# Supplementary material for: Dyslipidaemia—Genotype Interactions with Nutrient Intake and Cerebro-Cardiovascular Disease
Source: Biomedicines. 2022 Jul 6;10(7):1615. doi: 10.3390/biomedicines10071615 (PMC9312854; doi:10.3390/biomedicines10071615)
Supplement: Supplementary file 1 [file biomedicines-10-01615-s001.zip › Supplementary Table 1.xlsx]

## Sheet: Table S1
Table S1. Original GWAS results of association between traits and SNPs in world-wide cohort(Asian, Europe, African, Japan, Ansan, Ansung, Nongchon cohort)
Trait	SNP	Chr.	Position (bp)	Alleles		Positional candidate gene(s)	ALT freq.	1KG Phase1 ALT freq.			Japan GWAS			City cohort (KoGES HEXA)			Ansan cohort			Ansung cohort			Nongchon cohort
				REF	ALT			ASN	EUR	AFR	Beta	SE	P value	Beta	SE	P value	Beta	SE	P value	Beta	SE	P value	Beta	SE	P value
TCHL	rs151193009	1	55509585	C	T	PCSK9	0.01522	0.0129	0	0				-14.5	0.8347	2.071e-67	-21.92	3.677	2.81e-09	-15.5	4.486	0.0005607	-12.37	2.113	5.02e-09
TCHL	rs12740374	1	109817590	G	T	CELSR2	0.05892	0.0427	0.2127	0.2046				-5.148	0.4349	2.722e-32	-8.096	2.087	0.0001073	-9.803	1.91	3.04e-07	-5.523	1.159	1.91e-06
TCHL	rs646776	1	109818530	C	T	CELSR2	0.9279	0.95	0.79	0.6	0.08159	0.007572	4.53e-27	-5.043	0.4328	2.491e-31	-7.528	2.067	0.0002762	-9.536	1.898	5.37e-07	-5.176	1.155	7.5e-06
TCHL	rs1260326	2	27730940	T	C	GCKR	0.4498	0.5188	0.5895	0.6383	-0.03525	0.003927	2.8e-19	-2.287	0.2063	1.547e-28	-3.21	0.9469	0.0007082	-2.373	0.9508	0.01263	-1.912	0.5497	0.0005077
TCHL	rs11748027	5	74909972	C	T	ANKDD1B	0.5397	0.53	0.41	0.94	0.05115	0.004073	3.494e-36	-2.536	0.2044	2.699e-35	-3.446	0.9489	0.0002872	-2.856	0.9343	0.002258	-2.137	0.5532	0.000113
TCHL	rs6982502	8	126479362	C	T	TRIB1,LINC00861	0.5641	0.59	0.53	0.92	-0.03211	0.003904	1.947e-16	1.833	0.2076	1.115e-18	2.949	0.9416	0.001756	2.036	0.946	0.03147	1.422	0.5555	0.0105
TCHL	rs1883025	9	107664301	C	T	ABCA1	0.251	0.2431	0.2396	0.2723				-3.059	0.2356	1.751e-38	-3.245	1.093	0.003025	-2.528	1.062	0.01736	-2.086	0.6397	0.001118
TCHL	rs2575876	9	107665739	G	A	ABCA1	0.2746	0.25	0.24	0.25	-0.05618	0.004351	3.83e-38	-2.971	0.2362	3.115e-36	-3.166	1.092	0.003769	-2.455	1.069	0.02172	-2.275	0.6403	0.0003823
TCHL	rs532436	9	136149830	G	A	ABO	0.2609	0.1905	0.1859	0.1196				2.776	0.2313	3.816e-33	4.43	1.079	4.12e-05	2.905	1.076	0.006978	1.727	0.6312	0.00624
TCHL	rs56156922	16	56987369	T	C	HERPUD1,CETP	0.2173	0.19	0.29	0.13	0.05698	0.00481	2.306e-32	3.473	0.271	1.474e-37	5.108	1.242	4.05e-05	5.247	1.253	2.9e-05	2.991	0.7344	4.7e-05
TCHL	rs77303550	16	72079657	C	T	DHODH,HP	0.2326	0.24	0.2	0.15	-0.06067	0.005213	2.637e-31	-2.328	0.2374	1.109e-22	-4.684	1.082	1.54e-05	-3.022	1.092	0.005676	-2.947	0.6326	3.22e-06
TCHL	rs3786247	18	47118923	T	G	LIPG	0.4604	0.47	0.07	0.31	0.04427	0.00389	5.266e-30	2.102	0.205	1.179e-24	3.244	0.943	0.00059	2.429	0.938	0.009644	2.119	0.5483	0.0001121
TCHL	rs769446	19	45408628	T	C	APOE	0.0452	0.08	0.07	0.05	-0.2845	0.009757	5.861e-187	-11.5	0.4082	2.689e-173	-14.58	1.908	2.98e-14	-13.64	1.83	1.17e-13	-12.92	1.125	2.95e-30
TCHL	rs7412	19	45412079	C	T	APOE	0.06433	0.1002	0.0626	0.0476				-12.34	0.4143	1.654e-193	-14.46	1.938	1.15e-13	-14.03	1.848	4.28e-14	-13.45	1.133	3.25e-32
HDL	rs325	8	19819328	T	C	LPL	0.1269	0.11	0.12	0.05	0.1483	0.007858	2.09e-79	2.284	0.1097	6.858e-96	2.326	0.4682	7.19e-07	1.934	0.444	1.38e-05	1.725	0.2583	2.56e-11
HDL	rs11570891	8	19822810	C	T	LPL	0.1249	0.12	0.1352	0.0663				2.289	0.1097	2.977e-96	2.328	0.4683	7.06e-07	1.876	0.4443	2.48e-05	1.711	0.2587	3.95e-11
HDL	rs1883025	9	107664301	C	T	ABCA1	0.2732	0.25	0.24	0.38	-0.1081	0.00585	3.026e-76	-1.406	0.08388	6.887e-63	-0.8502	0.3709	0.02198	-1.565	0.3264	1.72e-06	-0.9548	0.1977	1.4e-06
HDL	rs2575876	9	107665739	G	A	ABCA1	0.2488	0.2401	0.2406	0.2651				-1.423	0.08409	4.7e-64	-0.7887	0.3705	0.03338	-1.563	0.3285	2.07e-06	-0.9789	0.1979	7.73e-07
HDL	rs3741297	11	116657667	C	T	ZPR1	0.0753	0.04	NA	0.02	-0.2579	0.00965	2.523e-157	-3.998	0.1332	2.226e-196	-4.6	0.5821	3.97e-15	-3.284	0.5156	2.2e-10	-2.697	0.3153	1.41e-17
HDL	rs651821	11	116662579	T	C	APOA5	0.2989	0.7123	0.9175	0.8458				-2.657	0.07873	3.224e-247	-2.366	0.3508	1.86e-11	-2.312	0.3122	1.71e-13	-2.004	0.185	3.57e-27
HDL	rs79105258	12	111718231	C	A	CUX2	0.25	0.24	NA	NA	-0.1239	0.006523	1.687e-80	-1.056	0.09472	7.995e-29	-1.137	0.4062	0.005171	-0.8658	0.373	0.02035	-0.6089	0.2209	0.005865
HDL	rs671	12	112241766	G	A	ALDH2	0.1568	0.1736	0	0.0029				-1.436	0.1006	3.895e-46	-2.024	0.4427	5.08e-06	-1.252	0.3924	0.001432	-0.8278	0.2357	0.0004483
HDL	rs67053123	12	125353810	T	A	SCARB1,UBC	0.288	0.22	0.13	0.03	0.07064	0.005942	1.378e-32	0.5906	0.09101	8.667e-11	1.059	0.4083	0.009571	0.7532	0.3603	0.03668	0.4636	0.2182	0.03369
HDL	rs2070895	15	58723939	G	A	LIPC	0.512	0.43	0.21	0.54	0.1322	0.005235	1.125e-140	1.967	0.07328	9.167e-158	2.626	0.3198	3.39e-16	1.82	0.288	3.03e-10	1.908	0.17	5.32e-29
HDL	rs12446515	16	56987015	C	T	HERPUD1-CETP	0.1687	0.1806	0.2922	0.2867				3.856	0.09594	0	3.362	0.419	1.53e-15	3.249	0.3863	6.41e-17	3.075	0.2261	1.18e-41
HDL	rs56156922	16	56987369	T	C	HERPUD1,CETP	0.2173	0.19	0.29	0.13	0.2656	0.006444	2.1E-371	3.866	0.09546	0	3.359	0.4175	1.28e-15	3.315	0.3824	7.16e-18	3.052	0.2248	1.62e-41
HDL	rs2303790	16	57017292	A	G	CETP	0.04468	0.0298	0	0.0014				6.266	0.1745	3.312e-279	4.98	0.7497	3.7e-11	4.806	0.7006	8.46e-12	4.265	0.4255	1.67e-23
HDL	rs11082764	18	47119579	A	G	LIPG	0.4604	0.47	0.07	0.31	0.07838	0.005219	5.633e-51	1.158	0.07297	1.473e-56	0.7539	0.3199	0.01852	0.927	0.289	0.001352	1.04	0.1694	8.47e-10
HDL	rs429358	19	45411941	T	C	APOE	0.1039	0.09	0.14	0.26	-0.08948	0.00879	2.426e-24	-1.778	0.124	1.488e-46	-1.77	0.5388	0.001033	-2.57	0.4807	9.66e-08	-1.272	0.2913	1.27e-05
LDL	rs151193009	1	55509585	C	T	PCSK9	0.01522	0.0129	0	0				-14.49	0.7562	1.511e-81	-19.8	3.317	2.69e-09	-16.41	4.072	5.75e-05	-13.24	1.934	8.063e-12
LDL	rs12740374	1	109817590	G	T	CELSR2	0.05892	0.0427	0.2127	0.2046				-5.774	0.3945	2.039e-48	-7.903	1.921	3.991e-05	-8.957	1.723	2.167e-07	-4.922	1.053	2.998e-06
LDL	rs660240	1	109817838	T	C	CELSR2	0.9282	0.95	0.8	0.61	0.1122	0.01013	1.786e-28	-5.611	0.3931	3.855e-46	-7.004	1.894	0.0002212	-8.813	1.71	2.755e-07	-4.461	1.049	2.127e-05
LDL	rs3846661	5	74639178	A	G	HMGCR	0.5107	0.5	0.42	0.93	0.06316	0.005451	4.701e-31	-2.568	0.1851	1.061e-43	-2.427	0.8575	0.004692	-2.93	0.8437	0.0005235	-2.287	0.5024	5.369e-06
LDL	rs12654264	5	74648603	T	A	HMGCR	0.4765	0.5099	0.3897	0.402				-2.58	0.1851	4.509e-44	-2.57	0.8584	0.002782	-2.991	0.8439	0.0004002	-2.294	0.5023	4.996e-06
LDL	rs532436	9	136149830	G	A	ABO	0.2609	0.1905	0.1859	0.1196				2.829	0.2099	2.364e-41	3.07	0.9857	0.001863	2.321	0.9761	0.0175	1.288	0.574	0.02492
LDL	rs77303550	16	72079657	C	T	DHODH,HP	0.2326	0.24	0.2	0.15	-0.05635	0.00698	6.852e-16	-2.173	0.2154	6.461e-24	-4.186	0.9862	2.265e-05	-2.779	0.987	0.0049	-2.266	0.5747	8.08e-05
LDL	rs217184	16	72105965	T	C	HPR	0.2564	0.2431	0.2137	0.3501				-2.015	0.2127	2.886e-21	-3.707	0.97	0.0001359	-2.521	0.9731	0.009636	-1.989	0.566	0.0004429
LDL	rs2738464	19	11242307	G	C	LDLR	0.685	0.72	0.87	0.62	0.07458	0.005624	3.838e-40	-3.363	0.2047	1.619e-60	-3.652	0.9672	0.0001631	-2.074	0.9379	0.02708	-4.322	0.5429	1.935e-15
LDL	rs7254892	19	45389596	G	A	TOMM40	0.05737	0.0843	0.0308	0.0303				-14.86	0.3946	1.068e-306	-17.67	1.906	3.809e-20	-18.15	1.76	1.716e-24	-15.72	1.077	1.228e-47
LDL	rs769446	19	45408628	T	C	APOE	0.0452	0.08	0.07	0.05	-0.5141	0.0134	3.0E-322	-15.04	0.3685	0	-17.12	1.729	1.054e-22	-17.45	1.638	5.575e-26	-16.12	1.022	3.591e-55
LDL	rs7412	19	45412079	C	T	APOE	0.06433	0.1002	0.0626	0.0476				-16.02	0.3736	0	-17.64	1.762	3.551e-23	-18.16	1.654	1.812e-27	-16.77	1.027	6.288e-59
TG	rs1260326	2	27730940	T	C	GCKR	0.4409	0.44	0.59	0.88	-0.08881	0.004306	1.691e-94	-9.226	0.3975	1.259e-118	-10.26	3.129	0.001058	-12	2.756	1.377e-05	-9.887	1.478	2.383e-11
TG	rs35469118	4	88168178	C	T	KLHL8,MIR5705	0.3917	0.35	0.2	0.04	0.03525	0.004548	9.037e-15	2.32	0.4159	2.453e-08	6.958	3.28	0.03398	5.559	2.792	0.04658	4.312	1.547	0.005314
TG	rs1059611	8	19824563	T	C	LPL	0.1266	0.11	0.13	0.16	-0.1698	0.006413	1.486e-154	-11.32	0.5942	1.108e-80	-19.07	4.57	3.085e-05	-19.21	4.185	4.597e-06	-12.83	2.255	1.327e-08
TG	rs174551	11	61573684	T	C	FADS1	0.3734	0.38	0.34	0.04	0.03515	0.004527	8.146e-15	2.843	0.4337	5.549e-11	6.748	3.42	0.0486	9.527	2.892	0.0009992	4.459	1.635	0.006393
TG	rs2075291	11	116661392	C	A	APOA5	0.07922	0.0437	0.001	0				24.25	0.7324	4.096e-238	52.75	5.661	2.428e-20	52.28	4.798	4.119e-27	40.73	2.73	1.074e-49
TG	rs651821	11	116662579	C	T	APOA5	0.6477	0.72	0.92	0.85	-0.2208	0.004448	1.0E-537	19.23	0.4255	0	35.86	3.376	7.706e-26	32.74	2.906	7.743e-29	28.56	1.592	1.175e-70
TG	rs75627662	19	45413576	C	T	APOE	0.1238	0.18	0.18	0.17	0.09071	0.006682	5.648e-42	8.525	0.5583	1.528e-52	10.92	4.38	0.01271	14.86	3.772	8.381e-05	11.19	2.099	1.011e-07
TG	rs438811	19	45416741	C	T	APOC1	0.1658	0.2024	0.2187	0.17				8.64	0.532	3.624e-59	9.393	4.172	0.02444	15.7	3.579	1.201e-05	10.76	2.002	7.843e-08
