# Supplementary material for: Dyslipidaemia—Genotype Interactions with Nutrient Intake and Cerebro-Cardiovascular Disease
Source: Biomedicines. 2022 Jul 6;10(7):1615. doi: 10.3390/biomedicines10071615 (PMC9312854; doi:10.3390/biomedicines10071615)
Supplement: Supplementary file 1 [file biomedicines-10-01615-s001.zip › Supplementary Table 2.xlsx]

## Sheet: TCHL_significant
Table S2a. Genome-wide significant SNPs for the trait of TCHL
SNP	CHR	BP	A1	BETA	SE	p
rs7412	19	45412079	T	-12.34	0.4143	1.654e-193
rs1065853	19	45413233	T	-12.29	0.4137	1.532e-192
rs72654473	19	45414399	A	-12.26	0.4156	1.052e-189
rs111784051	19	45402262	G	-11.88	0.4033	3.223e-189
rs61679753	19	45400747	A	-11.87	0.4036	1.282e-188
rs190712692	19	45425178	A	-12.02	0.4138	3.215e-184
rs141622900	19	45426792	A	-12.02	0.4209	5.03e-178
rs769446	19	45408628	C	-11.5	0.4082	2.689e-173
rs7254892	19	45389596	A	-11.68	0.4369	1.678e-156
rs1160983	19	45397229	A	-10.83	0.4229	6.321e-144
rs445925	19	45415640	A	-8.663	0.3722	2.648e-119
rs390082	19	45416831	G	-8.664	0.3723	2.896e-119
rs283808	19	45387034	C	-6.968	0.3643	2.747e-81
rs283809	19	45387057	G	-6.965	0.3643	3.106e-81
rs283810	19	45388241	G	-6.924	0.3632	9.353e-81
rs283813	19	45389174	A	-6.891	0.3638	8.797e-80
rs406315	19	45384116	G	-6.875	0.3682	1.427e-77
rs151193009	1	55509585	T	-14.5	0.8347	2.071e-67
rs406456	19	45382717	G	-5.199	0.3334	9.977e-55
rs1077835	15	58723426	G	3.014	0.2064	3.398e-48
rs1077834	15	58723479	C	3.013	0.2064	3.727e-48
rs2070895	15	58723939	A	3.011	0.2064	4.131e-48
rs13306206	2	21242731	A	14.44	0.999	2.749e-47
rs1800588	15	58723675	T	2.984	0.207	4.8e-47
rs34774090	19	11253886	CA	-3.231	0.225	1.175e-46
rs2738464	19	11242307	G	-3.236	0.2256	1.398e-46
rs1985129	19	45384338	G	-4.776	0.3348	4.313e-46
rs34994196	19	45384332	GC	-4.775	0.335	5.062e-46
rs1430841283	19	11243207	C	-3.134	0.2199	5.202e-46
rs3180023	19	11243209	C	-3.134	0.2199	5.202e-46
rs11083749	19	45384105	C	-4.665	0.3332	1.868e-44
rs7259455	19	11253310	C	-3.097	0.224	2.101e-43
rs536858685	2	21435740	A	13.77	1.009	2.428e-42
rs117186081	2	21430446	A	13.71	1.008	4.644e-42
rs565859810	2	21435293	T	13.71	1.008	4.644e-42
rs7733436	5	74666492	C	-2.723	0.204	1.363e-40
rs12654264	5	74648603	A	-2.719	0.204	1.877e-40
rs1199793768	19	11246043	CA	-2.978	0.2236	2.061e-40
rs3846662	5	74651084	A	-2.709	0.204	3.479e-40
rs10683134	5	74643998	A	-2.706	0.204	4.047e-40
rs6882842	5	74651909	G	-2.706	0.204	4.134e-40
rs3846661	5	74639178	A	-2.706	0.204	4.146e-40
rs3846663	5	74655726	C	-2.703	0.204	5.193e-40
rs3843482	5	74639259	T	-2.702	0.204	5.514e-40
rs11443896	5	74644785	T	-2.702	0.204	5.578e-40
rs17238379	5	74637352	G	-2.702	0.204	5.66e-40
rs10038095	5	74637711	A	-2.702	0.204	5.66e-40
rs2878419	5	74640490	C	-2.698	0.204	7.267e-40
rs35980001	15	58722590	GC	2.793	0.2121	1.541e-39
rs12916	5	74656539	T	-2.683	0.204	1.835e-39
rs11749783	5	74626082	T	-2.684	0.2041	1.907e-39
rs17244834	5	74642848	A	-2.682	0.2041	2.217e-39
rs5744552	5	74816944	C	-2.679	0.2039	2.359e-39
rs3843481	5	74628375	A	-2.672	0.2041	4.025e-39
rs6873472	5	74768347	C	-2.668	0.204	4.825e-39
rs36229491	16	56994244	TA	3.531	0.27	5.06e-39
rs17231506	16	56994528	T	3.531	0.27	5.06e-39
rs821840	16	56993886	G	3.545	0.2711	5.112e-39
rs10045497	5	74636484	C	-2.665	0.204	6.062e-39
rs6453131	5	74644706	T	-2.664	0.204	6.375e-39
rs763938651	5	74639544	CTTGTA	-2.664	0.204	6.601e-39
rs4704223	5	74773420	T	-2.661	0.204	7.874e-39
rs4704220	5	74757556	G	-2.661	0.204	8.27e-39
rs4704210	5	74635225	G	-2.66	0.204	8.831e-39
rs12446515	16	56987015	T	3.548	0.2723	8.969e-39
rs3843480	5	74624482	T	-2.659	0.2041	9.7e-39
rs5744680	5	74879890	G	-2.654	0.204	1.228e-38
rs6896136	5	74787310	T	-2.652	0.2041	1.52e-38
rs5744672	5	74877803	T	-2.65	0.204	1.593e-38
rs147592913	5	74622121	TTA	-2.649	0.204	1.739e-38
rs1883025	9	107664301	T	-3.059	0.2356	1.751e-38
rs247617	16	56990716	A	3.532	0.2724	2.09e-38
rs7703051	5	74625487	C	-2.645	0.2042	2.46e-38
rs4704208	5	74621671	A	-2.641	0.2041	2.936e-38
rs183130	16	56991363	T	3.524	0.2724	3.045e-38
rs56228609	16	56987765	T	3.531	0.2731	3.4e-38
rs6892023	5	74611574	G	-2.64	0.2042	3.461e-38
rs2878417	5	74617262	G	-2.638	0.2042	3.914e-38
rs261334	15	58726744	G	2.729	0.2112	3.952e-38
rs4703667	5	74613906	G	-2.637	0.2042	4.202e-38
rs1820164	5	74613914	G	-2.637	0.2042	4.249e-38
rs3764261	16	56993324	A	3.517	0.2723	4.295e-38
rs139566989	15	58726968	C	2.722	0.2108	4.455e-38
rs11957260	5	74608732	C	-2.635	0.2042	4.998e-38
rs4604177	5	74808880	C	-2.63	0.204	5.532e-38
rs7708283	5	74613910	G	-2.632	0.2042	5.803e-38
rs7702895	5	74612893	G	-2.63	0.2041	6.095e-38
rs247616	16	56989590	T	3.502	0.272	6.919e-38
rs429358	19	45411941	C	4.474	0.3479	8.477e-38
rs12149545	16	56993161	A	3.506	0.2732	1.171e-37
rs13306194	2	21252534	A	-4.03	0.3143	1.404e-37
rs56156922	16	56987369	C	3.473	0.271	1.474e-37
rs6878990	5	74689249	T	-2.596	0.2037	3.715e-37
rs2740488	9	107661742	C	-2.988	0.2348	4.584e-37
rs57825321	2	21247065	A	-3.998	0.3148	6.435e-37
rs2854725	2	21237786	G	-3.899	0.3078	9.942e-37
rs4704219	5	74748505	C	-2.581	0.2038	1.032e-36
rs4549504	5	74808237	G	-2.579	0.2037	1.13e-36
rs545737887	5	74820439	GA	-2.58	0.2039	1.177e-36
rs4704221	5	74759183	T	-2.573	0.2038	1.666e-36
rs4704227	5	74826735	G	-2.569	0.2037	2.058e-36
rs6453133	5	74692776	A	-2.565	0.2039	2.923e-36
rs2575876	9	107665739	A	-2.971	0.2362	3.115e-36
rs1196048056	5	74608651	CA	-2.549	0.2044	1.22e-35
rs7730495	5	74611233	G	-2.547	0.2045	1.473e-35
rs984976	5	74910870	A	-2.547	0.2047	1.677e-35
rs11748027	5	74909972	C	-2.536	0.2044	2.699e-35
rs7703282	5	74906963	A	-2.534	0.2044	3.19e-35
rs11405709	5	74625401	C	-2.524	0.204	3.919e-35
rs7730493	5	74611230	G	-2.512	0.2041	9.202e-35
rs200400920	5	74611232	TG	-2.512	0.2041	9.202e-35
rs7250183	19	11250396	T	-2.919	0.2372	9.391e-35
rs75627662	19	45413576	T	-3.537	0.2886	1.755e-34
rs7258950	19	11250139	A	-2.918	0.2401	6.291e-34
rs11667610	19	45355595	T	-6.319	0.5214	9.035e-34
rs5117	19	45418790	C	-3.479	0.2873	1.037e-33
rs10119	19	45406673	A	4.123	0.3406	1.095e-33
rs66626994	19	45428234	A	4.045	0.3351	1.637e-33
rs34954997	19	45417638	CTTCG	-3.472	0.2884	2.433e-33
rs111789331	19	45427125	A	4.043	0.3359	2.555e-33
rs8176636	9	136151579	T	2.781	0.2312	2.792e-33
rs532436	9	136149830	A	2.776	0.2313	3.816e-33
rs550057	9	136146597	T	2.773	0.2312	4.027e-33
rs600038	9	136151806	C	2.774	0.2313	4.22e-33
rs2519093	9	136141870	T	2.773	0.2313	4.488e-33
rs1433099	19	11242658	T	-2.758	0.2302	4.867e-33
rs782134971	9	136139907	G	2.767	0.2312	5.664e-33
rs34341	5	74934009	T	-2.447	0.2045	5.805e-33
rs2915966	19	11243254	T	-2.824	0.236	5.825e-33
rs507666	9	136149399	A	2.762	0.2313	7.889e-33
rs651007	9	136153875	T	2.757	0.2312	9.908e-33
rs649129	9	136154304	T	2.754	0.2312	1.135e-32
rs635634	9	136155000	T	2.762	0.232	1.18e-32
rs2335418	5	74603479	G	-2.452	0.206	1.238e-32
rs579459	9	136154168	C	2.752	0.2312	1.25e-32
rs1423527	5	74602699	C	-2.45	0.206	1.441e-32
rs10070119	5	74603955	C	-2.449	0.206	1.52e-32
rs369330343	5	74566173	T	-2.444	0.2057	1.547e-32
rs4704202	5	74574324	A	-2.443	0.2058	1.872e-32
rs495828	9	136154867	T	2.746	0.2314	1.924e-32
rs1544755	5	74568235	G	-2.44	0.2056	1.948e-32
rs10942734	5	74595194	A	-2.44	0.2057	1.966e-32
rs2126736	5	74574984	A	-2.438	0.2056	2.192e-32
rs111371860	19	45345787	T	-8.835	0.7453	2.258e-32
rs12740374	1	109817590	T	-5.148	0.4349	2.722e-32
rs7722186	5	74576285	G	-2.433	0.2056	2.962e-32
rs10059435	5	74584032	T	-2.432	0.2056	3.068e-32
rs4704200	5	74569856	G	-2.431	0.2056	3.25e-32
rs59409412	5	74586866	CT	-2.431	0.2056	3.263e-32
rs2032885	5	74613918	G	-2.442	0.2066	3.466e-32
rs4420638	19	45422946	G	3.872	0.3282	4.402e-32
rs72780134	2	21214832	A	-3.637	0.3083	4.482e-32
rs56131196	19	45422846	A	3.867	0.3283	5.305e-32
rs12721051	19	45422160	G	3.869	0.3285	5.379e-32
rs2112653	5	74562564	T	-2.422	0.2057	5.846e-32
rs12721046	19	45421254	A	3.862	0.3286	7.459e-32
rs10421035	19	45356674	G	-6.039	0.5141	8.094e-32
rs17699089	19	11343795	G	-2.672	0.2275	8.269e-32
rs1219363571	5	74736600	T	2.4	0.2045	8.833e-32
rs2278426	19	11350488	T	-2.676	0.2282	1.037e-31
rs79490663	2	21191063	G	-3.572	0.3049	1.188e-31
rs12971462	19	45356895	A	-5.956	0.5094	1.492e-31
rs72788559	2	21195522	T	-3.565	0.3049	1.521e-31
rs588136	15	58730498	C	2.443	0.2094	1.996e-31
rs646776	1	109818530	C	-5.043	0.4328	2.491e-31
rs660240	1	109817838	T	-5.044	0.4332	2.706e-31
rs79823619	2	21216287	C	-3.623	0.3112	2.748e-31
rs629301	1	109818306	G	-4.96	0.4262	2.808e-31
rs3832016	1	109818158	C	-5.041	0.4336	3.262e-31
rs6871667	5	74604742	G	-2.389	0.2055	3.368e-31
rs157592	19	45424514	C	4.219	0.3633	3.833e-31
rs34692794	19	11343547	TG	-2.631	0.2268	4.393e-31
rs1053878	9	136131651	A	2.729	0.2353	4.535e-31
rs611917	1	109815252	G	-5.01	0.4324	5.194e-31
rs3902354	1	109819296	C	-4.934	0.4262	5.94e-31
rs4804146	19	11256176	C	-2.685	0.232	6.142e-31
rs73052335	19	45420082	C	4.015	0.3472	6.997e-31
rs737337	19	11347493	C	-2.616	0.2269	1.035e-30
rs602633	1	109821511	T	-4.996	0.4343	1.342e-30
rs4970836	1	109821797	G	-4.902	0.4275	2.077e-30
rs4970837	1	109822008	G	-4.915	0.4287	2.146e-30
rs34966499	5	74621574	AT	2.345	0.2046	2.219e-30
rs11102967	1	109817245	C	-4.924	0.4298	2.332e-30
rs34266669	9	136126495	T	2.762	0.2412	2.61e-30
rs199969472	9	136126498	A	2.761	0.2412	2.703e-30
rs76700116	9	136126499	C	2.761	0.2412	2.703e-30
rs1865063	19	11341029	T	-2.613	0.2284	2.74e-30
rs35184739	9	136126539	ACT	2.759	0.2412	2.893e-30
rs1277930	1	109822143	G	-4.888	0.4275	3.023e-30
rs12463177	19	11341680	C	-2.607	0.2282	3.322e-30
rs583104	1	109821307	G	-4.809	0.4219	4.518e-30
rs9411474	9	136125716	G	2.753	0.2418	5.327e-30
rs3760782	19	11346550	T	-2.599	0.2283	5.486e-30
rs56322906	19	11346155	A	-2.6	0.2286	5.994e-30
rs10164442	2	21205563	G	-3.578	0.3149	6.761e-30
rs10172650	2	21205457	A	-3.579	0.3149	6.783e-30
rs184692007	5	74566577	A	-2.321	0.2044	7.362e-30
rs9411476	9	136127601	A	2.709	0.2385	7.408e-30
rs3745683	19	11348521	A	-2.592	0.2283	7.807e-30
rs737338	19	11347657	T	-2.595	0.2286	7.848e-30
rs12720838	2	21247211	T	-3.177	0.2805	1.072e-29
rs17766692	19	11342599	T	-2.576	0.2277	1.22e-29
rs112108870	19	11345315	GA	-2.566	0.2271	1.403e-29
rs11124924	2	21206275	C	-3.488	0.3088	1.459e-29
rs7528419	1	109817192	G	-4.853	0.4302	1.743e-29
rs7047076	9	136125329	T	2.729	0.242	1.911e-29
rs201349382	2	21197481	T	-3.559	0.316	2.086e-29
rs6597616	9	136122826	T	2.741	0.2439	2.773e-29
rs6597617	9	136122827	G	2.741	0.2439	2.773e-29
rs147906601	19	45369832	T	-10.79	0.9626	3.916e-29
rs599839	1	109822166	G	-4.686	0.4182	4.09e-29
rs10711851	9	136122918	T	2.733	0.2439	4.189e-29
rs7025839	9	136124190	A	2.725	0.2438	5.702e-29
rs4804153	19	11331531	T	-2.584	0.2313	5.872e-29
rs9411473	9	136124399	A	2.721	0.2437	6.491e-29
rs34607237	2	21240011	AT	-3.106	0.2788	8.273e-29
rs9411370	9	136124432	G	2.715	0.2439	9.764e-29
rs72786786	16	56985514	A	2.948	0.2651	1.027e-28
rs34494692	19	11344513	CT	-2.518	0.2265	1.141e-28
rs1260326	2	27730940	C	-2.287	0.2063	1.547e-28
rs12971537	19	11333358	T	-2.55	0.2302	1.709e-28
rs12974173	19	11333359	T	-2.55	0.2302	1.709e-28
rs4804575	19	11329641	A	-2.555	0.2307	1.77e-28
rs3826815	19	11332505	T	-2.548	0.2302	1.96e-28
rs72788558	2	21194868	C	-3.478	0.3149	2.455e-28
rs150856817	2	21239866	A	-3.417	0.3094	2.511e-28
rs61527302	9	136125994	A	2.717	0.2461	2.683e-28
rs570137570	5	74610557	CA	-2.284	0.207	2.792e-28
rs4804576	19	11331354	T	-2.541	0.2306	3.374e-28
rs4783961	16	56994894	A	2.597	0.2359	3.519e-28
rs9411372	9	136134068	A	2.557	0.2323	3.833e-28
rs8101801	19	11335477	A	-2.507	0.2281	4.539e-28
rs4804155	19	11334295	G	-2.502	0.2277	4.635e-28
rs3810308	19	11333596	C	-2.498	0.2277	5.619e-28
rs112401165	9	136122114	CGTGCA	2.717	0.2477	5.68e-28
rs7849280	9	136126636	G	2.689	0.2453	6.122e-28
rs4804154	19	11334179	T	-2.496	0.2278	6.474e-28
rs769449	19	45410002	A	4.247	0.3876	6.599e-28
rs66466742	19	11336444	T	-2.496	0.2282	7.796e-28
rs9411364	9	136118223	C	2.628	0.2405	8.72e-28
rs76898656	15	58691202	A	-2.432	0.2232	1.254e-27
rs568970578	16	57001274	A	3.028	0.2782	1.428e-27
rs34390811	9	136117176	TA	2.609	0.2406	2.336e-27
rs7466988	9	136117048	C	2.607	0.2406	2.461e-27
rs76438892	15	58687932	G	-2.417	0.2231	2.508e-27
rs74019428	15	58691208	T	-2.418	0.2232	2.587e-27
rs993570303	5	74565199	GTCTCCGTCTCCC	-2.21	0.2044	3.234e-27
rs4238329	15	58688186	C	-2.4	0.2221	3.451e-27
rs9411466	9	136118328	A	2.594	0.2407	4.893e-27
rs7466962	9	136117115	C	2.592	0.2408	5.231e-27
rs9411465	9	136118180	A	2.595	0.241	5.235e-27
rs7164909	15	58686754	T	-2.39	0.2221	5.685e-27
rs75663614	15	58687040	C	-2.399	0.2231	5.996e-27
rs4804579	19	11358700	C	-2.455	0.2286	7.054e-27
rs56903760	15	58692681	T	-2.382	0.2226	1.066e-26
rs60900172	15	58692617	C	-2.374	0.2225	1.48e-26
rs387465	19	45372867	G	-3.688	0.3465	1.963e-26
rs72996217	19	11358966	A	-2.436	0.2289	2.004e-26
rs12459555	19	11360347	T	-2.433	0.2292	2.675e-26
rs1820163	5	74613943	T	2.199	0.2084	5.318e-26
rs4363269	9	136123840	G	2.512	0.2384	6.188e-26
rs17671591	5	74615021	T	2.289	0.2175	7.246e-26
rs10056811	5	74605220	A	2.288	0.2175	7.585e-26
rs79745310	15	58681155	C	-2.324	0.2211	8.352e-26
rs9953437	18	47120600	A	2.151	0.2049	9e-26
rs10474433	5	74616843	C	2.281	0.2175	1.066e-25
rs2244278	9	107661129	A	-2.671	0.2549	1.171e-25
rs559163390	19	45372849	C	-3.652	0.3487	1.211e-25
rs72475921	15	58685037	G	-2.308	0.2204	1.222e-25
rs10414043	19	45415713	A	3.846	0.3673	1.233e-25
rs1243262723	19	45372866	AG	-3.65	0.3487	1.257e-25
rs34215622	19	45406538	CG	-2.394	0.2288	1.289e-25
rs7256200	19	45415935	T	3.843	0.3677	1.52e-25
rs79225634	5	74619639	T	2.274	0.2177	1.601e-25
rs74404832	15	58719759	C	2.2	0.2109	1.918e-25
rs1800978	9	107665978	G	-2.686	0.2576	1.958e-25
rs1799777	9	107666035	GC	-2.686	0.2576	1.958e-25
rs149877054	15	58703716	T	-2.396	0.2299	2.063e-25
rs79856035	5	74617945	A	2.268	0.2177	2.148e-25
rs13358429	5	74618186	A	2.267	0.2177	2.23e-25
rs11893021	2	21273578	G	-2.99	0.2874	2.506e-25
rs58612563	2	21274163	G	-2.987	0.2874	2.79e-25
rs11635491	15	58719741	A	2.205	0.2123	3.027e-25
rs6547692	2	27734972	A	-2.135	0.2056	3.135e-25
rs2303790	16	57017292	G	5.12	0.4933	3.272e-25
rs147436013	2	21182322	T	-3.199	0.3084	3.457e-25
rs76457370	15	58700880	T	-2.385	0.23	3.689e-25
rs261291	15	58680178	C	2.117	0.2046	4.571e-25
rs6753534	2	27752871	T	-2.118	0.205	5.322e-25
rs75022238	2	21274878	C	-2.963	0.2873	6.402e-25
rs143375141	2	21179426	T	-3.177	0.3082	6.694e-25
rs780094	2	27741237	C	-2.118	0.2055	6.961e-25
rs7165077	15	58686809	T	-2.231	0.2166	7.324e-25
rs436965	15	58711654	C	-2.358	0.2292	8.229e-25
rs77669185	15	58705124	T	-2.361	0.2295	8.34e-25
rs11082764	18	47119579	G	2.108	0.205	8.795e-25
rs1204369746	2	27748992	A	-2.113	0.2055	9.267e-25
rs199962452	15	58685554	A	-2.299	0.2237	9.572e-25
rs780096	2	27741072	G	-2.113	0.2057	9.716e-25
rs780095	2	27741105	G	-2.113	0.2057	9.716e-25
rs10051260	5	74567359	A	2.243	0.2184	9.874e-25
rs2254708	9	107667147	C	-2.639	0.2572	1.136e-24
rs3786247	18	47118923	G	2.102	0.205	1.179e-24
rs1207131288	2	27750810	A	-2.103	0.2051	1.209e-24
rs72633961	5	74564190	G	2.235	0.2181	1.245e-24
rs60808669	15	58699199	G	-2.351	0.2296	1.357e-24
rs10062361	5	74565153	T	2.233	0.2181	1.368e-24
rs79341002	15	58707990	G	-2.346	0.2291	1.385e-24
rs76137124	15	58706732	T	-2.346	0.2293	1.481e-24
rs4704214	5	74682904	G	2.218	0.2168	1.565e-24
rs10474436	5	74735038	G	2.217	0.2169	1.653e-24
rs780093	2	27742603	C	-2.102	0.2057	1.668e-24
rs111397565	2	21275704	CA	-2.937	0.2874	1.677e-24
rs4385188	5	74734362	G	2.216	0.2169	1.717e-24
rs13356603	5	74569357	T	2.228	0.2181	1.743e-24
rs6453134	5	74717767	A	2.216	0.2169	1.761e-24
rs9958734	18	47118398	C	2.095	0.2051	1.81e-24
rs4665972	2	27598097	C	-2.119	0.2076	1.861e-24
rs1313566	2	27748904	A	-2.098	0.2055	1.863e-24
rs3761743	5	74685520	G	2.213	0.2168	1.941e-24
rs1551894	5	74570531	A	2.225	0.2181	1.981e-24
rs390952	19	45371594	A	-3.482	0.3416	2.244e-24
rs10038723	5	74717653	T	2.211	0.2169	2.273e-24
rs6872314	5	74736065	C	2.209	0.2168	2.278e-24
rs12686004	9	107653426	A	-2.553	0.2506	2.336e-24
rs9885386	5	74688688	G	2.209	0.2169	2.369e-24
rs3857387	5	74567845	A	2.221	0.2181	2.386e-24
rs10434644	5	74731732	G	2.209	0.2169	2.435e-24
rs57648561	15	58702763	T	-2.346	0.2304	2.469e-24
rs405509	19	45408836	G	-2.303	0.2262	2.516e-24
rs1260333	2	27748624	G	-2.092	0.2055	2.527e-24
rs4804570	19	11256059	C	-2.119	0.2081	2.543e-24
rs698912	5	74681773	C	2.207	0.2169	2.606e-24
rs7737959	5	74674924	C	2.205	0.2168	2.797e-24
rs7700468	5	74675076	C	2.205	0.2168	2.797e-24
rs77218814	5	74760184	GCCA	2.204	0.2168	2.885e-24
rs2052515	5	74571914	A	2.217	0.2181	2.998e-24
rs4440336	5	74764347	C	2.202	0.2168	3.211e-24
rs796465261	5	74922607	G	2.191	0.2159	3.385e-24
rs6891949	5	74774065	G	2.201	0.2168	3.409e-24
rs17238484	5	74648496	T	2.227	0.2194	3.487e-24
rs10462517	5	74674975	C	2.201	0.2169	3.497e-24
rs28609217	5	74708629	C	2.201	0.2169	3.501e-24
rs3846666	5	74705636	G	2.199	0.2168	3.733e-24
rs1379316865	2	27744364	A	-2.086	0.2057	3.841e-24
rs10060260	5	74923581	T	2.213	0.2183	3.939e-24
rs767676	5	74887614	C	2.195	0.2167	4.301e-24
rs10690767	5	74660064	ATTG	2.195	0.2168	4.321e-24
rs4704224	5	74793511	C	2.221	0.2193	4.395e-24
rs1995267	5	74897367	G	2.194	0.2167	4.483e-24
rs11127048	2	27752463	A	-2.084	0.2059	4.681e-24
rs17739580	5	74921883	T	2.209	0.2184	4.959e-24
rs17244813	5	74641090	C	2.217	0.2193	5.322e-24
rs4045166	5	74909446	G	2.191	0.2168	5.372e-24
rs7732854	5	74629532	C	2.211	0.2188	5.499e-24
rs1863935	5	74916818	G	2.182	0.216	5.538e-24
rs7252293	19	11364495	T	-2.307	0.2283	5.563e-24
rs1051795	5	74896798	A	2.19	0.2168	5.566e-24
rs2287711	5	74898752	C	2.19	0.2168	5.566e-24
rs4703670	5	74660356	C	2.19	0.2168	5.595e-24
rs6886841	5	74919013	C	2.182	0.216	5.667e-24
rs5744663	5	74875642	C	2.189	0.2167	5.81e-24
rs4703674	5	74882681	T	2.189	0.2167	5.81e-24
rs5744703	5	74889532	G	2.189	0.2167	5.81e-24
rs2878520	5	74914093	A	2.181	0.216	6.07e-24
rs8042174	15	58685970	C	-2.204	0.2184	6.125e-24
rs7709282	5	74792657	T	2.188	0.2168	6.379e-24
rs10044053	5	74858286	A	2.187	0.2168	6.456e-24
rs67969809	5	74913796	A	2.179	0.216	6.524e-24
rs2878519	5	74914061	A	2.179	0.216	6.524e-24
rs1863934	5	74916872	A	2.179	0.216	6.524e-24
rs3213801	5	74877266	T	2.187	0.2168	6.527e-24
rs10474434	5	74644681	T	2.212	0.2193	6.694e-24
rs1325831510	5	74629162	C	2.212	0.2193	6.703e-24
rs57312935	5	74855426	G	2.186	0.2168	6.732e-24
rs7706857	5	74923590	G	2.177	0.2159	6.855e-24
rs7445415	5	74859434	C	2.186	0.2168	6.968e-24
rs146644745	5	74652754	A	2.211	0.2193	7.098e-24
rs10473972	5	74653462	G	2.211	0.2193	7.098e-24
rs10053643	5	74649498	T	2.211	0.2193	7.182e-24
rs61430233	5	74782125	T	2.186	0.2169	7.194e-24
rs10942739	5	74786083	A	2.185	0.2168	7.407e-24
rs7701925	5	74625512	A	2.211	0.2194	7.442e-24
rs6861279	5	74919409	A	2.176	0.216	7.451e-24
rs7717505	5	74921896	A	2.176	0.216	7.451e-24
rs10067641	5	74922978	G	2.176	0.216	7.451e-24
rs7723531	5	74923321	A	2.176	0.216	7.451e-24
rs924452	5	74923956	A	2.176	0.216	7.451e-24
rs1427924	5	74924890	G	2.176	0.216	7.699e-24
rs5744533	5	74806104	T	2.183	0.2169	7.994e-24
rs201431766	5	74922616	G	2.175	0.216	8.192e-24
rs9332464	5	74921686	A	2.174	0.216	8.548e-24
rs199699609	5	74640967	CT	2.182	0.217	8.896e-24
rs2950835	2	27750545	G	-2.07	0.2058	9.211e-24
rs3931914	5	74628014	C	2.206	0.2194	9.228e-24
rs2911711	2	27750546	A	-2.069	0.2058	9.478e-24
rs28851300	5	74630189	T	2.205	0.2194	9.774e-24
rs1038026	19	45405062	G	-2.272	0.2263	1.027e-23
rs57922105	2	21278213	T	-2.893	0.288	1.031e-23
rs75565290	2	21278682	G	-2.893	0.288	1.031e-23
rs5744595	5	74846297	G	2.175	0.2168	1.143e-23
rs1160985	19	45403412	T	-2.27	0.2263	1.153e-23
rs760136	19	45403858	G	-2.27	0.2263	1.153e-23
rs741780	19	45404431	C	-2.27	0.2263	1.153e-23
rs1038025	19	45404972	C	-2.27	0.2263	1.153e-23
rs1532085	15	58683366	G	-2.056	0.205	1.167e-23
rs10043621	5	74829947	C	2.175	0.217	1.248e-23
rs13354407	5	74834595	A	2.173	0.2168	1.252e-23
rs5744598	5	74846613	A	2.172	0.2169	1.367e-23
rs5744601	5	74847416	G	2.172	0.2169	1.367e-23
rs5744621	5	74850363	C	2.172	0.2169	1.367e-23
rs5744575	5	74840461	C	2.169	0.2168	1.515e-23
rs1267634354	2	27745764	G	-2.06	0.206	1.582e-23
rs4704228	5	74844362	A	2.17	0.217	1.59e-23
rs4970834	1	109814880	T	-5.161	0.5163	1.646e-23
rs2878418	5	74628497	A	2.192	0.2196	1.918e-23
rs11508026	16	56999328	T	2.31	0.2315	1.968e-23
rs9293656	5	74925162	T	2.18	0.2187	2.261e-23
rs1260334	2	27748597	A	-2.044	0.2053	2.58e-23
rs7259620	19	45407788	A	-2.251	0.2264	2.813e-23
rs57024468	2	21287643	C	-2.863	0.2881	2.89e-23
rs113414662	2	21291699	T	-2.86	0.288	3.159e-23
rs1532624	16	57005479	A	2.288	0.2304	3.187e-23
rs80328086	15	58680999	G	-2.214	0.223	3.222e-23
rs11557092	19	11257018	T	-2.407	0.2424	3.304e-23
rs67608778	2	21289900	A	-2.859	0.288	3.379e-23
rs17041755	2	21292567	A	-2.859	0.288	3.38e-23
rs77257367	2	21285102	T	-2.86	0.2881	3.404e-23
rs796974420	2	21277560	T	-2.849	0.2872	3.64e-23
rs75207863	2	21291232	A	-2.857	0.2881	3.694e-23
rs79662771	2	21291233	G	-2.857	0.2881	3.694e-23
rs756997703	16	57001581	A	2.294	0.2315	3.819e-23
rs12720926	16	56998918	G	2.291	0.2312	3.996e-23
rs11894310	2	21286017	G	-2.845	0.2872	4.108e-23
rs1532625	16	57005301	T	2.28	0.2302	4.226e-23
rs57149337	5	74762280	A	2.173	0.2195	4.338e-23
rs112635930	5	74732004	C	2.174	0.2197	4.366e-23
rs253392	5	74928883	G	2.16	0.2183	4.563e-23
rs559867218	5	74931198	TA	2.136	0.2159	4.67e-23
rs6874781	5	74754355	T	2.171	0.2196	4.858e-23
rs11894096	2	21285567	G	-2.84	0.2874	5.141e-23
rs571112119	2	21285575	CA	-2.84	0.2874	5.141e-23
rs10075139	5	74725609	C	2.171	0.2197	5.204e-23
rs75953246	2	21284713	A	-2.84	0.2875	5.329e-23
rs34340	5	74932099	G	2.131	0.216	6.022e-23
rs12444012	16	57001438	A	2.283	0.2315	6.209e-23
rs147540853	19	11248104	A	-2.503	0.2537	6.264e-23
rs253409	5	74928069	C	2.13	0.2159	6.277e-23
rs253393	5	74929647	G	2.13	0.216	6.36e-23
rs253408	5	74927685	C	2.129	0.2159	6.514e-23
rs11957913	5	74690304	T	2.165	0.2196	6.559e-23
rs4784741	16	57001216	T	2.281	0.2315	6.973e-23
rs7356637	5	74683646	C	2.163	0.2196	7.14e-23
rs3761742	5	74678937	A	2.163	0.2197	7.304e-23
rs60857806	2	21284099	G	-2.83	0.2875	7.548e-23
rs56885855	2	21284277	T	-2.833	0.2878	7.589e-23
rs112680646	2	21307110	A	-2.837	0.2882	7.617e-23
rs12234032	5	74687252	T	2.162	0.2197	7.638e-23
rs11886946	2	21305587	C	-2.835	0.2882	8.342e-23
rs79721590	2	21306231	C	-2.835	0.2882	8.342e-23
rs3846665	5	74681500	A	2.158	0.2197	9.375e-23
rs6863398	5	74809776	A	2.155	0.2195	9.741e-23
rs58420813	2	21300006	C	-2.829	0.2883	1.031e-22
rs80196520	2	21301307	A	-2.829	0.2883	1.041e-22
rs59263713	2	21302262	T	-2.829	0.2883	1.041e-22
rs77303550	16	72079657	T	-2.328	0.2374	1.109e-22
rs1897084	2	21296986	G	-2.826	0.2883	1.169e-22
rs7422168	2	21297194	C	-2.826	0.2883	1.169e-22
rs253407	5	74926778	A	2.119	0.2163	1.259e-22
rs1186149223	5	74816841	C	2.149	0.2196	1.31e-22
rs5744555	5	74817236	A	2.149	0.2196	1.31e-22
rs1946531	2	21287150	T	-2.825	0.2887	1.349e-22
rs567746	15	58741891	G	-2.02	0.2065	1.365e-22
rs59506842	5	74828850	A	2.148	0.2196	1.379e-22
rs75525508	15	58675485	A	-2.151	0.2199	1.388e-22
rs12981508	19	45358500	A	-4.331	0.443	1.465e-22
rs75509845	2	21140519	A	-3.028	0.3097	1.47e-22
rs75208098	2	21283164	C	-2.813	0.2877	1.471e-22
rs13414987	2	21141832	A	-3.023	0.3093	1.491e-22
rs4356624	2	21141488	A	-2.459	0.2517	1.589e-22
rs8024755	15	58691869	A	-2.075	0.2125	1.625e-22
rs686958	15	58741884	A	-2.016	0.2065	1.68e-22
rs2980868	8	126488235	C	2.012	0.2063	1.827e-22
rs2980869	8	126488250	C	2.012	0.2063	1.827e-22
rs3112438	19	45359570	G	-4.309	0.4417	1.831e-22
rs138654155	2	21314855	A	-2.801	0.2874	1.96e-22
rs17321515	8	126486409	A	2.008	0.2063	2.246e-22
rs376481168	5	74671407	A	2.105	0.2163	2.274e-22
rs2927466	19	45359148	G	-4.297	0.4415	2.275e-22
rs2954029	8	126490972	A	2.007	0.2062	2.344e-22
rs71364511	19	45358181	A	-4.303	0.4424	2.39e-22
rs80108099	15	58709287	T	-2.153	0.2215	2.591e-22
rs57666320	2	21316547	T	-2.793	0.2874	2.593e-22
rs564724	19	45370649	A	-3.278	0.338	3.163e-22
rs8033940	15	58724842	G	-2.127	0.2195	3.359e-22
rs416041	19	45370854	G	-3.276	0.3381	3.454e-22
rs73120833	5	74814772	C	2.083	0.215	3.57e-22
rs11899839	2	21318458	A	-2.778	0.2871	3.975e-22
rs510297	19	45370673	C	-3.269	0.3379	3.978e-22
rs7205804	16	57004889	A	2.204	0.2279	4.224e-22
rs74248028	15	58672368	A	-2.124	0.2198	4.358e-22
rs2777789	9	107662708	T	-2.094	0.2173	5.779e-22
rs61517696	2	21349178	C	-2.755	0.286	6.128e-22
rs76234631	2	21323990	A	-2.769	0.2875	6.165e-22
rs4072815	2	21141858	T	-2.994	0.311	6.398e-22
rs77809614	2	21328018	A	-2.762	0.287	6.583e-22
rs2954021	8	126482077	A	1.987	0.2065	6.662e-22
rs34727257	15	58711894	T	-2.14	0.2224	6.667e-22
rs1544977	2	21320812	G	-2.762	0.2871	6.799e-22
rs148715556	2	21328366	GCTTC	-2.76	0.287	6.919e-22
rs2575875	9	107662494	A	-2.09	0.2174	7.069e-22
rs200153034	2	21284937	C	-2.787	0.2898	7.192e-22
rs2777788	9	107662701	G	-2.09	0.2174	7.206e-22
rs4149266	9	107662705	G	-2.09	0.2174	7.206e-22
rs2777787	9	107661735	G	-2.086	0.2171	7.377e-22
rs2777791	9	107663065	G	-2.089	0.2174	7.493e-22
rs2099544	9	107660780	T	-2.087	0.2172	7.503e-22
rs2777790	9	107663039	T	-2.089	0.2174	7.534e-22
rs61086479	2	21337743	T	-2.747	0.2858	7.556e-22
rs2777784	9	107661059	G	-2.086	0.2172	7.995e-22
rs72633962	5	74569028	C	2.121	0.2209	8.16e-22
rs2777792	9	107663094	T	-2.087	0.2174	8.256e-22
rs2791950	9	107662691	C	-2.086	0.2173	8.387e-22
rs13002939	2	21120901	C	-2.682	0.2795	8.536e-22
rs12994068	2	21118983	C	-2.664	0.2777	9.081e-22
rs565566	19	45370570	A	-3.172	0.3308	9.212e-22
rs511147	19	45370571	G	-3.172	0.3308	9.212e-22
rs68041077	15	58711675	A	-2.131	0.2223	9.608e-22
rs77449706	2	21327060	T	-2.765	0.2885	9.724e-22
rs11903814	2	21356480	C	-2.753	0.2873	9.972e-22
rs2027403	9	107659105	A	-2.076	0.217	1.125e-21
rs77619489	1	109815866	T	-5.387	0.5631	1.142e-21
rs6494005	15	58724524	G	-2.222	0.2323	1.147e-21
rs78059021	2	21371022	T	-2.744	0.2869	1.151e-21
rs58658975	2	21376784	T	-2.741	0.2866	1.18e-21
rs140043113	2	21372695	T	-2.743	0.2869	1.187e-21
rs7247905	19	11235337	A	-2.473	0.2586	1.217e-21
rs2740491	9	107658385	A	-2.075	0.2171	1.247e-21
rs74582026	2	21350741	C	-2.743	0.2871	1.3e-21
rs79538365	2	21359447	G	-2.744	0.2873	1.308e-21
rs2777785	9	107661122	G	-2.071	0.2169	1.39e-21
rs59537367	2	21356879	A	-2.741	0.2872	1.43e-21
rs12172886	2	21339204	G	-2.74	0.2872	1.449e-21
rs78051902	2	21345005	A	-2.739	0.2872	1.508e-21
rs79783818	2	21370247	A	-2.735	0.2867	1.514e-21
rs2738465	19	11242496	G	-1.952	0.2047	1.516e-21
rs61142046	2	21352086	C	-2.739	0.2872	1.517e-21
rs79909173	2	21352729	C	-2.739	0.2872	1.517e-21
rs61437001	2	21354121	A	-2.739	0.2872	1.517e-21
rs77258720	2	21352282	A	-2.738	0.2872	1.548e-21
rs113725991	2	21374818	T	-2.734	0.2868	1.565e-21
rs11893753	2	21375131	G	-2.734	0.2868	1.565e-21
rs2777786	9	107661561	G	-2.067	0.217	1.702e-21
rs60132502	2	21376809	A	-2.729	0.2865	1.712e-21
rs2954031	8	126491733	G	1.959	0.2058	1.743e-21
rs34345	5	74936003	G	2.092	0.22	1.959e-21
rs34344	5	74935825	A	2.091	0.22	2.079e-21
rs6757883	2	21330610	G	-2.688	0.283	2.205e-21
rs34350	5	74945108	G	2.085	0.2201	2.779e-21
rs2043085	15	58680954	C	-1.932	0.2046	3.733e-21
rs2980875	8	126481747	A	1.948	0.2063	3.839e-21
rs4468779	2	21125742	C	-2.631	0.2788	3.917e-21
rs7594393	2	21127853	C	-2.629	0.2788	4.215e-21
rs1203611595	15	58711799	A	-2.094	0.2222	4.326e-21
rs140911969	1	55516738	G	-5.442	0.5773	4.373e-21
rs1003177	2	21280819	A	-3.372	0.3579	4.613e-21
rs253413	5	74955923	T	2.068	0.2195	4.618e-21
rs2954027	8	126485294	T	1.943	0.2063	4.829e-21
rs2954022	8	126482621	C	1.942	0.2063	4.938e-21
rs9411378	9	136145425	A	2.101	0.2233	5.052e-21
rs2337384	2	21333850	G	-2.678	0.2846	5.066e-21
rs78943787	2	21334739	A	-2.678	0.2846	5.066e-21
rs74367604	2	21335729	C	-2.678	0.2846	5.066e-21
rs112223447	2	21335977	CACTG	-2.678	0.2846	5.066e-21
rs74957119	2	21340889	C	-2.678	0.2846	5.066e-21
rs11900335	2	21373759	C	-2.672	0.2841	5.242e-21
rs11892905	2	21339523	G	-2.677	0.2846	5.302e-21
rs11556505	19	45396144	T	3.273	0.3479	5.314e-21
rs571417719	2	21344017	CAAA	-2.677	0.2847	5.478e-21
rs2980860	8	126485337	A	1.94	0.2063	5.526e-21
rs4665991	2	27766284	G	-1.923	0.2046	5.941e-21
rs373030801	2	27767488	GC	-1.923	0.2046	5.941e-21
rs77200710	2	27764199	C	-1.922	0.2047	6.123e-21
rs79542263	2	21344261	G	-2.672	0.2846	6.269e-21
rs76885666	2	21344554	C	-2.672	0.2846	6.269e-21
rs253391	5	74953504	T	-1.976	0.2105	6.306e-21
rs913511895	2	21341247	T	-2.671	0.2846	6.542e-21
rs7170361	15	58718998	C	1.924	0.205	6.568e-21
rs114851711	2	21120842	A	-2.946	0.314	6.68e-21
rs454050	19	45362809	A	-3.097	0.3302	6.719e-21
rs418227	19	45361825	C	-3.096	0.3301	6.813e-21
rs114624425	2	21384950	G	-2.662	0.2838	6.877e-21
rs74369686	2	21377642	G	-2.661	0.2838	7.104e-21
rs253412	5	74955841	A	-1.972	0.2104	7.509e-21
rs12473139	2	27765587	T	-1.918	0.2047	7.52e-21
rs60403956	2	21376056	G	-2.659	0.2837	7.532e-21
rs10421795	19	11344406	T	-1.986	0.212	7.656e-21
rs34145065	16	56996645	G	1.963	0.2096	7.786e-21
rs34620476	16	56996649	A	1.963	0.2096	7.786e-21
rs253415	5	74957121	C	2.051	0.219	7.819e-21
rs440277	19	45361224	A	-3.102	0.3313	7.84e-21
rs711752	16	56996211	A	1.964	0.2099	8.301e-21
rs2075650	19	45395619	G	3.256	0.3479	8.357e-21
rs34404554	19	45395909	G	3.256	0.3479	8.357e-21
rs253414	5	74956517	T	-1.967	0.2105	9.515e-21
rs113780557	2	21120265	C	-2.932	0.3138	9.647e-21
rs708272	16	56996288	A	1.96	0.2098	9.776e-21
rs6705668	2	21142546	G	-2.389	0.2558	9.933e-21
rs4665987	2	27755825	G	-1.911	0.2048	1.063e-20
rs4665988	2	27761436	C	-1.911	0.2048	1.063e-20
rs520283	19	45368082	A	-3.082	0.3304	1.134e-20
rs72888868	2	21138195	A	-2.857	0.3063	1.135e-20
rs71352238	19	45394336	C	3.254	0.349	1.139e-20
rs2436474	19	45362269	T	-3.081	0.3304	1.149e-20
rs387369	19	45363254	A	-3.081	0.3304	1.149e-20
rs384973	19	45363791	G	-3.081	0.3304	1.149e-20
rs411920	19	45361632	C	-3.08	0.3303	1.165e-20
rs377702	19	45362667	A	-3.079	0.3304	1.2e-20
rs417193	19	45361960	C	-3.078	0.3303	1.216e-20
rs403155	19	45363299	T	-3.078	0.3304	1.238e-20
rs892066	19	11350340	G	-1.969	0.2113	1.241e-20
rs76203970	2	21136936	A	-2.867	0.3077	1.247e-20
rs764043745	2	21338240	A	-2.641	0.2837	1.305e-20
rs2436475	19	45365248	C	-3.075	0.3304	1.351e-20
rs416116	19	45366345	A	-3.075	0.3304	1.351e-20
rs520566	19	45366656	A	-3.075	0.3304	1.351e-20
rs376938	19	45366830	G	-3.075	0.3304	1.351e-20
rs411856	19	45364623	T	-3.074	0.3304	1.41e-20
rs395683	19	45364782	G	-3.074	0.3304	1.41e-20
rs395710	19	45364815	G	-3.074	0.3304	1.41e-20
rs555608	19	45365072	G	-3.074	0.3304	1.41e-20
rs11669109	19	45365476	C	-3.074	0.3304	1.41e-20
rs12980613	19	45365604	G	-3.074	0.3304	1.41e-20
rs12980631	19	45365641	C	-3.074	0.3304	1.41e-20
rs11672979	19	45365732	AAAG	-3.074	0.3304	1.41e-20
rs11665829	19	45365817	A	-3.074	0.3304	1.41e-20
rs548011	19	45365961	G	-3.074	0.3304	1.41e-20
rs403729	19	45366410	C	-3.074	0.3304	1.41e-20
rs521629	19	45366603	A	-3.074	0.3304	1.41e-20
rs519825	19	45366779	C	-3.074	0.3304	1.41e-20
rs426555	19	45366275	T	-3.074	0.3304	1.414e-20
rs415637	19	45366178	A	-3.07	0.3302	1.478e-20
rs1367117	2	21263900	A	3.005	0.3233	1.53e-20
rs261333	15	58727279	C	-2.158	0.2324	1.672e-20
rs4490138	2	21125165	A	-2.576	0.2775	1.741e-20
rs6857	19	45392254	T	3.24	0.3492	1.805e-20
rs5868780	5	74967600	C	-1.965	0.2119	1.816e-20
rs34359	5	74967693	C	-1.965	0.2119	1.816e-20
rs34360	5	74967708	A	-1.965	0.2119	1.816e-20
rs1272499865	5	74719209	G	2.039	0.2199	1.908e-20
rs34358	5	74965122	A	-1.963	0.2119	1.959e-20
rs261332	15	58727325	A	2.324	0.251	2.108e-20
rs74358761	2	21135060	A	-2.908	0.3141	2.137e-20
rs42302	5	74965554	G	-1.959	0.2119	2.418e-20
rs11693076	2	21140033	C	-2.357	0.2553	2.729e-20
rs438811	19	45416741	T	-2.541	0.2752	2.767e-20
rs67570751	5	74974434	CT	-1.953	0.2116	2.854e-20
rs1222884147	2	27779001	CAAA	-1.887	0.2046	2.981e-20
rs4274565	2	21141909	C	-2.362	0.2561	3.034e-20
rs483082	19	45416178	T	-2.538	0.2753	3.077e-20
rs12464616	2	27827092	C	-1.885	0.2046	3.246e-20
rs12467476	2	27825715	T	-1.885	0.2046	3.264e-20
rs746509899	2	27827326	TACAGTCATGTAACC	-1.885	0.2046	3.265e-20
rs2275542	9	107645080	T	-1.988	0.2159	3.321e-20
rs13022873	2	27815510	A	-1.884	0.2047	3.472e-20
rs754049756	2	27776631	AT	-1.883	0.2046	3.582e-20
rs12995461	2	27778167	A	-1.883	0.2046	3.582e-20
rs10169065	2	27778560	A	-1.883	0.2046	3.582e-20
rs10179872	2	27778572	G	-1.883	0.2046	3.582e-20
rs2740493	9	107657825	T	-1.983	0.2154	3.583e-20
rs10208529	2	27786188	A	-1.882	0.2046	3.616e-20
rs1919127	2	27801493	T	-1.882	0.2046	3.638e-20
rs2384656	2	27832055	A	-1.882	0.2046	3.716e-20
rs1919128	2	27801759	A	-1.882	0.2045	3.723e-20
rs58711993	5	74972372	CG	-1.946	0.2117	3.871e-20
rs4665382	2	27783801	T	-1.881	0.2046	3.896e-20
rs7570476	2	27784658	C	-1.881	0.2046	3.896e-20
rs7577311	2	27793921	G	-1.881	0.2046	3.92e-20
rs4665383	2	27791555	C	-1.88	0.2046	4.009e-20
rs4149273	9	107642211	C	-1.975	0.2149	4.019e-20
rs40060	5	74967386	T	-1.946	0.2118	4.202e-20
rs7047523	9	107650575	C	-1.977	0.2153	4.217e-20
rs34351	5	74952861	A	-1.921	0.2092	4.225e-20
rs58411268	2	21368245	A	-3.294	0.3586	4.241e-20
rs217184	16	72105965	C	-2.153	0.2345	4.316e-20
rs10115928	9	107650843	T	-1.977	0.2153	4.323e-20
rs4149272	9	107642287	T	-1.972	0.2148	4.421e-20
rs4149267	9	107651945	C	-1.976	0.2153	4.546e-20
rs12989678	2	27821482	C	-1.878	0.2046	4.562e-20
rs12987055	2	27834152	T	-1.878	0.2047	4.625e-20
rs12001061	9	107643080	A	-1.977	0.2155	4.776e-20
rs12478841	2	27811722	A	-1.876	0.2046	4.829e-20
rs34016998	2	27833687	C	-1.876	0.2046	4.883e-20
rs4149270	9	107647077	A	-1.974	0.2153	4.934e-20
rs74175068	2	27833502	T	-1.875	0.2046	5.156e-20
rs4666000	2	27839369	T	-1.875	0.2046	5.185e-20
rs2068834	2	27839539	T	-1.875	0.2046	5.185e-20
rs6760250	2	27812252	G	-1.875	0.2046	5.208e-20
rs4149269	9	107647121	G	-1.971	0.2152	5.256e-20
rs13010586	2	27817817	G	-1.874	0.2046	5.325e-20
rs7730344	5	74587940	A	1.876	0.2049	5.53e-20
rs13020949	2	27836605	C	-1.873	0.2046	5.822e-20
rs6744393	2	27750139	T	-1.988	0.2173	5.875e-20
rs1115091	5	74575801	G	1.873	0.2048	5.99e-20
rs253411	5	74954633	T	-1.912	0.2092	6.402e-20
rs2569538	19	11238548	A	-3.164	0.3463	6.777e-20
rs146350463	2	21619109	G	7.8	0.8545	7.175e-20
rs2740494	9	107656150	C	-1.964	0.2154	7.608e-20
rs8043310	15	58731818	A	2.196	0.2407	7.648e-20
rs4666002	2	27840640	G	-1.866	0.2046	7.84e-20
rs519113	19	45376284	G	2.641	0.2896	7.868e-20
rs2569543	19	11236121	C	-3.158	0.3464	7.984e-20
rs59237458	9	107637306	G	-1.968	0.2161	8.63e-20
rs10421382	19	11344973	C	-1.932	0.2122	9.141e-20
rs511825	19	45370554	T	-2.962	0.3254	9.21e-20
rs11402457	15	58718529	CA	1.875	0.2063	1.023e-19
rs6511729	19	11346252	C	-1.923	0.2116	1.069e-19
rs4149268	9	107647220	T	-1.954	0.2151	1.1e-19
rs4149274	9	107639414	A	-1.96	0.216	1.174e-19
rs10406522	19	11341635	C	-1.924	0.2124	1.342e-19
rs1399850667	2	27750997	G	-1.965	0.2176	1.761e-19
rs12979813	19	11342703	G	-1.916	0.2123	1.867e-19
rs7588415	2	21123661	A	-2.788	0.309	1.869e-19
rs78680773	2	27751562	C	-1.959	0.2176	2.222e-19
rs6731905	2	21129429	C	-2.781	0.3089	2.256e-19
rs6732027	2	21129534	G	-2.772	0.3087	2.745e-19
rs111471227	2	21129026	T	-2.788	0.3106	2.854e-19
rs79151404	2	27837544	CA	-1.834	0.2046	3.204e-19
rs1473647823	5	74800576	C	1.918	0.2141	3.315e-19
rs7565511	2	21129790	G	-2.765	0.3087	3.417e-19
rs10650705	2	21141364	CCT	-2.405	0.2687	3.561e-19
rs201019550	19	11334894	C	-2.062	0.2303	3.594e-19
rs200505235	5	74634730	G	1.923	0.2148	3.604e-19
rs6755762	2	21141323	G	-2.403	0.2685	3.615e-19
rs12972156	19	45387459	G	3.143	0.3512	3.7e-19
rs12655005	5	74588257	A	1.838	0.2054	3.78e-19
rs12972970	19	45387596	A	3.142	0.3512	3.817e-19
rs1171897704	2	27779151	CTT	-1.83	0.2046	3.87e-19
rs7596102	2	21125848	A	-2.773	0.3101	3.92e-19
rs552693039	1	109816863	TC	-4.794	0.5363	4.073e-19
rs34342646	19	45388130	A	3.136	0.351	4.205e-19
rs75444904	16	72095650	C	-2.112	0.2365	4.261e-19
rs7586740	2	21125633	C	-2.771	0.3102	4.278e-19
rs9411475	9	136127268	C	2.014	0.2257	4.601e-19
rs7594084	2	21127605	C	-2.765	0.3101	4.885e-19
rs4606879	2	21138868	A	-2.256	0.2536	5.855e-19
rs10070207	5	74745228	T	1.992	0.2241	6.507e-19
rs185325353	5	74967665	AGTATCAGTTT	-1.935	0.2179	6.783e-19
rs193010218	2	21121524	CA	-2.755	0.3103	6.812e-19
rs59014134	5	74589385	T	2.234	0.2519	7.532e-19
rs3905001	9	107668064	G	-1.879	0.2119	7.631e-19
rs72888845	2	21131717	A	-2.753	0.3107	8.163e-19
rs2116896	19	11257237	C	-2.593	0.2928	8.729e-19
rs7580543	2	21121320	A	-2.741	0.3097	8.983e-19
rs2001846	8	126478450	T	1.837	0.2076	9.087e-19
rs13285112	9	107636707	A	-1.911	0.216	9.329e-19
rs2001945	8	126477978	G	1.835	0.2076	1.006e-18
rs6982502	8	126479362	C	1.833	0.2076	1.115e-18
rs11903024	2	21138740	T	-2.245	0.2545	1.174e-18
rs934197	2	21267461	A	2.787	0.3161	1.207e-18
rs2954017	8	126476873	T	1.828	0.2077	1.347e-18
rs2059972	2	21346795	G	-3.073	0.3491	1.371e-18
rs2000069	9	107635869	T	-1.901	0.2161	1.444e-18
rs3817588	2	27731212	C	-1.915	0.2179	1.56e-18
rs148527487	2	27732570	AT	-1.914	0.2179	1.632e-18
rs3810307	19	11332570	A	-1.874	0.2137	1.824e-18
rs4479392	2	21128142	T	-2.699	0.308	1.933e-18
rs918623	5	74596682	G	2.207	0.2518	1.934e-18
rs74928908	2	27744089	G	-1.904	0.2174	2.004e-18
rs17001244	19	11340057	G	-1.861	0.2125	2.004e-18
rs2043302	19	11339396	C	-1.861	0.2125	2.051e-18
rs10418759	19	11340242	G	-1.861	0.2125	2.051e-18
rs814295	2	27743215	G	-1.902	0.2173	2.157e-18
rs17190517	15	58729144	T	-2.151	0.2458	2.239e-18
rs13354746	5	74619132	T	2.197	0.2512	2.255e-18
rs553027038	2	27731739	CTT	-1.905	0.2179	2.327e-18
rs4665985	2	27753878	A	-1.786	0.2046	2.653e-18
rs6511728	19	11335597	G	-1.854	0.2125	2.785e-18
rs76041796	5	74753736	C	2.173	0.2494	3.081e-18
rs73959590	18	47156188	A	-3.469	0.3983	3.145e-18
rs59007384	19	45396665	T	-2.392	0.2748	3.293e-18
rs13356670	5	74673707	G	1.927	0.2215	3.354e-18
rs542624913	5	74957724	ATT	-1.895	0.2181	3.719e-18
rs6585139	10	113917833	T	1.918	0.2209	3.986e-18
rs2254537	10	113917085	T	1.916	0.221	4.373e-18
rs2980886	8	126480088	G	1.797	0.2072	4.414e-18
rs66614050	8	126480526	C	1.796	0.2072	4.529e-18
rs2297991	10	113913222	T	1.914	0.2208	4.611e-18
rs7899096	10	113919125	G	1.913	0.2209	4.817e-18
rs588245	2	21270057	A	2.733	0.3156	4.819e-18
rs2803608	10	113916302	T	1.912	0.221	5.225e-18
rs661665	2	21265141	C	2.723	0.3151	5.562e-18
rs2254532	10	113916835	A	1.911	0.2211	5.564e-18
rs138962052	8	126480512	TTTTTGAGATGCACCCATGTTTTTGTGTATACTAGCATC	1.791	0.2072	5.614e-18
rs2803609	10	113919124	A	1.91	0.221	5.667e-18
rs6982636	8	126479315	G	1.79	0.2072	5.85e-18
rs74633843	18	47155167	C	-3.378	0.3911	5.894e-18
rs73959587	18	47154517	A	-3.395	0.3932	5.983e-18
rs412776	19	45379516	A	2.636	0.3053	6.011e-18
rs1807800	10	113913552	A	1.908	0.2209	6.063e-18
rs1129555	10	113910721	A	1.907	0.221	6.432e-18
rs2980853	8	126478350	A	1.787	0.2072	6.58e-18
rs2001844	8	126478745	A	1.787	0.2072	6.58e-18
rs1367115	2	21282015	T	2.719	0.3153	6.639e-18
rs2980882	8	126480700	A	1.787	0.2073	6.716e-18
rs80208964	18	47154028	A	-3.388	0.3933	7.136e-18
rs34361	5	74971846	G	-1.851	0.215	7.745e-18
rs8101802	19	11336182	C	-1.828	0.2124	7.785e-18
rs7568899	2	21345292	G	2.73	0.3174	8.015e-18
rs2792736	10	113921159	T	1.899	0.2209	8.341e-18
rs2792703	10	113931690	C	1.898	0.2208	8.621e-18
rs780092	2	27743154	G	-1.87	0.2176	8.635e-18
rs62122514	2	21285711	A	2.71	0.3153	8.638e-18
rs7590135	2	21282902	A	2.709	0.3153	8.787e-18
rs422137	15	58709182	G	-1.768	0.2059	8.983e-18
rs2878956	2	21350346	C	2.726	0.3175	9.149e-18
rs10492815	16	72163694	G	-2	0.233	9.461e-18
rs56201838	2	21328501	C	2.723	0.3174	9.895e-18
rs56306424	2	21328665	A	2.723	0.3174	9.895e-18
rs111233436	2	21340378	C	2.723	0.3174	9.895e-18
rs2115838	2	21350324	A	2.723	0.3174	9.895e-18
rs2337383	2	21320516	G	2.722	0.3175	1.01e-17
rs139313954	2	21327042	G	2.717	0.3173	1.108e-17
rs4742925	9	107633051	G	-1.847	0.2158	1.161e-17
rs73959588	18	47155643	A	-3.346	0.3912	1.241e-17
rs35719646	10	113938330	AAAAC	1.885	0.2207	1.34e-17
rs2792735	10	113921825	G	1.887	0.2209	1.379e-17
rs2250802	10	113921354	G	1.886	0.2209	1.442e-17
rs2803611	10	113922728	A	1.886	0.2209	1.442e-17
rs4917628	10	113947678	A	1.886	0.2211	1.463e-17
rs10787429	10	113949664	T	1.885	0.2211	1.584e-17
rs2419604	10	113944271	A	1.881	0.2208	1.629e-17
rs2263608	10	113944940	T	1.88	0.2208	1.661e-17
rs1713223	2	21271270	C	2.662	0.3126	1.689e-17
rs7096937	10	113950418	T	1.883	0.2212	1.744e-17
rs764043745	2	21338240	ATT	2.692	0.3166	1.878e-17
rs12439649	15	58743022	T	2.028	0.2389	2.133e-17
rs142638715	10	113933859	G	1.873	0.2207	2.136e-17
rs2777795	9	107672365	A	-2.231	0.2628	2.137e-17
rs77987196	10	113933006	ATT	1.874	0.2208	2.154e-17
rs2569542	19	11237772	A	-2.658	0.3133	2.235e-17
rs2255400	10	113936244	A	1.871	0.2207	2.425e-17
rs2569540	19	11238239	C	-2.655	0.3134	2.452e-17
rs2792759	10	113936855	C	1.872	0.2209	2.491e-17
rs4918722	10	113947040	C	1.873	0.2212	2.491e-17
rs1601935	15	58671765	G	1.809	0.2136	2.497e-17
rs5024318	10	113933009	A	1.873	0.2213	2.626e-17
rs2487294	10	113937941	G	1.868	0.2208	2.707e-17
rs2255141	10	113933886	A	1.868	0.2209	2.811e-17
rs142042446	19	45386467	GTAA	2.908	0.3441	2.95e-17
rs2803621	10	113939584	G	1.865	0.2208	3.051e-17
rs934198	2	21278773	T	2.636	0.3121	3.067e-17
rs2803619	10	113934384	G	1.865	0.2209	3.168e-17
rs2792751	10	113940329	T	1.864	0.2209	3.235e-17
rs35358959	1	109824250	A	-4.94	0.5855	3.342e-17
rs4533439	2	21141815	C	-2.315	0.2748	3.737e-17
rs68104325	1	109826760	TTCCTAACC	-4.775	0.5674	3.984e-17
rs11673790	2	21299195	T	2.654	0.3154	4.006e-17
rs750801245	2	27674931	A	-1.874	0.2228	4.098e-17
rs79668907	19	11257169	C	-1.727	0.2054	4.209e-17
rs10991386	9	107630433	G	-1.799	0.2142	4.577e-17
rs35521996	10	113945245	T	1.832	0.2181	4.627e-17
rs79192207	2	21417897	C	2.563	0.3053	4.749e-17
rs62135036	2	21348670	G	2.637	0.3144	5.086e-17
rs72782173	2	21348958	C	2.637	0.3144	5.086e-17
rs72633964	5	74673317	A	2.117	0.2526	5.347e-17
rs56090741	2	21323651	G	2.639	0.3151	5.654e-17
rs17395333	2	21323369	G	2.639	0.3152	5.733e-17
rs4704213	5	74682900	A	2.115	0.2526	5.793e-17
rs6726115	2	21281097	G	2.617	0.3127	5.958e-17
rs147821144	2	21818551	G	7.157	0.8555	6.121e-17
rs78120576	2	21318633	C	2.635	0.3151	6.202e-17
rs2163203	2	21331137	C	2.635	0.3151	6.208e-17
rs2195597	2	21331185	C	2.635	0.3151	6.208e-17
rs1881396	2	27844601	G	-1.81	0.2164	6.217e-17
rs62135035	2	21346521	G	2.63	0.3145	6.239e-17
rs17395512	2	21346556	C	2.63	0.3145	6.239e-17
rs6548010	2	21277922	G	2.613	0.3126	6.435e-17
rs55771534	2	21323868	CTGT	2.634	0.3151	6.442e-17
rs56166368	2	21323869	C	2.634	0.3151	6.442e-17
rs55984924	2	21323870	TG	2.634	0.3151	6.442e-17
rs144874911	2	21348301	GGTGT	2.638	0.3157	6.547e-17
rs6548011	2	21277932	T	2.612	0.3126	6.594e-17
rs7566030	2	21282578	G	2.613	0.3129	6.877e-17
rs78940737	9	130760328	GT	2.179	0.2611	7.436e-17
rs76019819	2	27761994	T	-1.798	0.2156	7.463e-17
rs62131882	2	27765480	C	-1.798	0.2156	7.609e-17
rs62141278	2	27768381	T	-1.798	0.2156	7.609e-17
rs1881395	2	27838549	A	-1.8	0.2159	7.801e-17
rs72782148	2	21298547	A	2.62	0.3143	7.834e-17
rs62133264	2	21380902	C	2.62	0.3145	8.057e-17
rs7571558	2	27839832	G	-1.799	0.2159	8.199e-17
rs11857386	15	58721168	C	-1.979	0.2377	8.401e-17
rs72633966	5	74701662	G	2.093	0.2516	8.88e-17
rs11693775	2	21296546	G	2.621	0.3151	9.163e-17
rs112427483	2	27833327	T	-1.793	0.2159	9.999e-17
rs188166230	2	27754625	C	-1.794	0.2159	1.008e-16
rs111867267	19	11232919	A	2.406	0.2897	1.011e-16
rs11693760	2	21296492	G	2.616	0.3151	1.034e-16
rs72633965	5	74701463	C	2.097	0.2526	1.04e-16
rs13405762	2	27834615	C	-1.792	0.2159	1.053e-16
rs10181342	2	27757343	G	-1.791	0.2157	1.054e-16
rs7177289	15	58680184	T	1.75	0.2109	1.072e-16
rs62131881	2	27764781	T	-1.79	0.2157	1.083e-16
rs7575840	2	21273490	T	2.61	0.3146	1.102e-16
rs7350789	15	58679668	A	1.749	0.2109	1.116e-16
rs261342	15	58731153	C	-1.749	0.2108	1.118e-16
rs6704596	2	27796927	G	-1.788	0.2156	1.13e-16
rs62138971	2	27840754	A	-1.789	0.2159	1.169e-16
rs112927528	2	27824511	TTTTTG	-1.788	0.2158	1.175e-16
rs59876138	2	27792323	C	-1.787	0.2156	1.187e-16
rs62131879	2	27755112	G	-1.788	0.2157	1.19e-16
rs56725354	2	27824168	C	-1.787	0.2158	1.208e-16
rs1251463571	15	58679807	C	1.747	0.2109	1.216e-16
rs2419607	10	113978499	G	-1.732	0.2091	1.225e-16
rs62141289	2	27783200	T	-1.786	0.2156	1.234e-16
rs200969564	2	27783202	GAC	-1.786	0.2156	1.234e-16
rs62141291	2	27784034	T	-1.786	0.2156	1.234e-16
rs62141292	2	27784300	C	-1.786	0.2156	1.234e-16
rs60854669	2	27786929	C	-1.786	0.2156	1.234e-16
rs6751087	2	27778016	C	-1.786	0.2156	1.251e-16
rs7898213	10	113980428	C	-1.731	0.2092	1.319e-16
rs10076819	5	74756118	C	2.091	0.2527	1.332e-16
rs6547735	2	27831607	C	-1.785	0.2158	1.34e-16
rs72633969	5	74757286	A	2.09	0.2527	1.376e-16
rs4703671	5	74660429	A	2.087	0.2524	1.379e-16
rs62141279	2	27771415	T	-1.783	0.2157	1.411e-16
rs6719960	2	27830067	G	-1.783	0.2158	1.427e-16
rs75871659	5	74595090	G	2.142	0.2592	1.451e-16
rs1881397	2	27832285	G	-1.78	0.2155	1.467e-16
rs72633967	5	74724832	C	2.088	0.2527	1.474e-16
rs62141288	2	27783198	A	-1.785	0.2162	1.5e-16
rs114448690	19	45431453	A	-2.125	0.2574	1.515e-16
rs62141281	2	27777651	T	-1.781	0.2158	1.543e-16
rs11693545	2	21292377	A	2.578	0.3123	1.556e-16
rs11901649	2	21250223	A	2.831	0.343	1.583e-16
rs62138968	2	27824485	G	-1.779	0.2157	1.625e-16
rs4575188	10	113982162	G	-1.725	0.2092	1.628e-16
rs965813	2	27789861	A	-1.779	0.2157	1.629e-16
rs2419608	10	113982675	G	-1.725	0.2092	1.629e-16
rs1469513	2	21259562	C	2.815	0.3412	1.635e-16
rs261290	15	58678720	T	1.741	0.2111	1.651e-16
rs10067900	5	74706661	C	2.082	0.2525	1.678e-16
rs1230117596	2	27837673	C	-1.781	0.216	1.682e-16
rs10061689	5	74771387	A	2.083	0.2527	1.7e-16
rs78170284	2	27835082	A	-1.779	0.2159	1.742e-16
rs6734059	2	27808154	C	-1.777	0.2157	1.744e-16
rs1919129	2	27818721	G	-1.776	0.2157	1.826e-16
rs17399144	2	21305685	G	2.576	0.3128	1.842e-16
rs4665176	2	21305853	C	2.576	0.3128	1.842e-16
rs78703230	5	74769304	C	2.081	0.2527	1.845e-16
rs6761300	2	21306974	G	2.575	0.3128	1.859e-16
rs78378018	2	27822283	GAC	-1.775	0.2157	1.872e-16
rs549284860	2	27763887	C	-1.776	0.2157	1.875e-16
rs62138963	2	27814374	T	-1.775	0.2157	1.877e-16
rs62138964	2	27814438	T	-1.775	0.2157	1.877e-16
rs62138966	2	27819172	A	-1.775	0.2157	1.877e-16
rs201029545	2	27833369	GTA	-1.777	0.2159	1.881e-16
rs139104510	2	21335013	TTTTATTTA	2.572	0.3126	1.938e-16
rs145508558	2	27783195	T	-1.779	0.2162	1.941e-16
rs157588	19	45398264	T	-1.836	0.2232	1.946e-16
rs2738453	19	11232230	A	2.388	0.2902	1.95e-16
rs62141290	2	27783392	C	-1.774	0.2157	1.984e-16
rs143503824	2	21856597	A	7.324	0.8906	2.012e-16
rs13360099	5	74781439	C	2.077	0.2527	2.088e-16
rs574622475	2	27810518	C	-1.679	0.2043	2.094e-16
rs6891560	5	74796757	A	2.077	0.2527	2.13e-16
rs10055011	5	74798156	A	2.077	0.2527	2.13e-16
rs3811644	2	27802805	G	-1.771	0.2156	2.186e-16
rs10987819	9	130766771	G	2.174	0.2648	2.206e-16
rs10987820	9	130766817	G	2.174	0.2648	2.206e-16
rs2384627	2	27774449	A	-1.772	0.2158	2.214e-16
rs10787431	10	113983496	G	-1.718	0.2092	2.215e-16
rs2141372	2	27827196	T	-1.772	0.2159	2.265e-16
rs2116876	19	11359484	A	-1.74	0.212	2.292e-16
rs145700744	2	21313778	T	2.591	0.3158	2.389e-16
rs72633971	5	74775989	G	2.072	0.2526	2.409e-16
rs58418518	5	74734757	TC	2.075	0.253	2.45e-16
rs5744712	5	74892002	C	2.059	0.2511	2.455e-16
rs7874186	9	130770031	A	2.164	0.2641	2.572e-16
rs4665492	2	21294039	C	2.56	0.3125	2.602e-16
rs72633972	5	74823503	C	2.058	0.2513	2.652e-16
rs28612248	5	74787620	A	2.069	0.2527	2.681e-16
rs1046980667	5	74619547	C	2.116	0.2585	2.731e-16
rs202132505	2	21303220	GA	2.558	0.3125	2.778e-16
rs904743	5	74917862	G	2.067	0.2528	2.898e-16
rs559524084	2	27773091	CT	-1.767	0.2161	2.93e-16
rs2043082	15	58674308	A	1.726	0.2112	2.982e-16
rs76013440	2	27816315	A	-1.763	0.2157	3.008e-16
rs62138965	2	27816593	C	-1.763	0.2157	3.008e-16
rs57907925	5	74916972	A	2.066	0.2528	3.012e-16
rs74738750	9	130771437	A	2.168	0.2653	3.06e-16
rs79426327	9	130769385	T	2.164	0.2649	3.193e-16
rs672569	1	109827253	A	-4.605	0.5638	3.22e-16
rs72633974	5	74853623	C	2.062	0.2527	3.462e-16
rs9293655	5	74856142	T	2.062	0.2527	3.462e-16
rs5744667	5	74876613	C	2.062	0.2527	3.508e-16
rs10038945	5	74883486	T	2.062	0.2527	3.508e-16
rs10987821	9	130767078	G	2.161	0.2649	3.525e-16
rs58061431	9	130767860	A	2.161	0.265	3.546e-16
rs10987823	9	130767414	T	2.16	0.2649	3.564e-16
rs59661343	9	130768621	AT	2.161	0.265	3.565e-16
rs72633970	5	74766353	T	2.063	0.253	3.578e-16
rs60740963	9	130767737	T	2.16	0.265	3.647e-16
rs1820049	5	74908446	C	2.061	0.2528	3.665e-16
rs10074747	5	74923603	C	2.058	0.2525	3.685e-16
rs10987822	9	130767289	T	2.159	0.2649	3.711e-16
rs5744704	5	74889642	C	2.06	0.2528	3.717e-16
rs1909719	5	74860908	A	2.06	0.2527	3.725e-16
rs13361353	5	74861691	G	2.06	0.2527	3.725e-16
rs60259113	9	130767637	C	2.159	0.265	3.746e-16
rs28668361	5	74898137	G	2.059	0.2528	3.806e-16
rs4703675	5	74897410	G	2.059	0.2528	3.814e-16
rs72633975	5	74898493	A	2.059	0.2528	3.814e-16
rs2287710	5	74898866	G	2.059	0.2528	3.814e-16
rs58841453	5	74902716	C	2.059	0.2528	3.814e-16
rs10078671	5	74902848	G	2.059	0.2528	3.814e-16
rs4704229	5	74904326	C	2.059	0.2528	3.823e-16
rs10036682	5	74905046	T	2.059	0.2528	3.823e-16
rs753594392	2	21310227	A	2.542	0.3122	3.887e-16
rs72633976	5	74907260	A	2.059	0.2529	3.895e-16
rs150410208	9	130757816	G	2.155	0.2647	3.924e-16
rs5744636	5	74867581	G	2.058	0.2528	3.929e-16
rs157590	19	45398716	C	-1.813	0.2227	3.952e-16
rs926439658	9	130775093	T	2.173	0.2669	4.007e-16
rs9715911	5	156394441	G	-1.976	0.2428	4.037e-16
rs11745603	5	156394518	C	-1.976	0.2428	4.037e-16
rs80025019	9	130758224	A	2.154	0.2647	4.084e-16
rs113101476	19	45435466	CT	-2.08	0.2557	4.186e-16
rs67475684	19	11232951	T	2.353	0.2893	4.218e-16
rs143577710	9	130756454	A	2.153	0.2646	4.225e-16
rs72633963	5	74630829	A	2.053	0.2524	4.239e-16
rs40059	5	74964582	A	2.009	0.2471	4.309e-16
rs56805858	9	130766203	T	2.155	0.2651	4.325e-16
rs59095200	5	74851166	A	2.055	0.2529	4.413e-16
rs78265424	5	74780431	G	2.056	0.253	4.502e-16
rs28874007	5	74778669	T	2.056	0.253	4.512e-16
rs78521580	5	74780315	TC	2.056	0.253	4.512e-16
rs56859362	5	74782639	A	2.056	0.253	4.528e-16
rs28735189	5	156394093	C	-1.972	0.2428	4.7e-16
rs1962270	10	113975832	C	-1.704	0.2098	4.702e-16
rs7726478	5	74795681	T	2.055	0.253	4.712e-16
rs6874202	5	156391628	T	-1.971	0.2428	4.815e-16
rs10474437	5	74783636	T	2.054	0.253	4.848e-16
rs4704826	5	156392082	C	-1.971	0.2428	4.895e-16
rs66787104	5	75015698	A	1.866	0.2299	4.943e-16
rs4704827	5	156392089	T	-1.97	0.2428	5.001e-16
rs12517431	5	156392248	C	-1.97	0.2428	5.001e-16
rs10987817	9	130763607	A	2.149	0.265	5.165e-16
rs10987818	9	130763771	C	2.149	0.265	5.165e-16
rs12238009	9	130763863	G	2.149	0.265	5.165e-16
rs1553234	5	74824773	G	2.052	0.253	5.173e-16
rs10987824	9	130767481	A	2.145	0.2646	5.25e-16
rs5744709	5	74891002	A	2.036	0.2512	5.326e-16
rs6882076	5	156390297	T	-1.968	0.2428	5.327e-16
rs72633973	5	74829704	T	2.051	0.253	5.342e-16
rs10987805	9	130752739	C	2.144	0.2646	5.414e-16
rs11134475	5	156399950	A	-1.968	0.2428	5.461e-16
rs6149071	5	74825209	G	2.049	0.253	5.6e-16
rs10987813	9	130761698	A	2.146	0.265	5.647e-16
rs12657266	5	156396003	C	-1.966	0.2428	5.714e-16
rs10462518	5	74786332	T	2.04	0.252	5.915e-16
rs79714481	9	130762239	C	2.144	0.265	5.969e-16
rs2738446	19	11227326	G	2.38	0.2941	5.989e-16
rs55776147	5	156400808	A	-1.964	0.2428	6.218e-16
rs10402592	19	11256887	T	-2.202	0.2723	6.238e-16
rs12236250	9	130758956	A	2.142	0.2649	6.346e-16
rs6882345	5	156397673	G	-1.963	0.2428	6.432e-16
rs4804580	19	11360930	A	-1.71	0.2117	6.674e-16
rs1393207	5	156397540	T	-1.961	0.2428	6.707e-16
rs9293654	5	74838889	A	2.042	0.2529	6.809e-16
rs10422256	19	11216617	A	2.394	0.2965	6.872e-16
rs11662596	18	47114745	C	-1.738	0.2152	6.975e-16
rs10077427	5	74837901	G	2.041	0.2529	7.281e-16
rs2738452	19	11229218	G	2.365	0.2931	7.319e-16
rs1483943448	2	27739880	C	-1.67	0.207	7.32e-16
rs157585	19	45397512	C	-1.797	0.2228	7.336e-16
rs754524	2	21311541	G	2.527	0.3133	7.35e-16
rs58198139	5	156399039	C	-1.957	0.2428	7.704e-16
rs6494007	15	58734645	T	1.88	0.2333	7.778e-16
rs74701849	9	130775390	A	2.13	0.2647	8.547e-16
rs12983082	19	11216561	C	2.388	0.2969	8.993e-16
rs17248819	19	11218713	T	2.383	0.2963	9.014e-16
rs10041470	5	74749639	C	2.093	0.2602	9.04e-16
rs28408106	5	74708513	C	2.091	0.2601	9.127e-16
rs10987803	9	130749432	C	2.108	0.2622	9.164e-16
rs77385263	5	74717811	A	2.09	0.2601	9.509e-16
rs79326701	5	74686931	C	2.091	0.2603	9.717e-16
rs9789328	19	11225515	T	2.387	0.2973	9.791e-16
rs1962352	19	11226543	G	2.36	0.2938	9.846e-16
rs78979878	5	74724227	T	2.089	0.2603	1.035e-15
rs117023568	2	21386374	T	-2.318	0.2888	1.041e-15
rs61407223	2	21387163	G	-2.318	0.2888	1.041e-15
rs9293652	5	74704829	C	2.086	0.2601	1.066e-15
rs3804231	5	74696779	A	2.088	0.2603	1.073e-15
rs58519566	5	74670429	A	2.084	0.2602	1.179e-15
rs1352218650	2	21266774	G	2.007	0.2508	1.234e-15
rs9789302	19	11229968	T	2.341	0.2928	1.296e-15
rs9789303	19	11230002	T	2.341	0.2928	1.296e-15
rs556325904	19	45433327	TA	-2.034	0.2545	1.319e-15
rs116443177	2	27764122	T	-1.729	0.2164	1.345e-15
rs1501908	5	156398169	G	-1.94	0.243	1.426e-15
rs75249613	2	21414433	G	-2.33	0.2919	1.456e-15
rs867661244	9	107658992	C	-1.733	0.2173	1.519e-15
rs75691153	2	21402391	C	-2.329	0.2921	1.551e-15
rs112784971	8	59406490	T	-1.803	0.2261	1.555e-15
rs72633968	5	74753634	G	2.115	0.2652	1.558e-15
rs75499894	2	21390541	T	-2.329	0.2921	1.587e-15
rs17041973	2	21401235	G	-2.328	0.2921	1.592e-15
rs60191209	10	113988995	C	-1.754	0.2201	1.612e-15
rs10987829	9	130776743	G	2.111	0.2649	1.615e-15
rs1350196638	19	45364212	T	-2.46	0.3086	1.616e-15
rs77844254	5	74724140	A	2.072	0.2601	1.658e-15
rs80091550	9	130773519	A	2.111	0.265	1.697e-15
rs56212928	2	21272763	A	2.493	0.3133	1.796e-15
rs75673664	5	74740756	T	2.063	0.2594	1.846e-15
rs76478815	5	74732445	T	2.072	0.2606	1.895e-15
rs1313549589	5	74716172	G	1.99	0.2508	2.202e-15
rs1003723	19	11224181	T	2.364	0.2981	2.235e-15
rs12710260	19	11221457	C	2.356	0.2973	2.325e-15
rs898449445	5	74786129	C	2.098	0.2651	2.582e-15
rs11071381	15	58721614	A	-1.89	0.2389	2.588e-15
rs530422246	2	21112789	CGT	-2.412	0.3049	2.643e-15
rs405357	19	11383705	T	-1.683	0.2128	2.692e-15
rs10059022	5	74810384	A	2.06	0.2606	2.711e-15
rs11858164	15	58742731	G	-1.85	0.234	2.746e-15
rs72633977	5	74915983	T	2.095	0.2653	2.944e-15
rs12594375	15	58732468	A	1.85	0.2343	2.958e-15
rs8103542	19	11382157	C	-1.679	0.2129	3.129e-15
rs11881532	19	11382169	A	-1.679	0.2129	3.129e-15
rs1869772	19	11384207	G	-1.679	0.2129	3.151e-15
rs6129762	20	39763155	G	-2.008	0.2548	3.283e-15
rs688	19	11227602	T	2.329	0.2956	3.311e-15
rs4285810	10	114002390	T	-1.735	0.2201	3.331e-15
rs12413488	10	113986840	A	-1.737	0.2205	3.34e-15
rs638137	19	11381975	C	-1.677	0.2129	3.356e-15
rs3744841	18	47117374	A	-1.696	0.2153	3.413e-15
rs1469051	5	74865049	G	2.09	0.2653	3.439e-15
rs589566	2	21269809	A	1.955	0.2483	3.522e-15
rs57800576	5	74902324	A	2.089	0.2653	3.526e-15
rs67991485	10	114003865	C	-1.734	0.2203	3.53e-15
rs371009214	15	58673449	G	1.66	0.2109	3.55e-15
rs7913225	10	114003324	T	-1.734	0.2203	3.575e-15
rs200411407	5	74827616	CA	2.067	0.2628	3.759e-15
rs34006806	2	21116850	A	-2.397	0.305	4.025e-15
rs113345881	19	45431636	G	-1.993	0.2537	4.054e-15
rs79447951	15	58735638	G	1.86	0.2368	4.093e-15
rs4918727	10	114004279	T	-1.729	0.2201	4.098e-15
rs512535	2	21267782	T	1.949	0.2482	4.1e-15
rs17301746	15	58731395	T	1.835	0.2337	4.149e-15
rs7259350	19	45432278	C	-1.989	0.2534	4.259e-15
rs7356633	5	74683455	C	2.039	0.2598	4.286e-15
rs387018	19	11385088	T	-1.67	0.2129	4.478e-15
rs1208246755	19	45433148	A	-1.994	0.2543	4.482e-15
rs201983972	9	130776604	G	2.083	0.2657	4.671e-15
rs7259004	19	45432557	C	-1.986	0.2534	4.713e-15
rs73669624	9	130771311	A	1.99	0.254	4.748e-15
rs12416473	10	114000416	T	-1.727	0.2204	4.772e-15
rs4285809	10	114002027	T	-1.727	0.2204	4.772e-15
rs979182	5	74832919	T	2.079	0.2655	4.9e-15
rs8113582	19	11363146	A	-1.646	0.2102	4.909e-15
rs78820885	5	74969779	C	-1.63	0.2081	4.915e-15
rs572410	15	58741384	G	-1.708	0.2183	5.191e-15
rs61383545	10	113998070	C	-1.723	0.2205	5.63e-15
rs112871012	19	45431897	A	-1.984	0.2539	5.64e-15
rs111271293	19	45432089	C	-1.984	0.2539	5.64e-15
rs571417719	2	21344017	CA	2.468	0.3159	5.738e-15
rs450832	19	11386026	A	-1.664	0.213	5.831e-15
rs1654403	19	11384407	A	-1.659	0.2125	5.86e-15
rs393584	19	45377334	G	-1.857	0.2378	5.943e-15
rs11854656	15	58712945	C	-1.627	0.2084	6.043e-15
rs34357	5	74964128	C	2.066	0.2647	6.127e-15
rs385982	19	45379682	A	-1.845	0.2366	6.383e-15
rs6072310	20	39850308	C	-2.026	0.26	6.706e-15
rs74357907	20	39756055	T	-1.852	0.2378	6.895e-15
rs34356	5	74961796	T	2.061	0.2646	6.958e-15
rs6029568	20	39838056	A	-2.019	0.2596	7.524e-15
rs12572599	10	113992861	G	-1.716	0.2208	7.787e-15
rs4573621	10	113987548	G	-1.709	0.2199	7.842e-15
rs4690096	4	3434336	T	-1.595	0.2053	7.986e-15
rs253388	5	74975912	A	1.996	0.2569	8.008e-15
rs144482573	5	74707128	TTATG	1.985	0.2556	8.184e-15
rs12571496	10	113988015	A	-1.71	0.2203	8.399e-15
rs151314767	15	58735027	T	1.8	0.2319	8.442e-15
rs2001737	10	113996047	T	-1.649	0.2125	8.591e-15
rs12572629	10	113993061	C	-1.711	0.2206	8.847e-15
rs13108218	4	3443931	G	-1.587	0.2046	8.913e-15
rs1569372	19	11224491	G	2.194	0.283	9.139e-15
rs547186	2	21269241	T	1.923	0.2481	9.333e-15
rs261341	15	58731567	G	-1.699	0.2193	9.375e-15
rs2235367	20	39830122	A	-2.014	0.2599	9.411e-15
rs11668477	19	11195030	G	-2.388	0.3083	9.618e-15
rs6818397	4	3434885	G	-1.585	0.2046	9.635e-15
rs1601934	15	58671721	G	1.748	0.2258	1.002e-14
rs7252965	19	11309160	G	-1.601	0.2068	1.014e-14
rs1224438315	19	45432126	AAAAAC	-1.97	0.2546	1.016e-14
rs1264943356	2	27766414	C	-1.633	0.211	1.027e-14
rs11478283	20	39903531	TA	-2.013	0.2603	1.052e-14
rs322135	19	11379717	G	-1.641	0.2122	1.057e-14
rs6102325	20	39883575	G	-2.012	0.2603	1.083e-14
rs6029596	20	39888739	C	-2.012	0.2603	1.083e-14
rs6093461	20	39893366	C	-2.012	0.2603	1.086e-14
rs34355	5	74959970	G	2.045	0.2646	1.104e-14
rs1013710	20	39882781	G	-2.011	0.2603	1.125e-14
rs6029592	20	39885181	A	-2.029	0.2627	1.137e-14
rs10401845	19	11191536	C	-2.385	0.3088	1.16e-14
rs387363	19	11384986	G	-1.644	0.213	1.18e-14
rs762861	4	3442011	C	1.586	0.2055	1.207e-14
rs369599	19	45379336	C	-1.821	0.2359	1.207e-14
rs66819138	19	11381356	T	-1.652	0.2141	1.237e-14
rs3794695	16	72097827	T	1.708	0.2214	1.25e-14
rs6029561	20	39815780	A	-2.002	0.2599	1.336e-14
rs6029575	20	39849364	T	-2.023	0.2626	1.341e-14
rs61303403	5	74630277	T	2.04	0.2648	1.348e-14
rs199636757	19	11378355	C	-1.638	0.2126	1.348e-14
rs1270963714	20	39879800	GAT	-2.005	0.2603	1.349e-14
rs6029588	20	39878620	A	-2.005	0.2603	1.361e-14
rs6016534	20	39878956	C	-2.005	0.2603	1.361e-14
rs6072309	20	39848472	T	-2.021	0.2625	1.41e-14
rs34349	5	74944868	A	2.033	0.2643	1.447e-14
rs6072311	20	39855001	C	-2.004	0.2604	1.458e-14
rs144577721	19	11381006	T	-1.638	0.213	1.46e-14
rs12458441	18	47122158	C	1.763	0.2292	1.488e-14
rs950202030	19	11382105	CTTT	-1.63	0.2121	1.543e-14
rs2866372	20	39841091	C	-2.017	0.2625	1.547e-14
rs56221558	10	114014745	T	-1.694	0.2205	1.552e-14
rs4344974	20	39818861	T	-2.016	0.2624	1.561e-14
rs1543324	20	39877745	T	-2.019	0.2627	1.561e-14
rs8062041	16	72088964	T	1.701	0.2215	1.619e-14
rs6102303	20	39835989	T	-2.015	0.2624	1.62e-14
rs4918730	10	114013266	C	-1.689	0.22	1.662e-14
rs12173076	5	74697050	G	2.111	0.275	1.665e-14
rs6102324	20	39882406	G	-1.995	0.26	1.669e-14
rs4812486	20	39890353	C	-1.995	0.26	1.669e-14
rs1280946937	2	21277213	GCT	-1.822	0.2373	1.671e-14
rs253387	5	74975268	C	2.035	0.2652	1.681e-14
rs751634412	19	45379566	AC	-1.808	0.2357	1.741e-14
rs57255371	20	39846859	G	-1.796	0.2341	1.745e-14
rs8101345	19	11310920	C	-1.586	0.2067	1.748e-14
rs173539	16	56988044	T	1.794	0.234	1.772e-14
rs7895373	10	114023484	T	-1.688	0.2201	1.787e-14
rs57128949	10	113991050	T	-1.685	0.2199	1.838e-14
rs34020998	2	21438682	A	2.349	0.3066	1.847e-14
rs34342	5	74934213	T	2.024	0.2642	1.852e-14
rs6065321	20	39818712	C	-2.011	0.2624	1.856e-14
rs6129795	20	39898830	T	-2.014	0.2628	1.864e-14
rs6029603	20	39902135	A	-2.014	0.2628	1.864e-14
rs6029593	20	39885259	A	-2.013	0.2628	1.905e-14
rs387976	19	45379060	A	-1.807	0.236	1.924e-14
rs6065327	20	39895533	T	-2.012	0.2628	1.937e-14
rs1540908	20	39897023	C	-2.012	0.2628	1.937e-14
rs6102334	20	39898133	C	-2.012	0.2628	1.937e-14
rs6065328	20	39899404	C	-2.012	0.2628	1.937e-14
rs6029602	20	39901676	G	-2.012	0.2628	1.937e-14
rs1366134645	2	27832736	C	-1.628	0.2126	1.953e-14
rs5868779	5	74954901	T	2.019	0.2637	1.954e-14
rs253410	5	74928293	A	2.021	0.264	1.955e-14
rs59716766	19	11193065	C	-2.365	0.3089	1.963e-14
rs11950527	5	156401862	A	-1.906	0.2489	1.965e-14
rs112685566	2	21436451	A	2.345	0.3065	2.025e-14
rs2092203	20	39858545	C	-1.992	0.2604	2.029e-14
rs5744544	5	74808331	A	2.106	0.2752	2.037e-14
rs5744545	5	74808417	A	2.106	0.2752	2.037e-14
rs370705	19	45379638	C	-1.803	0.2358	2.067e-14
rs6029587	20	39877049	G	-1.988	0.26	2.094e-14
rs72836628	10	113902454	T	1.812	0.237	2.113e-14
rs4810311	20	39877869	T	-2.005	0.2623	2.132e-14
rs73623231	20	39818599	T	-1.996	0.2611	2.137e-14
rs34339	5	74931333	G	2.019	0.2641	2.139e-14
rs7897221	10	114018972	G	-1.683	0.2201	2.151e-14
rs55875049	10	114012078	G	-1.684	0.2203	2.153e-14
rs6129786	20	39887648	C	-1.79	0.2342	2.153e-14
rs2792744	10	113902418	C	1.811	0.237	2.183e-14
rs6124335	20	39891808	C	-1.789	0.2342	2.211e-14
rs322130	19	11377570	C	-1.622	0.2125	2.319e-14
rs7499892	16	57006590	T	-2.076	0.272	2.326e-14
rs377012939	20	39954925	T	-1.914	0.2508	2.327e-14
rs7702004	5	156401730	C	-1.901	0.2492	2.361e-14
rs6124328	20	39826928	A	-1.982	0.2597	2.362e-14
rs34820178	10	113901194	T	1.809	0.237	2.375e-14
rs8112638	19	11244782	T	1.778	0.233	2.383e-14
rs58175211	10	113901637	C	1.806	0.2366	2.387e-14
rs36014933	10	114026080	C	-1.679	0.2201	2.395e-14
rs322131	19	11377588	A	-1.621	0.2125	2.431e-14
rs34343	5	74935069	G	2.016	0.2644	2.448e-14
rs66870305	10	114025779	T	-1.679	0.2201	2.466e-14
rs2803606	10	113902827	T	1.806	0.2369	2.505e-14
rs72403542	10	114020519	G	-1.678	0.2202	2.536e-14
rs11195857	10	114022566	A	-1.678	0.2203	2.608e-14
rs9927981	16	72088652	T	1.713	0.2248	2.615e-14
rs11676360	2	21111324	A	-2.303	0.3023	2.629e-14
rs6129772	20	39845070	C	-1.793	0.2355	2.683e-14
rs7262080	20	39820749	G	-1.781	0.234	2.761e-14
rs1887137	10	114006606	A	-1.672	0.2198	2.812e-14
rs2000999	16	72108093	A	1.683	0.2213	2.837e-14
rs932499033	20	39819871	CTTTTT	-1.779	0.234	2.938e-14
rs3826577	18	47117979	A	1.745	0.2296	2.94e-14
rs6891318	5	156400744	C	-1.894	0.2492	2.961e-14
rs322132	19	11377939	A	-1.615	0.2125	2.985e-14
rs322134	19	11378116	C	-1.615	0.2125	2.985e-14
rs34757881	19	11341462	T	-2.231	0.2936	3.007e-14
rs28722027	5	156400525	T	-1.892	0.2491	3.147e-14
rs2179371	20	39892352	T	-1.774	0.2337	3.178e-14
rs34042070	16	72101525	G	1.678	0.2211	3.19e-14
rs322133	19	11377975	A	-1.613	0.2125	3.203e-14
rs4743764	9	107629104	C	-1.627	0.2143	3.231e-14
rs174418	15	58687603	T	1.56	0.2055	3.248e-14
rs35525371	5	74659984	TGGGGGA	2.051	0.2702	3.278e-14
rs12438071	15	58735823	G	1.692	0.223	3.3e-14
rs2235365	20	39808400	G	-1.775	0.234	3.365e-14
rs2235366	20	39808660	G	-1.775	0.234	3.365e-14
rs57594838	10	114025182	G	-1.662	0.2193	3.443e-14
rs978891708	10	114004247	AG	1.719	0.2267	3.51e-14
rs11322775	10	114004248	G	1.719	0.2267	3.51e-14
rs141621989	2	21107648	C	-2.274	0.3005	3.918e-14
rs6129778	20	39870578	C	-1.765	0.2334	4.031e-14
rs4704834	5	156443066	A	-1.842	0.2436	4.032e-14
rs421812	19	45380545	G	-1.765	0.2335	4.059e-14
rs1235138523	20	39895187	CTT	-1.942	0.2569	4.062e-14
rs60335445	5	156401896	G	-1.885	0.2493	4.068e-14
rs533059696	5	156401898	G	-1.885	0.2493	4.068e-14
rs972684901	5	156401907	A	-1.885	0.2493	4.068e-14
rs56668103	20	39826079	T	-1.781	0.2355	4.068e-14
rs419925	19	45380126	G	-1.767	0.2337	4.071e-14
rs12438129	15	58736019	G	1.687	0.2232	4.085e-14
rs12608026	18	47120499	G	1.729	0.2287	4.089e-14
rs576650681	15	58681529	T	1.553	0.2055	4.294e-14
rs12411732	10	113977211	A	-1.658	0.2197	4.427e-14
rs1304446877	19	11345183	T	-1.554	0.2059	4.496e-14
rs926345	20	39771947	T	-1.98	0.2623	4.521e-14
rs2076148	20	39788855	A	-1.98	0.2625	4.598e-14
rs6124323	20	39794489	G	-1.98	0.2625	4.598e-14
rs17035665	1	109813719	T	-3.155	0.4185	4.81e-14
rs55645497	10	113985429	A	-1.657	0.2198	4.888e-14
rs2076146	20	39798418	G	-1.978	0.2625	4.943e-14
rs373931589	2	27840772	CA	-1.66	0.2203	4.987e-14
rs12414355	10	113976804	G	-1.652	0.2193	5.005e-14
rs138785751	2	21107348	T	-2.262	0.3004	5.081e-14
rs3795128	20	39774163	T	-1.976	0.2625	5.187e-14
rs7086921	10	114014820	A	-1.593	0.2115	5.194e-14
rs1943681	18	47134844	A	-1.755	0.2331	5.245e-14
rs77212900	8	59346059	T	-1.737	0.2308	5.246e-14
rs59206925	8	59350904	G	-1.737	0.2308	5.246e-14
rs16923455	8	59339174	G	-1.737	0.2308	5.261e-14
rs7822723	8	59339886	T	-1.737	0.2308	5.261e-14
rs16923457	8	59341873	T	-1.737	0.2308	5.261e-14
rs4918732	10	114019544	A	-1.597	0.2123	5.289e-14
rs4149310	9	107589134	A	-1.696	0.2254	5.306e-14
rs563186	15	58736099	A	1.676	0.2228	5.504e-14
rs11082766	18	47132464	T	1.726	0.2294	5.515e-14
rs760762	20	39776046	C	-1.956	0.2603	5.743e-14
rs7096918	10	114017122	T	-1.59	0.2115	5.765e-14
rs6072263	20	39705546	T	-1.974	0.2627	5.841e-14
rs6029552	20	39760448	C	-1.955	0.2602	5.849e-14
rs4149307	9	107589744	C	-1.693	0.2253	5.855e-14
rs12438189	15	58735995	A	1.676	0.2231	5.911e-14
rs6029549	20	39754695	C	-1.971	0.2624	5.925e-14
rs76059945	8	59344485	T	-1.733	0.2308	5.951e-14
rs57465869	8	59330323	G	-1.733	0.2308	6.001e-14
rs141817480	8	59345464	C	-1.735	0.2311	6.033e-14
rs17672352	10	114028480	T	-1.654	0.2203	6.108e-14
rs1055711	4	3433782	A	-1.545	0.2057	6.116e-14
rs76334793	18	47132743	G	1.722	0.2294	6.165e-14
rs77535126	18	47126133	T	1.721	0.2293	6.181e-14
rs73623232	20	39895917	C	-1.953	0.2602	6.217e-14
rs17129638	10	113981435	C	-1.646	0.2194	6.248e-14
rs6072279	20	39755154	G	-1.952	0.2602	6.31e-14
rs753381	20	39797465	T	-1.97	0.2625	6.325e-14
rs6585145	10	114007531	C	-1.592	0.2123	6.438e-14
rs59858156	8	59326625	A	-1.729	0.2306	6.52e-14
rs59152897	8	59326963	C	-1.729	0.2306	6.531e-14
rs961675655	10	114018983	G	-1.588	0.2117	6.533e-14
rs7897367	10	114019129	C	-1.588	0.2117	6.533e-14
rs12357806	10	114019350	T	-1.588	0.2117	6.533e-14
rs4917629	10	114019420	T	-1.588	0.2117	6.533e-14
rs12415348	10	114018437	A	-1.587	0.2117	6.679e-14
rs7897127	10	114018656	A	-1.587	0.2117	6.679e-14
rs7897067	10	114018784	T	-1.587	0.2117	6.679e-14
rs9663526	10	114014549	A	-1.585	0.2115	6.777e-14
rs4917630	10	114019830	A	-1.587	0.2117	6.803e-14
rs7902995	10	114007786	C	-1.59	0.2123	6.856e-14
rs634746	15	58737382	A	1.672	0.2231	6.872e-14
rs6065311	20	39724338	T	-1.949	0.2603	7.084e-14
rs12708454	15	58692202	C	-1.531	0.2045	7.225e-14
rs16923442	8	59324403	G	-1.726	0.2306	7.226e-14
rs4690013	4	3436014	A	-1.539	0.2056	7.309e-14
rs7075132	10	114024711	T	-1.587	0.2122	7.516e-14
rs149319166	8	59323242	C	-1.718	0.2296	7.542e-14
rs2419605	10	113978097	G	-1.642	0.2195	7.587e-14
rs7081968	10	114013644	A	-1.581	0.2115	7.639e-14
rs7086979	10	114015017	T	-1.581	0.2115	7.639e-14
rs2419606	10	113978457	T	-1.643	0.2197	7.65e-14
rs6029526	20	39672618	T	-1.948	0.2605	7.71e-14
rs41279716	1	109813510	T	-3.148	0.4214	8.15e-14
rs6072249	20	39656342	A	-1.963	0.2628	8.207e-14
rs4810309	20	39665750	A	-1.963	0.2629	8.294e-14
rs4306236	10	113980294	T	-1.641	0.2198	8.388e-14
rs634744	15	58737383	A	1.666	0.2231	8.411e-14
rs761025803	20	39897002	ATTGT	-1.914	0.2563	8.441e-14
rs12415159	10	113978850	G	-1.666	0.2232	8.556e-14
rs6029632	20	39960342	G	-1.813	0.243	8.579e-14
rs7099863	10	114013842	C	-1.578	0.2115	8.703e-14
rs1943973	18	47179516	G	-2.07	0.2776	9.004e-14
rs78349695	18	47124982	G	1.709	0.2293	9.091e-14
rs75063235	8	59344356	G	-1.721	0.2309	9.171e-14
rs4918729	10	114008509	T	-1.576	0.2115	9.261e-14
rs10885319	10	114010114	A	-1.576	0.2115	9.261e-14
rs147860166	10	114012224	T	-1.576	0.2115	9.261e-14
rs11195850	10	114005970	C	-1.578	0.2118	9.536e-14
rs12604221	18	47123122	T	1.688	0.2266	9.551e-14
rs6029630	20	39958849	C	-1.81	0.243	9.609e-14
rs2072881	20	39787937	T	-1.937	0.2601	9.633e-14
rs7092940	10	114010940	C	-1.574	0.2115	9.905e-14
rs7070927	10	114014918	G	-1.576	0.2117	9.944e-14
rs8101206	19	11310836	C	-1.542	0.2073	1.017e-13
rs7903487	10	114007931	C	-1.575	0.2117	1.023e-13
rs9926440	16	57002663	C	-1.637	0.2202	1.045e-13
rs11195855	10	114012302	C	-1.573	0.2115	1.048e-13
rs2223745	20	39713869	G	-1.937	0.2605	1.056e-13
rs115313265	8	59363607	T	-1.716	0.2309	1.064e-13
rs6124315	20	39719202	A	-1.953	0.2627	1.069e-13
rs10901251	9	136126129	C	1.554	0.209	1.071e-13
rs202152361	10	114016134	G	-1.568	0.2109	1.086e-13
rs200749392	10	114014099	C	-1.567	0.2109	1.127e-13
rs12438063	15	58735698	T	1.657	0.2232	1.127e-13
rs202124094	9	130747087	C	1.895	0.2551	1.136e-13
rs7025162	9	136166346	T	1.538	0.2072	1.17e-13
rs4918731	10	114016824	A	-1.573	0.2122	1.241e-13
rs1203996208	10	114010371	T	-1.623	0.219	1.262e-13
rs2156552	18	47181668	A	-2.057	0.2776	1.291e-13
rs60847460	10	113983758	T	-1.626	0.2195	1.294e-13
rs6016511	20	39709255	T	-1.913	0.2583	1.297e-13
rs8041059	15	58743709	T	-1.747	0.2359	1.309e-13
rs141844707	1	109830993	T	-4.369	0.59	1.324e-13
rs397923	15	58692118	A	1.534	0.2072	1.358e-13
rs12356219	10	114010406	T	-1.569	0.2119	1.362e-13
rs9955201	18	47126172	A	1.706	0.2306	1.419e-13
rs78386822	8	59364389	T	-1.708	0.2309	1.424e-13
rs6016505	20	39678289	C	-1.93	0.261	1.43e-13
rs17269264	15	58738760	A	-1.648	0.2228	1.433e-13
rs578186224	10	114024877	CA	-1.601	0.2166	1.47e-13
rs2076575	20	39720830	A	-1.704	0.2306	1.484e-13
rs1408550853	2	21328734	GT	-1.925	0.2605	1.486e-13
rs538177062	10	114005989	G	-1.567	0.212	1.491e-13
rs3764706	20	39714196	C	-1.692	0.229	1.526e-13
rs2076576	20	39713352	A	-1.692	0.229	1.527e-13
rs566934922	10	114000895	AT	-1.635	0.2214	1.548e-13
rs10787433	10	114009012	C	-1.557	0.2109	1.563e-13
rs28405356	18	47122921	A	1.681	0.2277	1.571e-13
rs573846640	5	156402092	AGAGG	-1.85	0.2507	1.633e-13
rs6996431	8	59375487	G	-1.697	0.2301	1.644e-13
rs6129785	20	39886504	G	-1.692	0.2296	1.718e-13
rs6129750	20	39703025	C	-1.698	0.2305	1.734e-13
rs6124314	20	39715217	C	-1.694	0.23	1.8e-13
rs7016739	8	59375460	A	-1.694	0.2301	1.831e-13
rs112554314	10	113901350	GAA	1.798	0.2445	1.946e-13
rs1279252204	10	114024573	G	-1.559	0.212	1.95e-13
rs115967373	1	109831225	A	-4.333	0.5894	1.972e-13
rs28795074	19	45436657	A	-1.861	0.2533	2.05e-13
rs1186070092	20	39828751	CA	-1.846	0.2513	2.081e-13
rs3764707	20	39714145	A	-1.692	0.2304	2.103e-13
rs568780	15	58736733	T	1.638	0.2231	2.128e-13
rs116961202	8	59382311	G	-1.687	0.2298	2.172e-13
rs6129760	20	39746403	A	-1.894	0.2581	2.187e-13
rs4690014	4	3436062	A	-1.51	0.2058	2.189e-13
rs10853582	18	47134175	T	-1.769	0.2412	2.264e-13
rs576249617	19	11228316	AT	2.103	0.2871	2.408e-13
rs56339484	20	39716551	C	-1.687	0.2304	2.441e-13
rs1980456	20	39742944	T	-1.941	0.2652	2.516e-13
rs78192817	9	130745166	A	1.865	0.2549	2.587e-13
rs6507939	18	47176261	A	-2.037	0.2785	2.656e-13
rs2954038	8	126507389	C	1.655	0.2263	2.669e-13
rs10987788	9	130731287	T	1.849	0.2531	2.809e-13
rs3744840	18	47117376	T	1.671	0.2287	2.809e-13
rs6129731	20	39660687	A	-1.914	0.2621	2.824e-13
rs16844364	4	3438643	A	1.5	0.2054	2.829e-13
rs8034802	15	58724792	T	-1.536	0.2102	2.831e-13
rs12599565	16	57020127	C	3.295	0.4514	2.898e-13
rs35959939	18	47112944	T	1.795	0.2459	2.931e-13
rs142385484	19	50016759	T	-2.104	0.2884	3.01e-13
rs2980888	8	126507308	T	1.651	0.2263	3.017e-13
rs4812482	20	39685419	G	-1.667	0.2285	3.027e-13
rs3786248	18	47118219	C	1.668	0.2287	3.033e-13
rs6102287	20	39744650	A	-1.931	0.2648	3.09e-13
rs562974565	10	113976724	TA	-1.598	0.2191	3.094e-13
rs76920767	8	59376890	A	-1.678	0.2301	3.112e-13
rs79638982	9	130725739	G	1.845	0.2531	3.212e-13
rs75263279	9	130726782	T	1.845	0.2531	3.212e-13
rs75477776	9	130727350	T	1.845	0.2531	3.212e-13
rs3780665	9	130727828	G	1.845	0.2531	3.212e-13
rs10987792	9	130734546	C	1.845	0.2531	3.212e-13
rs10987780	9	130713818	T	1.826	0.2506	3.269e-13
rs74987020	9	130728814	C	1.842	0.253	3.382e-13
rs62000869	15	58706911	G	-1.502	0.2063	3.431e-13
rs6124309	20	39688693	A	-1.672	0.2299	3.565e-13
rs157584	19	45396899	C	-1.627	0.2238	3.612e-13
rs1836003	19	11351380	T	1.504	0.207	3.709e-13
rs2740492	9	107658248	T	-1.661	0.2287	3.76e-13
rs8025065	15	58711206	G	1.503	0.2069	3.785e-13
rs533174300	9	130748322	GA	1.829	0.2518	3.847e-13
rs61646799	9	130739763	G	1.861	0.2564	3.913e-13
rs4918728	10	114008269	T	-1.535	0.2115	3.945e-13
rs73611258	20	39742284	A	-1.68	0.2315	3.97e-13
rs10987781	9	130715150	G	1.819	0.2507	3.973e-13
rs1209565424	5	74733593	T	1.822	0.2511	4.021e-13
rs8090363	18	47133828	A	-1.729	0.2384	4.084e-13
rs10411534	19	11355298	C	1.502	0.2071	4.151e-13
rs3983644	9	107659093	T	-1.655	0.2284	4.315e-13
rs11446981	10	113950257	T	1.539	0.2125	4.342e-13
rs3744843	18	47117174	C	1.65	0.2279	4.598e-13
rs2235362	20	39744419	A	-1.677	0.2319	4.808e-13
rs10555326	8	126504383	CCACCAT	1.547	0.2139	4.913e-13
rs61302953	18	47166018	A	-3.481	0.4815	4.929e-13
rs56397607	10	114042643	G	-1.594	0.2207	5.125e-13
rs6129815	20	39964330	C	-1.754	0.2429	5.192e-13
rs74825749	9	130708392	G	1.81	0.2507	5.323e-13
rs540939757	2	21284949	A	2.865	0.3969	5.326e-13
rs75244603	9	130708706	T	1.81	0.2507	5.365e-13
rs10055656	5	156404371	C	-1.811	0.251	5.391e-13
rs367928963	20	39706588	ATT	-1.733	0.2402	5.419e-13
rs10987789	9	130732454	A	1.836	0.2547	5.718e-13
rs28575973	5	156404587	A	-1.809	0.251	5.813e-13
rs436566	2	21451604	T	-2.138	0.2967	5.854e-13
rs10039630	5	156404786	A	-1.808	0.251	5.88e-13
rs8023503	15	58740588	T	1.666	0.2312	5.89e-13
rs13116176	4	3436588	A	-1.483	0.206	6.12e-13
rs261292	15	58680904	A	-1.497	0.208	6.169e-13
rs11858759	15	58676821	A	1.788	0.2485	6.468e-13
rs12414592	10	114042690	C	-1.586	0.2207	6.731e-13
rs12414593	10	114042762	G	-1.586	0.2207	6.749e-13
rs200435297	16	72187862	C	-2.277	0.3169	6.801e-13
rs75354047	15	58741070	C	1.656	0.2307	7.044e-13
rs6102309	20	39856080	A	-1.825	0.2541	7.053e-13
rs17584208	1	109833187	A	-4.246	0.5914	7.109e-13
rs10468017	15	58678512	T	1.787	0.249	7.126e-13
rs2978615	19	11243260	T	1.653	0.2302	7.163e-13
rs117155185	18	47165777	T	-3.46	0.482	7.215e-13
rs76030317	18	47159511	C	-3.47	0.4836	7.248e-13
rs117587666	18	47164146	A	-3.457	0.4822	7.639e-13
rs16923502	8	59389178	T	-1.625	0.2267	7.688e-13
rs17269271	15	58739761	C	-1.6	0.2233	7.793e-13
rs146053370	5	74708473	G	-5.478	0.7644	7.827e-13
rs11670740	19	11254632	G	1.489	0.2078	7.864e-13
rs11484204	20	39679539	A	-1.643	0.2295	8.194e-13
rs11854693	15	58712965	C	1.477	0.2063	8.204e-13
rs80123226	15	58676032	T	1.778	0.2484	8.211e-13
rs6413504	19	11241915	G	1.646	0.2301	8.504e-13
rs6124313	20	39714835	G	-1.633	0.2282	8.51e-13
rs62001736	15	58674051	A	1.777	0.2484	8.517e-13
rs6102322	20	39872768	C	-1.817	0.2541	8.81e-13
rs7082582	10	113991397	C	1.504	0.2106	9.288e-13
rs283811	19	45388500	G	-1.901	0.2666	1.001e-12
rs6874626	5	74999576	G	-1.466	0.2057	1.022e-12
rs142145812	19	11391115	G	-2.184	0.3064	1.04e-12
rs4775041	15	58674695	C	1.769	0.2483	1.057e-12
rs6129773	20	39859488	G	-1.81	0.2541	1.064e-12
rs3752442	4	3446883	G	-1.461	0.2052	1.075e-12
rs3795131	20	39769975	T	-1.807	0.2539	1.101e-12
rs11670900	19	11251471	A	1.478	0.2078	1.146e-12
rs7045111	9	136118866	A	1.498	0.2106	1.154e-12
rs3758294	9	107664815	T	-1.46	0.2053	1.169e-12
rs60002881	9	130722687	G	1.794	0.2523	1.175e-12
rs4690098	4	3447156	T	-1.459	0.2053	1.215e-12
rs370610412	8	59396863	A	-1.639	0.2308	1.244e-12
rs4918725	10	113997423	T	1.512	0.213	1.27e-12
rs6016545	20	39958950	T	-1.881	0.265	1.277e-12
rs117205522	8	59393374	A	-1.637	0.2306	1.284e-12
rs60037443	9	130724352	G	1.794	0.2529	1.294e-12
rs149449792	9	130723258	TA	1.794	0.2529	1.306e-12
rs16923506	8	59390497	A	-1.636	0.2307	1.335e-12
rs2307111	5	75003678	T	-1.459	0.2057	1.35e-12
rs5472	16	72088467	G	1.602	0.226	1.356e-12
rs117489726	18	47169018	A	-3.411	0.4812	1.376e-12
rs12238052	9	130721370	A	1.792	0.2529	1.385e-12
rs7034706	9	136118979	C	1.491	0.2105	1.401e-12
rs6881648	5	74991849	A	-1.457	0.2057	1.417e-12
rs34750569	19	49998849	C	-1.939	0.2738	1.435e-12
rs6129808	20	39951287	C	-1.877	0.265	1.435e-12
rs1894442	4	3386315	T	-1.451	0.205	1.471e-12
rs6124318	20	39742373	T	-1.647	0.2327	1.482e-12
rs75214121	8	59398276	T	-1.629	0.2303	1.532e-12
rs2419611	10	114000943	C	1.507	0.213	1.541e-12
rs1986540	10	114001268	C	1.507	0.213	1.541e-12
rs140456029	18	47171236	T	-3.402	0.4812	1.549e-12
rs1986539	10	114001014	C	1.506	0.213	1.566e-12
rs150454634	5	74665994	A	-5.464	0.7728	1.571e-12
rs6864091	5	75010002	T	-1.455	0.2057	1.571e-12
rs12625035	20	39664665	T	-1.611	0.2279	1.591e-12
rs2853579	9	107591272	G	-1.554	0.2199	1.594e-12
rs6065332	20	39946922	C	-1.691	0.2393	1.598e-12
rs58233552	9	130768150	ATTAAT	2.08	0.2945	1.659e-12
rs11689333	2	62827879	C	-1.816	0.2572	1.661e-12
rs16872768	5	74982207	T	-1.452	0.2057	1.671e-12
rs191835914	5	74646765	C	-5.387	0.7633	1.702e-12
rs59596298	20	39930485	G	-1.699	0.2407	1.706e-12
rs57749758	8	59394772	A	-1.626	0.2304	1.708e-12
rs150355185	2	62821933	TGCTGGGAGAGGCATGA	-1.834	0.2599	1.712e-12
rs9411368	9	136118689	T	1.487	0.2108	1.758e-12
rs6993155	8	126509051	G	-1.491	0.2114	1.799e-12
rs11679950	2	62816151	G	-1.818	0.2578	1.8e-12
rs4671431	2	62822608	T	-1.817	0.2578	1.826e-12
rs1014121	2	62825303	C	-1.817	0.2578	1.826e-12
rs61267471	20	39663603	C	-1.597	0.2266	1.831e-12
rs1014120	2	62825304	A	-1.817	0.2578	1.835e-12
rs4491148	10	113993316	G	1.501	0.2129	1.84e-12
rs4360631	10	113993482	G	1.501	0.2129	1.84e-12
rs597331	2	21262427	G	2.048	0.2907	1.848e-12
rs11679934	2	62816083	T	-1.817	0.2579	1.853e-12
rs7203307	16	72235076	C	1.647	0.2338	1.866e-12
rs4812491	20	39929608	G	-1.675	0.2377	1.878e-12
rs17645031	1	109834938	T	-4.203	0.5967	1.889e-12
rs4775042	15	58674730	C	-1.444	0.205	1.889e-12
rs7902884	10	113998471	T	1.503	0.2134	1.912e-12
rs11676339	2	62826646	G	-1.815	0.2577	1.938e-12
rs11695167	2	62827648	G	-1.815	0.2577	1.938e-12
rs4671044	2	62828819	C	-1.815	0.2577	1.938e-12
rs6029608	20	39911343	G	-1.866	0.265	1.938e-12
rs6029609	20	39911385	A	-1.866	0.265	1.938e-12
rs3858074	9	107644737	C	-1.595	0.2266	1.984e-12
rs4690095	4	3421309	C	1.441	0.2047	1.987e-12
rs6072336	20	39925035	G	-1.862	0.2647	2e-12
rs6029616	20	39928506	G	-1.862	0.2647	2e-12
rs4297946	20	39811275	G	-1.869	0.2657	2.004e-12
rs6597613	9	136120990	G	1.479	0.2103	2.034e-12
rs6129812	20	39959119	G	-1.672	0.2377	2.034e-12
rs200109415	20	39875524	CCAAA	-1.723	0.245	2.05e-12
rs12480916	20	39932356	T	-1.693	0.2407	2.056e-12
rs11679278	2	62828107	G	-1.812	0.2577	2.063e-12
rs12570235	10	114044109	A	-1.553	0.2208	2.081e-12
rs1963013	2	62819258	A	-1.812	0.2578	2.093e-12
rs7034353	9	136118740	C	1.479	0.2104	2.107e-12
rs4671043	2	62828416	G	-1.811	0.2577	2.134e-12
rs41306199	1	109835163	T	-4.191	0.5966	2.171e-12
rs6029610	20	39914745	G	-1.86	0.265	2.227e-12
rs4804159	19	11380295	A	-1.456	0.2074	2.262e-12
rs61483465	16	72217018	C	-1.594	0.2271	2.266e-12
rs6124341	20	39954604	G	-1.691	0.241	2.289e-12
rs4690090	4	3389527	T	-1.441	0.2054	2.313e-12
rs1135062	19	45322744	G	-2.744	0.3912	2.318e-12
rs6597615	9	136122706	C	1.475	0.2102	2.323e-12
rs2280401	19	50000009	A	-1.92	0.2737	2.343e-12
rs113259536	9	136121423	CAACTCTAA	1.475	0.2103	2.354e-12
rs12995710	2	62838270	A	-1.812	0.2584	2.373e-12
rs7048647	9	136119228	C	1.475	0.2103	2.373e-12
rs4671430	2	62813723	A	-1.809	0.258	2.38e-12
rs577165044	2	62825650	ATT	-1.809	0.258	2.38e-12
rs11195826	10	113883047	T	1.662	0.237	2.383e-12
rs2112347	5	75015242	T	-1.442	0.2057	2.393e-12
rs12411967	10	114043310	G	-1.548	0.2209	2.397e-12
rs140611843	2	62809576	T	-1.809	0.258	2.401e-12
rs11552794	9	130698845	T	1.752	0.25	2.434e-12
rs6129800	20	39914030	G	-1.677	0.2393	2.444e-12
rs6072328	20	39913996	T	-1.687	0.2407	2.447e-12
rs6072329	20	39915515	G	-1.687	0.2407	2.447e-12
rs56299550	20	39915589	TG	-1.687	0.2407	2.447e-12
rs4812488	20	39916160	T	-1.687	0.2407	2.447e-12
rs6513714	20	39916401	A	-1.687	0.2407	2.447e-12
rs6129801	20	39916437	T	-1.687	0.2407	2.447e-12
rs9328545	9	136119391	G	1.474	0.2103	2.449e-12
rs201123548	8	126480545	A	1.444	0.2061	2.459e-12
rs4149271	9	107644287	A	-1.583	0.226	2.459e-12
rs6029627	20	39953234	A	-1.876	0.2677	2.469e-12
rs6029628	20	39953744	T	-1.876	0.2677	2.469e-12
rs11677640	2	62809832	A	-1.808	0.258	2.471e-12
rs10445944	2	62810686	C	-1.808	0.258	2.471e-12
rs11682112	2	62812533	T	-1.808	0.258	2.471e-12
rs6129810	20	39955203	A	-1.876	0.2677	2.474e-12
rs6072339	20	39955307	T	-1.876	0.2677	2.474e-12
rs3847304	9	107655848	C	-1.587	0.2266	2.477e-12
rs3824529	9	130701408	A	1.751	0.25	2.49e-12
rs1372969511	20	39951474	TA	-1.662	0.2372	2.491e-12
rs35339772	19	11380477	G	-1.452	0.2074	2.522e-12
rs11085770	19	11383875	C	-1.451	0.2071	2.539e-12
rs78918520	19	11384499	C	-1.451	0.2071	2.539e-12
rs11666094	19	11385052	G	-1.45	0.2072	2.573e-12
rs6129807	20	39934026	G	-1.673	0.239	2.596e-12
rs9411471	9	136120091	A	1.472	0.2103	2.599e-12
rs41314509	10	114043596	A	-1.546	0.2209	2.622e-12
rs74769460	12	100895150	CT	1.559	0.2228	2.65e-12
rs11110397	12	100898647	A	1.559	0.2228	2.656e-12
rs4672534	2	62809563	G	-1.805	0.258	2.665e-12
rs17699030	19	11330942	G	-2.136	0.3054	2.676e-12
rs4812493	20	39949385	C	-1.872	0.2677	2.688e-12
rs78395480	20	39950726	T	-1.872	0.2677	2.688e-12
rs2866611	20	39950805	A	-1.872	0.2677	2.688e-12
rs10885316	10	113991997	T	1.492	0.2133	2.691e-12
rs12238366	9	130701652	C	1.749	0.25	2.693e-12
rs5841407	20	39931678	C	-1.872	0.2677	2.704e-12
rs3852789	16	72228506	C	-1.588	0.2271	2.714e-12
rs1308396173	9	136120134	A	1.47	0.2103	2.73e-12
rs2179372	20	39913632	C	-1.855	0.2653	2.732e-12
rs10445940	2	62808591	A	-1.804	0.258	2.754e-12
rs76213351	18	47157338	T	-3.371	0.4823	2.779e-12
rs9411469	9	136119966	T	1.47	0.2103	2.793e-12
rs80188339	19	11382800	T	-1.448	0.2072	2.793e-12
rs633695	15	58725839	A	-1.479	0.2116	2.823e-12
rs9411470	9	136119985	G	1.469	0.2103	2.833e-12
rs12447857	16	72237535	G	1.625	0.2325	2.833e-12
rs9411369	9	136119777	G	1.469	0.2103	2.843e-12
rs9919007	9	136119527	T	1.468	0.2102	2.847e-12
rs765673017	20	39961397	CAAAAT	-1.659	0.2374	2.851e-12
rs7922421	10	113992558	C	1.489	0.2132	2.872e-12
rs10987779	9	130707253	C	1.746	0.25	2.888e-12
rs6102356	20	39958154	C	-1.658	0.2374	2.904e-12
rs12979297	19	11383370	G	-1.446	0.2072	2.934e-12
rs9411468	9	136119888	A	1.468	0.2103	2.946e-12
rs4810312	20	39968707	C	-1.861	0.2666	2.95e-12
rs2296704	9	130705007	G	1.745	0.25	2.961e-12
rs7086667	10	114014778	C	1.487	0.2131	2.97e-12
rs372042735	10	114026186	G	1.488	0.2132	2.98e-12
rs115658781	9	107648479	G	-1.58	0.2264	2.994e-12
rs6102358	20	39961329	T	-1.868	0.2677	3.003e-12
rs4812492	20	39938122	T	-1.873	0.2685	3.036e-12
rs7043853	9	136121652	G	1.467	0.2103	3.049e-12
rs9411467	9	136119809	A	1.467	0.2103	3.085e-12
rs35279796	19	50053452	A	-2.038	0.2923	3.146e-12
rs6129730	20	39654545	A	-1.587	0.2276	3.16e-12
rs1216303761	10	114006619	CA	1.487	0.2134	3.21e-12
rs34828061	8	59382169	G	-1.576	0.2261	3.234e-12
rs8106922	19	45401666	G	1.753	0.2516	3.285e-12
rs1018389	20	39910104	C	-1.864	0.2677	3.324e-12
rs11448793	2	62903054	GT	-1.797	0.2581	3.35e-12
rs1926563	10	114008568	T	1.483	0.2131	3.406e-12
rs12310782	12	100905297	A	1.551	0.2229	3.431e-12
rs7855466	9	136121303	T	1.464	0.2104	3.436e-12
rs72819629	10	114041948	A	-1.475	0.2119	3.462e-12
rs12412743	10	114045333	T	-1.537	0.2209	3.499e-12
rs888208233	8	59387013	G	-1.574	0.2262	3.516e-12
rs3904999	9	107646289	T	-1.576	0.2265	3.524e-12
rs3858075	9	107644830	T	-1.578	0.2268	3.554e-12
rs4804143	19	11235504	T	1.446	0.208	3.578e-12
rs6597614	9	136121014	A	1.463	0.2104	3.612e-12
rs12979510	19	11383402	G	-1.44	0.2071	3.627e-12
rs6129809	20	39952649	G	-1.652	0.2377	3.683e-12
rs4671447	2	62884025	T	-1.798	0.2588	3.718e-12
rs1445452258	16	72121552	G	1.532	0.2204	3.753e-12
rs6124336	20	39921146	G	-1.662	0.2393	3.755e-12
rs4812490	20	39918383	G	-1.859	0.2677	3.826e-12
rs3904998	9	107646260	C	-1.573	0.2265	3.827e-12
rs3052666	10	114011169	CGT	1.479	0.213	3.88e-12
rs35204953	9	107645972	CT	-1.573	0.2265	3.888e-12
rs909802	20	39936815	C	-1.835	0.2644	3.957e-12
rs7084806	10	114026821	A	1.482	0.2136	3.985e-12
rs10787435	10	114025502	C	1.481	0.2136	4.076e-12
rs4671046	2	62842243	T	-1.791	0.2583	4.098e-12
rs10492316	12	100893081	T	1.547	0.223	4.101e-12
rs919213	12	100893636	T	1.547	0.223	4.101e-12
rs34541466	2	62833247	C	-1.791	0.2583	4.117e-12
rs4553811	2	62833955	T	-1.791	0.2583	4.117e-12
rs139158059	2	62834534	A	-1.791	0.2583	4.117e-12
rs4671434	2	62834678	A	-1.791	0.2583	4.117e-12
rs144073815	2	62837768	G	-1.791	0.2583	4.117e-12
rs74487936	2	62837944	T	-1.791	0.2583	4.117e-12
rs71410951	2	62841717	TGGACATTTAGATTGTC	-1.791	0.2583	4.117e-12
rs4671047	2	62842450	C	-1.791	0.2583	4.117e-12
rs10787434	10	114020298	A	1.481	0.2136	4.133e-12
rs6828057	4	3389811	A	-1.423	0.2053	4.174e-12
rs2066714	9	107586753	T	-1.53	0.2207	4.195e-12
rs11680946	2	62829313	T	-1.788	0.2581	4.262e-12
rs2569539	19	11238399	A	1.44	0.2079	4.299e-12
rs3904997	9	107646009	A	-1.57	0.2266	4.302e-12
rs4149309	9	107589580	A	-1.526	0.2203	4.34e-12
rs4149308	9	107589630	C	-1.526	0.2203	4.34e-12
rs145929465	2	62832743	T	-1.788	0.2582	4.35e-12
rs10885320	10	114016275	G	1.479	0.2135	4.373e-12
rs4812489	20	39918257	C	-1.854	0.2677	4.376e-12
rs4149311	9	107588777	C	-1.525	0.2203	4.397e-12
rs6987904	8	126508025	T	-1.473	0.2126	4.398e-12
rs11085769	19	11382432	T	-1.435	0.2072	4.4e-12
rs11880252	19	11382611	T	-1.435	0.2072	4.4e-12
rs6597618	9	136123740	C	1.456	0.2103	4.423e-12
rs142213938	2	62846095	T	-1.788	0.2583	4.425e-12
rs72732702	9	107648409	A	-1.568	0.2265	4.427e-12
rs12610280	19	11381920	G	-1.434	0.2072	4.481e-12
rs12608933	19	11382020	A	-1.434	0.2072	4.481e-12
rs12610405	19	11382030	C	-1.434	0.2072	4.481e-12
rs7046863	9	136121441	C	1.456	0.2103	4.502e-12
rs1028817976	2	62843036	C	-1.786	0.2581	4.57e-12
rs4671045	2	62829479	G	-1.786	0.2581	4.591e-12
rs72807533	2	62831447	T	-1.786	0.2581	4.591e-12
rs72807535	2	62831597	G	-1.786	0.2581	4.591e-12
rs1994397	2	62832410	A	-1.786	0.2581	4.591e-12
rs4671435	2	62836789	G	-1.786	0.2581	4.591e-12
rs13007226	2	62845359	T	-1.786	0.2581	4.591e-12
rs71355402	18	47151878	C	-1.617	0.2337	4.615e-12
rs2738457	19	11237269	A	1.438	0.2079	4.621e-12
rs11195851	10	114007462	A	1.476	0.2134	4.693e-12
rs2738455	19	11235090	T	1.439	0.208	4.703e-12
rs75998532	8	126505705	C	-1.472	0.2129	4.719e-12
rs34857309	19	11381471	G	-1.432	0.2072	4.778e-12
rs56012621	19	11381637	C	-1.432	0.2072	4.778e-12
rs76601050	16	72105088	G	-2.296	0.3321	4.813e-12
rs11694192	2	62860983	A	-1.782	0.2578	4.823e-12
rs4671445	2	62865459	G	-1.786	0.2584	4.842e-12
rs113848170	19	11381079	A	-1.432	0.2072	4.849e-12
rs56293109	19	11381329	A	-1.432	0.2072	4.849e-12
rs9411472	9	136122253	C	1.453	0.2103	4.919e-12
rs147668583	2	62844456	G	-1.783	0.2581	4.934e-12
rs12469984	2	62844612	C	-1.783	0.2581	4.934e-12
rs35821355	2	62841180	CT	-1.783	0.2581	4.936e-12
rs6124337	20	39923621	A	-1.651	0.239	4.942e-12
rs11110402	12	100902344	T	1.541	0.223	4.948e-12
rs11790326	9	107643810	C	-1.567	0.2269	5.002e-12
rs111509277	19	11380952	C	-1.431	0.2072	5.007e-12
rs1344524105	8	126492843	GT	1.516	0.2195	5.049e-12
rs2569537	19	11240053	A	1.435	0.2079	5.066e-12
rs2738460	19	11238807	T	1.435	0.2079	5.076e-12
rs3838349	12	100915874	AT	1.538	0.2228	5.077e-12
rs201371747	9	107648476	T	-1.563	0.2264	5.137e-12
rs217181	16	72114002	T	-1.547	0.224	5.144e-12
rs7132969	12	100886843	A	1.539	0.223	5.188e-12
rs12971761	19	11382717	G	-1.429	0.2071	5.302e-12
rs8176719	9	136132908	TC	1.418	0.2055	5.326e-12
rs6866758	5	156455112	T	-1.728	0.2505	5.345e-12
rs62129108	19	11246554	A	1.434	0.2079	5.374e-12
rs6029604	20	39906303	C	-1.825	0.2647	5.392e-12
rs6895057	5	74624234	A	1.511	0.2191	5.398e-12
rs11694041	2	62860880	T	-1.783	0.2585	5.407e-12
rs4671440	2	62861545	T	-1.783	0.2585	5.407e-12
rs4671441	2	62862119	T	-1.783	0.2585	5.407e-12
rs12991462	2	62862792	T	-1.783	0.2585	5.407e-12
rs4671442	2	62863123	T	-1.783	0.2585	5.407e-12
rs4671443	2	62863438	T	-1.783	0.2585	5.407e-12
rs12997664	2	62863571	T	-1.783	0.2585	5.407e-12
rs13017927	2	62864773	T	-1.783	0.2585	5.407e-12
rs12995892	2	62868760	G	-1.783	0.2585	5.407e-12
rs12971903	19	11380855	C	-1.429	0.2072	5.422e-12
rs36058710	9	136143136	CT	1.419	0.2058	5.48e-12
rs4804158	19	11380212	T	-1.428	0.2072	5.553e-12
rs73959583	18	47150997	A	-1.61	0.2337	5.665e-12
rs6029640	20	39970385	A	-1.855	0.2693	5.76e-12
rs4812496	20	39970544	C	-1.855	0.2693	5.76e-12
rs4671437	2	62859605	C	-1.78	0.2585	5.809e-12
rs4671438	2	62860133	A	-1.78	0.2585	5.809e-12
rs4671439	2	62860298	T	-1.78	0.2585	5.809e-12
rs9923575	16	72230112	T	1.586	0.2304	5.892e-12
rs7185448	16	72235558	G	1.595	0.2318	5.948e-12
rs4804582	19	11374555	G	-1.434	0.2083	5.961e-12
rs2738461	19	11240794	T	1.43	0.2079	6.045e-12
rs113185784	19	11380899	T	-1.425	0.2072	6.086e-12
rs416231	19	11374675	T	-1.433	0.2083	6.169e-12
rs9790656	4	3412951	T	-1.411	0.2051	6.185e-12
rs4804160	19	11380367	A	-1.425	0.2072	6.214e-12
rs71422357	2	62879966	T	-1.778	0.2585	6.217e-12
rs35032881	2	62872850	A	-1.777	0.2585	6.249e-12
rs5742911	19	11243445	G	1.43	0.208	6.284e-12
rs112362094	12	100905529	A	1.533	0.223	6.304e-12
rs35031632	19	11380474	C	-1.424	0.2072	6.309e-12
rs34496134	19	11380524	T	-1.424	0.2072	6.309e-12
rs28731397	16	72097279	C	1.633	0.2375	6.33e-12
rs283815	19	45390333	G	-1.807	0.263	6.373e-12
rs34010237	19	50012574	A	-1.914	0.2786	6.419e-12
rs966939801	5	74745521	T	1.88	0.2737	6.468e-12
rs34791478	2	62853835	G	-1.773	0.2581	6.499e-12
rs9411367	9	136118513	T	1.441	0.2098	6.502e-12
rs975395769	8	59380764	A	-1.572	0.2289	6.627e-12
rs35561669	2	62858457	T	-1.773	0.2583	6.702e-12
rs6029626	20	39949954	G	-1.809	0.2636	6.749e-12
rs4149303	9	107594515	A	-1.525	0.2221	6.787e-12
rs396460	19	11374916	T	-1.43	0.2083	6.813e-12
rs4457349	8	126494317	G	-1.454	0.2119	6.922e-12
rs17129699	10	114050188	A	-1.521	0.2217	6.976e-12
rs2116898	19	11241810	A	1.426	0.2079	7.045e-12
rs553823590	16	72010163	C	-1.49	0.2173	7.23e-12
rs2419613	10	114028538	A	1.465	0.2137	7.267e-12
rs4939883	18	47167214	T	-1.748	0.255	7.27e-12
rs520354	2	21259612	A	2.008	0.293	7.32e-12
rs11687746	2	62817978	C	-1.777	0.2593	7.337e-12
rs597988	9	136144284	A	1.407	0.2054	7.54e-12
rs597974	9	136144297	G	1.407	0.2054	7.54e-12
rs576123	9	136144308	C	1.407	0.2054	7.54e-12
rs576125	9	136144309	A	1.407	0.2054	7.54e-12
rs2980859	8	126499429	C	1.535	0.2242	7.576e-12
rs34184400	2	62854428	A	-1.767	0.2581	7.703e-12
rs10860601	12	100898226	C	1.526	0.2229	7.718e-12
rs151195287	9	136290154	TACAA	2.046	0.2989	7.738e-12
rs6585147	10	114030720	C	1.462	0.2136	7.777e-12
rs1800775	16	56995236	C	-1.408	0.2058	7.798e-12
rs139541803	16	72011456	G	-1.527	0.2232	7.939e-12
rs59506299	19	11247883	T	1.422	0.2079	7.945e-12
rs58650994	19	11248176	A	1.422	0.2079	7.945e-12
rs16970670	16	72225187	T	1.58	0.2311	8.023e-12
rs11125936	2	62871225	C	-1.768	0.2584	8.031e-12
rs3748036	4	3420371	T	-1.402	0.205	8.126e-12
rs7253431	19	11247071	G	1.421	0.2079	8.231e-12
rs4351435	8	126499878	G	1.532	0.2242	8.394e-12
rs141257950	19	11248298	CA	1.42	0.2079	8.509e-12
rs679899	2	21250914	G	1.999	0.2927	8.513e-12
rs4812497	20	39970573	T	-1.803	0.264	8.555e-12
rs2980858	8	126501177	T	1.531	0.2241	8.58e-12
rs56116731	8	126492926	C	1.508	0.2208	8.634e-12
rs55748921	8	126492927	A	1.508	0.2208	8.634e-12
rs14158	19	11242044	A	1.419	0.2079	8.738e-12
rs16844307	4	3418165	T	-1.4	0.2051	8.75e-12
rs11085761	19	11246620	C	1.419	0.2079	8.752e-12
rs1350499689	5	156392653	CA	-1.589	0.2328	8.866e-12
rs7186908	16	72220373	C	1.567	0.2296	8.893e-12
rs6129806	20	39930647	C	-1.818	0.2665	8.99e-12
rs2116897	19	11241877	A	1.418	0.2079	9.045e-12
rs735725	19	11384063	A	-1.412	0.207	9.159e-12
rs2954033	8	126493746	A	1.506	0.2208	9.181e-12
rs200605263	19	11246231	CA	1.418	0.2079	9.191e-12
rs10492816	16	72230365	T	1.577	0.2313	9.216e-12
rs11668605	19	11249474	C	1.418	0.2079	9.282e-12
rs11082769	18	47153899	G	-1.593	0.2336	9.296e-12
rs2954032	8	126493392	A	1.505	0.2208	9.336e-12
rs1196215937	20	39713721	TA	-1.656	0.2431	9.548e-12
rs34925600	19	11246144	A	1.417	0.2079	9.556e-12
rs904682799	19	11247004	T	1.416	0.2078	9.564e-12
rs2116899	19	11241780	A	1.416	0.2079	9.605e-12
rs6029636	20	39969513	C	-1.799	0.2641	9.79e-12
rs587650417	9	136141646	C	1.399	0.2055	9.812e-12
rs514659	9	136142203	C	1.4	0.2055	9.826e-12
rs543040	9	136143000	T	1.4	0.2055	9.826e-12
rs545971	9	136143372	T	1.4	0.2055	9.826e-12
rs8176663	9	136144427	C	1.4	0.2055	9.826e-12
rs2738466	19	11242765	G	1.416	0.2079	9.828e-12
rs1179411747	6	135421067	C	-1.469	0.2157	9.893e-12
rs7189591	16	72099011	T	1.431	0.2102	9.912e-12
rs3780543	9	107588572	A	-1.503	0.2208	9.985e-12
rs12611315	19	11244793	C	1.415	0.2079	1.002e-11
rs12609722	19	11245012	C	1.415	0.2079	1.002e-11
rs17242683	19	11243160	A	1.416	0.208	1.007e-11
rs7188962	16	72098962	G	1.431	0.2102	1.012e-11
rs3213506	4	3417484	A	-1.395	0.205	1.021e-11
rs5927	19	11233941	A	-2.912	0.428	1.028e-11
rs2980867	8	126487691	T	1.502	0.2209	1.039e-11
rs7190994	16	72099241	A	1.43	0.2102	1.04e-11
rs529565	9	136149500	C	1.397	0.2054	1.041e-11
rs4704726	5	156354477	G	-1.485	0.2183	1.042e-11
rs782819119	9	136145993	A	1.398	0.2055	1.045e-11
rs17249092	19	11245814	A	1.414	0.2079	1.045e-11
rs62129105	19	11245829	A	1.414	0.2079	1.045e-11
rs644234	9	136142217	G	1.397	0.2055	1.08e-11
rs613534	9	136143120	G	1.397	0.2055	1.08e-11
rs543968	9	136143121	C	1.397	0.2055	1.08e-11
rs544873	9	136143212	A	1.397	0.2055	1.08e-11
rs12238373	9	130694738	G	1.681	0.2473	1.082e-11
rs7185190	16	72019164	T	-1.518	0.2234	1.085e-11
rs4788589	16	72019948	T	-1.518	0.2234	1.085e-11
rs4788590	16	72020294	G	-1.518	0.2234	1.085e-11
rs4788591	16	72020323	A	-1.518	0.2234	1.085e-11
rs55903358	19	11243368	C	1.413	0.2079	1.089e-11
rs72658877	19	11243328	G	1.412	0.2079	1.103e-11
rs7205914	16	72018901	A	-1.518	0.2234	1.105e-11
rs4788453	16	72020727	A	-1.518	0.2234	1.105e-11
rs7185272	16	72013797	G	-1.517	0.2234	1.11e-11
rs1320763	4	3413209	C	-1.392	0.205	1.121e-11
rs17249057	19	11243502	C	1.412	0.2079	1.123e-11
rs13152128	4	3392350	A	-1.393	0.2051	1.128e-11
rs612169	9	136143442	G	1.396	0.2056	1.132e-11
rs17249064	19	11243592	T	1.412	0.2079	1.136e-11
rs2791948	9	107650578	G	-1.39	0.2048	1.142e-11
rs2954020	8	126481952	A	1.5	0.221	1.145e-11
rs3789739	4	3423442	T	-1.392	0.205	1.153e-11
rs4804565	19	11245453	T	1.411	0.2079	1.161e-11
rs2023929	16	72236956	A	-1.564	0.2305	1.166e-11
rs643434	9	136142355	A	1.394	0.2055	1.167e-11
rs62129107	19	11246272	G	1.411	0.2079	1.175e-11
rs1218164520	8	126483843	TAA	1.499	0.2209	1.182e-11
rs2954026	8	126484526	T	1.499	0.2209	1.182e-11
rs4804569	19	11245771	C	1.41	0.2079	1.187e-11
rs4804568	19	11245604	A	1.41	0.2079	1.196e-11
rs12606544	18	47123237	C	1.523	0.2245	1.199e-11
rs9399136	6	135402339	C	-1.483	0.2187	1.208e-11
rs1331850945	5	156460173	T	-1.692	0.2497	1.222e-11
rs4804566	19	11245469	G	1.409	0.2079	1.228e-11
rs13127597	4	3390272	C	-1.39	0.2051	1.246e-11
rs35866218	5	74978342	C	1.667	0.246	1.246e-11
rs16970667	16	72221242	C	-1.552	0.229	1.246e-11
rs16844309	4	3418266	A	-1.39	0.2051	1.257e-11
rs8061657	16	72016695	A	-1.513	0.2234	1.267e-11
rs8062422	16	72016839	G	-1.513	0.2234	1.267e-11
rs6499556	16	72017298	A	-1.513	0.2234	1.267e-11
rs12443563	16	72018099	C	-1.513	0.2234	1.275e-11
rs12443896	16	72006231	A	-1.512	0.2234	1.284e-11
rs402465	15	58705029	C	1.392	0.2056	1.296e-11
rs1316099627	19	11243223	T	1.407	0.2079	1.305e-11
rs2980880	8	126480972	G	1.495	0.221	1.331e-11
rs2980879	8	126481475	A	1.495	0.221	1.331e-11
rs2980878	8	126481527	G	1.495	0.221	1.331e-11
rs2980876	8	126481694	C	1.495	0.221	1.331e-11
rs79658059	8	126482922	T	1.495	0.221	1.331e-11
rs2954024	8	126482930	A	1.495	0.221	1.331e-11
rs35697869	19	11381511	A	-1.395	0.2061	1.333e-11
rs9411365	9	136118268	G	1.419	0.2098	1.346e-11
rs2297400	9	107599481	T	-1.507	0.2228	1.349e-11
rs58143210	4	3425030	T	-1.387	0.2051	1.35e-11
rs7201643	16	72100780	A	1.422	0.2102	1.353e-11
rs9936019	16	72016347	A	-1.51	0.2234	1.389e-11
rs2980862	8	126484638	G	1.493	0.2209	1.398e-11
rs2954028	8	126485296	T	1.493	0.2209	1.398e-11
rs8047848	16	72010742	G	-1.51	0.2233	1.398e-11
rs1559399	16	72011261	A	-1.51	0.2233	1.398e-11
rs12644442	4	3387571	A	1.385	0.2049	1.399e-11
rs8031715	15	58742196	C	1.509	0.2233	1.401e-11
rs7469576	9	136117964	A	1.417	0.2097	1.415e-11
rs7197967	16	72007232	A	-1.511	0.2237	1.424e-11
[truncated: 1,774 more rows]

## Sheet: HDL_significant
Table S2b. Genome-wide significant SNPs for the trait of HDL
SNP	CHR	BP	A1	BETA	SE	p
rs12446515	16	56987015	T	3.856	0.09594	0
rs56156922	16	56987369	C	3.866	0.09546	0
rs56228609	16	56987765	T	3.868	0.09624	0
rs247616	16	56989590	T	3.862	0.09585	0
rs247617	16	56990716	A	3.872	0.09597	0
rs183130	16	56991363	T	3.878	0.09597	0
rs12149545	16	56993161	A	3.878	0.09625	0
rs3764261	16	56993324	A	3.879	0.09596	0
rs821840	16	56993886	G	3.904	0.09549	0
rs36229491	16	56994244	TA	3.905	0.09511	0
rs17231506	16	56994528	T	3.905	0.09511	0
rs2303790	16	57017292	G	6.266	0.1745	3.312e-279
rs72786786	16	56985514	A	3.293	0.09365	5.75e-268
rs568970578	16	57001274	A	3.376	0.09834	9.471e-256
rs651821	11	116662579	C	-2.657	0.07873	3.224e-247
rs662799	11	116663707	G	-2.654	0.07874	1.154e-246
rs4783961	16	56994894	A	2.636	0.08349	6.711e-217
rs1532625	16	57005301	T	2.502	0.08151	2.265e-205
rs1532624	16	57005479	A	2.503	0.08156	3.789e-205
rs12720926	16	56998918	G	2.473	0.08189	9.055e-199
rs11508026	16	56999328	T	2.464	0.08198	6.241e-197
rs2075291	11	116661392	A	-4.013	0.1337	1.648e-196
rs3741297	11	116657667	T	-3.998	0.1332	2.226e-196
rs7205804	16	57004889	A	2.42	0.08071	4.643e-196
rs12444012	16	57001438	A	2.452	0.08199	4.232e-195
rs756997703	16	57001581	A	2.451	0.08198	6.353e-195
rs4784741	16	57001216	T	2.45	0.08199	9.921e-195
rs75198898	11	116649806	A	-3.985	0.1334	1.308e-194
rs113932726	11	116650638	T	-3.983	0.1334	1.86e-194
rs74368849	11	116622299	A	-3.864	0.1321	1.244e-186
rs9926440	16	57002663	C	-2.158	0.078	1.764e-167
rs711752	16	56996211	A	2.022	0.07441	1.388e-161
rs708272	16	56996288	A	2.019	0.0744	3.545e-161
rs34145065	16	56996645	G	2	0.07432	1.511e-158
rs34620476	16	56996649	A	2	0.07432	1.511e-158
rs1077835	15	58723426	G	1.97	0.07328	3.571e-158
rs1077834	15	58723479	C	1.969	0.07328	4.15e-158
rs2070895	15	58723939	A	1.967	0.07328	9.167e-158
rs1800588	15	58723675	T	1.925	0.07349	2.168e-150
rs7499892	16	57006590	T	-2.508	0.09642	2.434e-148
rs35980001	15	58722590	GC	1.865	0.07535	1.526e-134
rs173539	16	56988044	T	2.026	0.08305	9.444e-131
rs261334	15	58726744	G	1.818	0.07504	4.91e-129
rs139566989	15	58726968	C	1.798	0.0749	1.171e-126
rs76240380	11	116599535	A	-3.71	0.1598	1.054e-118
rs75662937	11	116596894	T	-3.712	0.1599	1.131e-118
rs588136	15	58730498	C	1.65	0.07441	1.754e-108
rs188149780	16	57007987	C	6.618	0.3036	6.404e-105
rs11076175	16	57006378	G	-2.81	0.1292	1.481e-104
rs11076174	16	57003146	C	-2.839	0.1312	1.952e-103
rs61905084	11	116610294	C	1.772	0.08261	1.044e-101
rs11076176	16	57007446	G	-1.769	0.08287	1.004e-100
rs1263149	11	116639941	G	1.55	0.07265	1.25e-100
rs9939224	16	57002732	T	-2.63	0.1234	2.293e-100
rs289714	16	57007451	G	-1.765	0.08288	2.997e-100
rs17237946	16	56999778	C	-2.638	0.1239	3.15e-100
rs1864163	16	56997233	A	-2.598	0.1221	3.927e-100
rs5817082	16	56997349	CA	-2.589	0.1219	9.738e-100
rs12720908	16	57001254	TCACA	-2.626	0.1236	1.041e-99
rs12720922	16	57000885	A	-2.617	0.1235	3.296e-99
rs118153730	16	57019106	A	6.406	0.3055	3.054e-97
rs73600084	8	19849992	C	2.297	0.11	1.843e-96
rs7350481	11	116586283	T	-1.792	0.08584	2.029e-96
rs10503669	8	19847690	A	2.289	0.1097	2.332e-96
rs28716400	8	19821467	G	2.29	0.1097	2.37e-96
rs11570891	8	19822810	T	2.289	0.1097	2.977e-96
rs3735964	8	19824045	A	2.289	0.1097	2.977e-96
rs1803924	8	19823674	T	2.288	0.1097	3.208e-96
rs77069344	8	19821782	G	2.288	0.1097	3.611e-96
rs12679834	8	19820433	C	2.287	0.1097	3.807e-96
rs117199990	8	19820916	T	2.287	0.1097	3.807e-96
rs145391587	8	19820933	C	2.287	0.1097	3.807e-96
rs7203286	16	56986762	T	-1.531	0.07345	3.953e-96
rs75278536	8	19821425	G	2.287	0.1097	3.968e-96
rs17410962	8	19848080	A	2.293	0.1101	5.756e-96
rs17410996	8	19849272	G	2.293	0.1101	6.41e-96
rs1059611	8	19824563	C	2.284	0.1097	6.421e-96
rs10645926	8	19824626	CTT	2.284	0.1097	6.421e-96
rs325	8	19819328	C	2.284	0.1097	6.858e-96
rs75801420	8	19849670	G	2.292	0.1101	7.367e-96
rs114964604	8	19849989	G	2.292	0.1101	7.367e-96
rs79407615	8	19850099	G	2.292	0.1101	7.367e-96
rs78458743	8	19846314	G	2.292	0.1101	7.643e-96
rs78013771	8	19847223	C	2.291	0.1101	8.011e-96
rs117227752	8	19843861	A	2.291	0.1101	8.419e-96
rs114566157	8	19846489	G	2.291	0.1101	9.352e-96
rs328	8	19819724	G	2.283	0.1098	9.408e-96
rs17489226	8	19848878	T	2.29	0.1101	9.877e-96
rs12682115	8	19847060	A	2.29	0.1101	1.009e-95
rs17091905	8	19849757	A	2.288	0.11	1.106e-95
rs7819706	8	19844415	G	2.288	0.1101	1.179e-95
rs113988682	8	19842768	G	2.289	0.1101	1.207e-95
rs17489185	8	19848499	C	2.289	0.1101	1.213e-95
rs17410983	8	19848693	T	2.289	0.1101	1.213e-95
rs76496571	8	19847441	A	2.289	0.1101	1.215e-95
rs17410914	8	19843462	A	2.288	0.1101	1.248e-95
rs115129770	8	19844439	G	2.288	0.1101	1.253e-95
rs149670831	8	19844447	C	2.288	0.1101	1.253e-95
rs17411113	8	19855006	G	2.288	0.1101	1.379e-95
rs59147390	8	19843879	C	2.287	0.11	1.515e-95
rs75802599	8	19843579	C	2.286	0.11	1.618e-95
rs76975037	8	19851508	A	2.287	0.1101	1.659e-95
rs7203984	16	56999258	C	-1.785	0.08593	1.679e-95
rs10096633	8	19830921	T	2.285	0.1101	2.161e-95
rs12678919	8	19844222	G	2.286	0.1101	2.241e-95
rs17091891	8	19843171	C	2.284	0.11	2.244e-95
rs78963197	8	19836646	C	2.285	0.1101	2.287e-95
rs58946909	8	19840341	A	2.284	0.1101	2.936e-95
rs75551077	8	19840408	C	2.284	0.1101	2.936e-95
rs17482753	8	19832646	T	2.284	0.1101	3.025e-95
rs117026536	8	19818773	T	2.271	0.1095	3.076e-95
rs17411024	8	19852134	A	2.284	0.1101	3.251e-95
rs6586884	8	19863358	C	2.284	0.1101	3.252e-95
rs74855321	8	19836984	T	2.283	0.1101	3.322e-95
rs1011685	8	19830769	T	2.283	0.1101	3.613e-95
rs77237194	8	19865455	T	2.282	0.1101	5.184e-95
rs8045855	16	57000696	A	-1.781	0.08599	5.411e-95
rs6999813	8	19863471	A	2.281	0.1101	6.279e-95
rs12923459	16	56989830	A	-1.525	0.07369	8.704e-95
rs79236614	8	19860460	G	2.282	0.1103	1.237e-94
rs77150190	8	19826302	C	2.297	0.1112	2.007e-94
rs77729186	8	19826318	G	2.297	0.1112	2.007e-94
rs289713	16	57006829	T	-1.763	0.08541	2.258e-94
rs79108221	8	19826701	T	2.3	0.1114	2.307e-94
rs1893460	11	116603677	A	1.724	0.0836	3.957e-94
rs7205692	16	56986914	G	-2.294	0.1115	7.74e-94
rs2075295	11	116628401	C	1.498	0.07279	1.047e-93
rs180339	11	116617782	T	1.496	0.07275	1.137e-93
rs918144	11	116633825	T	1.495	0.07281	2.459e-93
rs17091909	8	19852156	T	2.246	0.1096	5.499e-93
rs11635491	15	58719741	A	1.539	0.07551	4.636e-92
rs12599565	16	57020127	C	3.26	0.1607	3.473e-91
rs74404832	15	58719759	C	1.52	0.075	4.765e-91
rs7841189	8	19845376	T	2.225	0.1101	1.724e-90
rs1532085	15	58683366	G	-1.47	0.07287	3.32e-90
rs77219697	8	19877461	C	2.226	0.1118	6.951e-88
rs142117848	8	19878870	A	2.225	0.1118	7.983e-88
rs74615535	8	19881236	A	2.225	0.1118	7.983e-88
rs76737188	8	19876594	C	2.224	0.1118	8.913e-88
rs7016880	8	19876746	C	2.224	0.1118	8.913e-88
rs7007609	8	19876797	C	2.224	0.1118	8.913e-88
rs7007797	8	19876970	G	2.224	0.1118	8.913e-88
rs112994260	8	19878704	A	2.224	0.1118	8.958e-88
rs11989309	8	19880330	T	2.224	0.1118	8.958e-88
rs7816447	8	19882950	C	2.224	0.1118	9.143e-88
rs60223219	8	19881801	G	2.224	0.1118	9.664e-88
rs75675187	8	19880726	T	2.223	0.1118	1.023e-87
rs78404258	8	19881058	G	2.223	0.1118	1.023e-87
rs6983430	8	19877253	C	2.227	0.1121	1.662e-87
rs7004158	8	19877233	G	2.227	0.1121	1.864e-87
rs7004149	8	19877208	G	2.226	0.1121	1.997e-87
rs11216127	11	116618024	G	1.69	0.08534	5.875e-87
rs261291	15	58680178	C	1.427	0.07274	2.187e-85
rs138145739	8	19844015	CA	2.136	0.1093	8.423e-85
rs2033254	16	57009985	C	-2.416	0.1245	1.207e-83
rs11860407	16	57010828	G	-2.416	0.1246	1.617e-83
rs78810414	8	19871113	T	2.205	0.1137	1.92e-83
rs28675909	8	19876234	T	2.203	0.1137	2.462e-83
rs141287949	8	19874932	A	2.202	0.1137	2.656e-83
rs79198716	8	19876264	T	2.202	0.1137	2.656e-83
rs78300069	8	19876524	T	2.202	0.1137	2.656e-83
rs12678603	8	19877732	T	2.201	0.1137	2.825e-83
rs12678604	8	19877773	G	2.201	0.1137	3.094e-83
rs75082673	8	19879809	A	2.201	0.1137	3.205e-83
rs74511360	8	19881040	A	2.201	0.1137	3.205e-83
rs114650503	8	19884257	A	2.201	0.1139	6.669e-83
rs9644639	8	19884947	G	2.201	0.1139	6.669e-83
rs3916027	8	19824868	A	1.714	0.08923	5.365e-82
rs13702	8	19824492	C	1.714	0.08923	5.735e-82
rs15285	8	19824667	T	1.714	0.08926	5.984e-82
rs3208305	8	19823648	T	1.713	0.08922	6.868e-82
rs326	8	19819439	G	1.709	0.08903	6.965e-82
rs149553676	8	19816078	TA	1.72	0.08958	7.082e-82
rs304	8	19817361	G	1.719	0.08959	7.738e-82
rs331	8	19820405	A	1.709	0.08908	7.916e-82
rs78358410	8	19889399	G	2.082	0.1085	8.041e-82
rs148552296	8	19834332	T	2.047	0.1067	8.784e-82
rs305	8	19817401	G	1.718	0.08958	1.018e-81
rs287	8	19815556	G	1.718	0.08958	1.047e-81
rs289	8	19815619	C	1.718	0.08958	1.052e-81
rs291	8	19815852	C	1.718	0.08958	1.052e-81
rs297	8	19816371	C	1.718	0.08958	1.052e-81
rs314	8	19818042	A	1.716	0.08953	1.135e-81
rs295	8	19816238	C	1.717	0.08958	1.302e-81
rs327	8	19819536	G	1.705	0.089	1.455e-81
rs10105606	8	19827848	A	1.707	0.08912	1.507e-81
rs2043085	15	58680954	C	-1.394	0.07276	1.586e-81
rs322	8	19819217	C	1.701	0.08884	1.667e-81
rs12708980	16	57012379	G	-2.361	0.1234	2.277e-81
rs320	8	19819077	G	1.694	0.08883	7.755e-81
rs3844510	8	19861361	C	1.699	0.08946	3.687e-80
rs11995475	8	19886688	T	2.132	0.1125	6.722e-80
rs11984636	8	19885726	C	2.132	0.1125	7.358e-80
rs11984698	8	19885934	C	2.132	0.1125	7.358e-80
rs75469215	8	19887162	T	2.13	0.1124	8.581e-80
rs17411126	8	19855272	C	1.694	0.08949	1.197e-79
rs17411133	8	19855331	A	1.694	0.08949	1.197e-79
rs17489373	8	19855344	A	1.694	0.08949	1.197e-79
rs17411168	8	19855600	C	1.694	0.08949	1.197e-79
rs1372344	8	19852939	T	1.694	0.08949	1.218e-79
rs17489268	8	19852045	A	1.693	0.08949	1.379e-79
rs17411045	8	19852362	C	1.693	0.08949	1.379e-79
rs17489282	8	19852518	T	1.693	0.08949	1.379e-79
rs4922117	8	19852586	C	1.693	0.08949	1.379e-79
rs2410618	8	19853500	A	1.693	0.08949	1.379e-79
rs1992443	8	19853587	A	1.693	0.08949	1.379e-79
rs920588	8	19854267	T	1.693	0.08949	1.379e-79
rs920589	8	19854361	T	1.693	0.08949	1.379e-79
rs4425772	8	19854500	T	1.693	0.08949	1.379e-79
rs4628269	8	19854509	T	1.693	0.08949	1.379e-79
rs2410619	8	19854553	A	1.693	0.08949	1.379e-79
rs4320561	8	19854637	A	1.693	0.08949	1.379e-79
rs2410621	8	19854682	C	1.693	0.08949	1.379e-79
rs2410623	8	19854889	G	1.693	0.08949	1.379e-79
rs1822200	8	19852829	T	1.693	0.0895	1.458e-79
rs1992442	8	19853389	C	1.693	0.0895	1.458e-79
rs34818360	8	19860747	A	1.695	0.08964	1.63e-79
rs34932218	8	19855661	G	1.691	0.0895	2.13e-79
rs4644277	8	19862570	C	1.692	0.08958	2.181e-79
rs2410625	8	19862220	T	1.692	0.08957	2.289e-79
rs2410620	8	19854660	T	1.69	0.08947	2.32e-79
rs199962452	15	58685554	A	-1.502	0.07956	3e-79
rs2119689	8	19863507	T	1.686	0.08943	4.317e-79
rs34345068	8	19867536	T	1.686	0.08943	4.466e-79
rs1441755	8	19868888	C	1.686	0.08942	4.48e-79
rs1441754	8	19868939	A	1.686	0.08942	4.48e-79
rs1441753	8	19869064	A	1.686	0.08942	4.48e-79
rs574343029	8	19855844	G	1.687	0.08948	4.584e-79
rs1441763	8	19864556	C	1.686	0.08943	4.626e-79
rs1441762	8	19864687	A	1.686	0.08943	4.626e-79
rs1441761	8	19864748	C	1.686	0.08943	4.626e-79
rs765547	8	19866274	A	1.686	0.08943	4.766e-79
rs765548	8	19866594	T	1.686	0.08943	4.766e-79
rs1441758	8	19866878	T	1.686	0.08943	4.766e-79
rs9644637	8	19867220	C	1.686	0.08943	4.766e-79
rs9644638	8	19867400	T	1.686	0.08943	4.766e-79
rs34327087	8	19867494	T	1.686	0.08943	4.766e-79
rs2009493	8	19867853	A	1.686	0.08943	4.766e-79
rs1837842	8	19868290	C	1.686	0.08943	4.766e-79
rs1441757	8	19868377	C	1.686	0.08943	4.766e-79
rs1441756	8	19868386	C	1.686	0.08943	4.766e-79
rs35495249	8	19865509	A	1.686	0.08947	4.991e-79
rs4126104	8	19869366	T	1.685	0.08941	5.001e-79
rs1919484	8	19869676	A	1.686	0.08942	5.048e-79
rs1441760	8	19864749	T	1.686	0.08945	5.459e-79
rs35687633	8	19869987	G	1.684	0.08941	6.226e-79
rs34942551	8	19870015	G	1.684	0.08941	6.226e-79
rs34499461	8	19870027	C	1.684	0.08941	6.226e-79
rs75663614	15	58687040	C	-1.495	0.07935	6.636e-79
rs2083637	8	19865175	G	1.684	0.08942	6.776e-79
rs35369244	8	19870044	C	1.684	0.08941	6.829e-79
rs4464984	8	19838469	T	1.69	0.08978	8.049e-79
rs2119690	8	19859539	A	1.679	0.08926	9.767e-79
rs2103325	8	19858343	T	1.679	0.08927	1.08e-78
rs1581675	8	19858499	A	1.679	0.08927	1.08e-78
rs35878331	8	19863839	GA	1.683	0.08952	1.396e-78
rs1800774	16	57015545	T	-2.319	0.1234	1.5e-78
rs1441764	8	19863024	T	1.677	0.08926	1.554e-78
rs894211	8	19865747	T	1.683	0.08955	1.579e-78
rs1268353	11	116639692	T	1.654	0.0881	1.901e-78
rs17411031	8	19852310	G	1.679	0.08939	1.938e-78
rs2165556	8	19859627	T	1.676	0.08927	2.18e-78
rs76438892	15	58687932	G	-1.489	0.07937	2.41e-78
rs72475921	15	58685037	G	-1.471	0.07837	2.491e-78
rs4523270	8	19856539	C	1.671	0.08912	3.221e-78
rs4083261	8	19861226	C	1.671	0.08911	3.42e-78
rs76898656	15	58691202	A	-1.488	0.07939	4.022e-78
rs1441766	8	19862788	T	1.667	0.08894	4.084e-78
rs4406409	8	19868971	C	1.672	0.08929	5.09e-78
rs751484024	8	19852176	T	1.671	0.08928	5.731e-78
rs765549	8	19866631	G	1.671	0.08929	6.402e-78
rs2083636	8	19865263	G	1.672	0.08934	6.427e-78
rs12541912	8	19859791	C	1.667	0.08916	8.158e-78
rs11986942	8	19867445	G	1.669	0.08928	9.904e-78
rs7164909	15	58686754	T	-1.477	0.079	1.01e-77
rs60900172	15	58692617	C	-1.479	0.07915	1.036e-77
rs74019428	15	58691208	T	-1.483	0.07941	1.179e-77
rs79745310	15	58681155	C	-1.469	0.07866	1.258e-77
rs8042174	15	58685970	C	-1.45	0.07767	1.616e-77
rs4238329	15	58688186	C	-1.474	0.079	1.672e-77
rs35617716	8	19870263	A	1.669	0.08945	1.792e-77
rs56903760	15	58692681	T	-1.476	0.07917	2.634e-77
rs34564316	8	19855221	T	1.655	0.089	6.037e-77
rs610675	11	116640094	A	1.636	0.08801	6.334e-77
rs622604	11	116640062	C	1.636	0.08801	6.49e-77
rs623908	11	116640368	G	1.636	0.08801	6.49e-77
rs1942478	11	116651463	G	1.644	0.0886	1.245e-76
rs35237252	8	19870271	A	1.66	0.08949	1.473e-76
rs74248028	15	58672368	A	-1.449	0.07816	1.516e-76
rs4417316	11	116652301	T	1.642	0.08862	1.998e-76
rs11216135	11	116646062	G	1.641	0.08861	2.203e-76
rs11602073	11	116646858	T	1.641	0.08864	2.765e-76
rs138347551	8	19828314	C	1.632	0.08845	8.956e-76
rs36229787	16	56993897	C	-1.431	0.07759	9.029e-76
rs35739466	8	19870087	A	1.653	0.08988	2.748e-75
rs11216136	11	116647120	G	1.626	0.0885	3.209e-75
rs1837843	8	19868102	T	1.655	0.09012	4.472e-75
rs75525508	15	58675485	A	-1.435	0.07821	6.065e-75
rs765292062	11	116650666	C	1.618	0.08844	1.426e-74
rs6499863	16	56992017	A	-2.195	0.1203	3.28e-74
rs7170361	15	58718998	C	1.331	0.07293	3.524e-74
rs8033940	15	58724842	G	-1.424	0.07806	3.816e-74
rs2115429	16	56992842	T	-2.194	0.1203	4.157e-74
rs4593558	8	19872008	G	1.633	0.08979	9.814e-74
rs7461115	8	19871540	G	1.633	0.0898	1.043e-73
rs34693282	8	19873566	G	1.633	0.0898	1.143e-73
rs1372341	8	19871332	A	1.631	0.08978	1.503e-73
rs2410627	8	19871513	C	1.631	0.08981	1.533e-73
rs2410628	8	19871629	T	1.631	0.08981	1.533e-73
rs2410629	8	19871637	C	1.631	0.08981	1.533e-73
rs1372342	8	19871331	A	1.631	0.08978	1.58e-73
rs4922118	8	19874145	T	1.63	0.08981	2.102e-73
rs4922119	8	19874153	T	1.63	0.08981	2.102e-73
rs17489539	8	19873582	A	1.629	0.08981	2.352e-73
rs2898495	8	19871892	G	1.629	0.0898	2.363e-73
rs1372343	8	19871320	T	1.628	0.08979	2.793e-73
rs35465966	8	19873556	A	1.629	0.08985	3.025e-73
rs6986010	8	19872780	C	1.629	0.08984	3.039e-73
rs11862052	16	56985805	T	-1.966	0.1085	3.337e-73
rs1819092	8	19879077	C	1.614	0.08952	1.717e-72
rs308	8	19817476	G	2.22	0.1232	2.116e-72
rs4335137	8	19878874	T	1.611	0.08943	2.445e-72
rs2165558	8	19856260	G	1.577	0.08762	2.972e-72
rs7013777	8	19878356	C	1.614	0.0897	3.152e-72
rs1601935	15	58671765	G	1.364	0.07597	7.248e-72
rs34350207	8	19876301	GA	1.609	0.08965	7.497e-72
rs2178296	8	19889125	T	1.653	0.09215	8.459e-72
rs79734126	8	19855030	T	2.211	0.1233	8.648e-72
rs117604010	8	19848396	A	2.21	0.1232	9.929e-72
rs66495554	16	57018636	T	-2.304	0.1285	1.042e-71
rs184371102	8	19843930	T	2.21	0.1235	1.992e-71
rs80328086	15	58680999	G	-1.419	0.07931	2.354e-71
rs139547332	8	19867176	CT	2.198	0.1231	4.16e-71
rs11216126	11	116617240	C	1.635	0.09168	5.463e-71
rs139315015	8	19893297	G	1.82	0.102	5.538e-71
rs17119975	11	116634557	C	1.626	0.09121	6.353e-71
rs9929488	16	56998572	C	-1.818	0.1021	1.001e-70
rs6993414	8	19902918	G	1.819	0.1023	1.412e-70
rs201825234	16	56991948	A	-2.204	0.1239	1.584e-70
rs2266788	11	116660686	G	-1.559	0.08777	2.201e-70
rs2072560	11	116661826	T	-1.558	0.08778	2.997e-70
rs11991231	8	19907912	C	1.812	0.1023	5.897e-70
rs2160669	11	116647607	C	-1.556	0.08789	5.918e-70
rs6499861	16	56991495	G	-2.202	0.1244	6.291e-70
rs11216129	11	116620256	A	1.622	0.09179	9.627e-70
rs7483863	11	116652491	A	-1.551	0.08777	9.842e-70
rs964184	11	116648917	G	-1.551	0.08778	1.02e-69
rs6589566	11	116652423	G	-1.551	0.08777	1.116e-69
rs6499862	16	56991524	A	-2.196	0.1243	1.255e-69
rs2399597	16	56988502	A	-2.2	0.1246	1.398e-69
rs11216125	11	116612274	A	1.622	0.09187	1.522e-69
rs6589565	11	116640237	A	-1.553	0.08797	1.553e-69
rs76259755	8	19899161	C	1.812	0.1027	1.58e-69
rs10750096	11	116656788	C	-1.548	0.08774	1.751e-69
rs7165077	15	58686809	T	-1.359	0.07706	1.85e-69
rs1372340	8	19871372	A	1.595	0.09054	2.958e-69
rs12421652	11	116625875	T	1.619	0.09192	3.168e-69
rs73208815	8	19876115	C	1.595	0.09059	3.598e-69
rs3825041	11	116631707	T	-1.543	0.08786	6.779e-69
rs4244457	8	19899046	T	1.357	0.07745	1.393e-68
rs1919487	8	19883530	A	1.583	0.0904	1.76e-68
rs1819094	8	19879315	G	1.582	0.09043	2.14e-68
rs4333617	8	19875004	G	1.579	0.09047	4.842e-68
rs4375019	8	19874498	A	1.577	0.09035	5.017e-68
rs11602240	11	116632798	C	1.584	0.09086	6.947e-68
rs2410630	8	19875100	T	1.577	0.09045	6.967e-68
rs10790162	11	116639104	A	-1.537	0.0882	7.967e-68
rs2075290	11	116653296	C	-1.518	0.08726	1.235e-67
rs4938309	11	116627055	T	1.586	0.09152	4.168e-67
rs2410631	8	19885568	T	1.557	0.0899	5.418e-67
rs6586886	8	19875408	A	1.571	0.09078	6.777e-67
rs4543558	8	19888329	G	1.56	0.09024	8.821e-67
rs2410632	8	19885657	A	1.553	0.08991	1.205e-66
rs140793692	8	19886104	T	1.552	0.08991	1.237e-66
rs9326246	11	116611733	C	-1.508	0.08738	1.571e-66
rs7930786	11	116624727	C	-1.506	0.08736	1.857e-66
rs180326	11	116624703	G	-1.497	0.08686	2.212e-66
rs28841897	8	19894504	C	1.33	0.07722	2.405e-66
rs7826306	8	19900671	C	1.332	0.07732	2.472e-66
rs6589564	11	116624153	C	-1.494	0.08679	3.032e-66
rs1569213	8	19870735	A	1.539	0.08954	4.459e-66
rs149877054	15	58703716	T	-1.403	0.08182	8.683e-66
rs115849089	8	19912370	A	1.781	0.104	1.406e-65
rs2041967	11	116645149	G	1.26	0.07366	2.154e-65
rs1558860	11	116607368	A	-1.493	0.08732	2.232e-65
rs60808669	15	58699199	G	-1.397	0.08171	2.406e-65
rs1974718	11	116606766	G	-1.491	0.0873	2.826e-65
rs180349	11	116611827	A	-1.486	0.08706	3.862e-65
rs1558861	11	116607437	C	-1.488	0.08721	3.913e-65
rs11402457	15	58718529	CA	1.253	0.07342	4.317e-65
rs57648561	15	58702763	T	-1.398	0.08198	4.742e-65
rs74983646	8	19903250	A	1.768	0.104	9.99e-65
rs76457370	15	58700880	T	-1.392	0.08187	1.187e-64
rs436965	15	58711654	C	-1.385	0.08155	1.749e-64
rs2575876	9	107665739	A	-1.423	0.08409	4.7e-64
rs34637368	11	116619605	A	1.591	0.09407	5.491e-64
rs77669185	15	58705124	T	-1.378	0.08168	1.069e-63
rs9804646	11	116665079	T	1.68	0.09979	1.817e-63
rs28526159	8	19891227	T	1.298	0.07717	2.389e-63
rs76137124	15	58706732	T	-1.372	0.08159	2.398e-63
rs79341002	15	58707990	G	-1.37	0.08153	3.041e-63
rs1883025	9	107664301	T	-1.406	0.08388	6.887e-63
rs1382616266	8	19891573	T	1.284	0.07679	1.162e-62
rs4938307	11	116604514	A	1.558	0.09362	4.583e-62
rs745347167	11	116607051	T	1.558	0.09362	4.845e-62
rs4490856	8	19859120	C	1.279	0.077	9.036e-62
rs2197089	8	19826373	A	1.286	0.07768	1.946e-61
rs10090948	8	19890776	C	1.27	0.07694	4.434e-61
rs174418	15	58687603	T	1.206	0.07313	6.196e-61
rs261332	15	58727325	A	1.468	0.08933	1.473e-60
rs66462329	8	19912060	A	1.386	0.08444	2.224e-60
rs894210	8	19865843	A	1.264	0.07715	3.123e-60
rs67177715	8	19882052	AT	1.265	0.07723	4.018e-60
rs1800775	16	56995236	C	-1.198	0.07322	4.597e-60
rs1251463571	15	58679807	C	1.228	0.07504	4.765e-60
rs7177289	15	58680184	T	1.227	0.07504	5.822e-60
rs4922120	8	19878598	G	1.261	0.07715	6.147e-60
rs7350789	15	58679668	A	1.225	0.07504	8.108e-60
rs285	8	19815189	T	1.261	0.07723	8.4e-60
rs422137	15	58709182	G	-1.196	0.07326	9.476e-60
rs4389957	8	19862746	A	1.259	0.07728	1.445e-59
rs9953437	18	47120600	A	1.188	0.07293	1.504e-59
rs2043082	15	58674308	A	1.224	0.07513	1.626e-59
rs261290	15	58678720	T	1.221	0.07511	2.647e-59
rs8024755	15	58691869	A	-1.229	0.07563	2.897e-59
rs371009214	15	58673449	G	1.217	0.07503	4.955e-59
rs8043310	15	58731818	A	1.387	0.08571	9.119e-59
rs2740488	9	107661742	C	-1.353	0.08359	9.21e-59
rs1534650	8	19878154	C	1.243	0.07694	1.371e-58
rs59034260	11	116608140	T	-1.35	0.08392	3.985e-58
rs397923	15	58692118	A	1.184	0.07371	6.526e-58
rs301	8	19816934	C	1.311	0.08215	3.065e-57
rs9958734	18	47118398	C	1.165	0.07301	3.424e-57
rs180360	11	116598988	G	1.519	0.09531	4.554e-57
rs79408961	11	116588593	T	-2.084	0.1309	5.684e-57
rs3786247	18	47118923	G	1.162	0.07297	5.704e-57
rs78484485	11	116598065	A	1.524	0.09577	6.473e-57
rs11082764	18	47119579	G	1.158	0.07297	1.473e-56
rs10103634	8	19890612	A	1.322	0.08358	2.93e-56
rs11858759	15	58676821	A	1.395	0.08844	6.589e-56
rs180322	11	116626735	C	1.167	0.07403	7.689e-56
rs180363	11	116597889	C	1.497	0.0951	9.897e-56
rs80123226	15	58676032	T	1.391	0.08838	1.113e-55
rs10468017	15	58678512	T	1.394	0.0886	1.261e-55
rs180364	11	116596752	G	1.495	0.09509	1.418e-55
rs62001736	15	58674051	A	1.389	0.08837	1.42e-55
rs4775041	15	58674695	C	1.385	0.08834	2.764e-55
rs1601934	15	58671721	G	1.26	0.08036	2.937e-55
rs6494005	15	58724524	G	-1.289	0.08268	1.178e-54
rs68041077	15	58711675	A	-1.225	0.07915	5.898e-54
rs34727257	15	58711894	T	-1.225	0.07917	7.106e-54
rs1203611595	15	58711799	A	-1.22	0.07908	1.355e-53
rs3816117	16	56996158	T	-1.114	0.07312	2.503e-52
rs12439649	15	58743022	T	1.293	0.08504	4.211e-52
rs80108099	15	58709287	T	-1.198	0.07887	5.098e-52
rs261333	15	58727279	C	-1.256	0.08273	5.829e-52
rs261342	15	58731153	C	-1.139	0.07504	6.082e-52
rs567746	15	58741891	G	-1.108	0.07353	3.472e-51
rs686958	15	58741884	A	-1.107	0.07353	3.992e-51
rs75476300	11	116580869	C	-1.942	0.1291	4.905e-51
rs34602471	16	57000242	G	-1.987	0.1349	5.111e-49
rs576650681	15	58681529	T	1.065	0.07316	6.986e-48
rs2008915	11	116603134	C	-1.129	0.07765	7.763e-48
rs9936680	16	57002152	C	-1.926	0.1326	1.094e-47
rs8034802	15	58724792	T	-1.084	0.07484	1.741e-47
rs9924087	16	57002242	T	-1.918	0.1326	2.465e-47
rs76277974	16	56986207	A	-1.935	0.1343	5.216e-47
rs11216118	11	116596395	T	-2.159	0.1498	5.586e-47
rs10892023	11	116598248	T	-1.119	0.07771	6.181e-47
rs3212282	11	116601945	A	-1.118	0.07772	8.191e-47
rs429358	19	45411941	C	-1.778	0.124	1.488e-46
rs11066001	12	112119171	C	-1.437	0.1007	3.838e-46
rs671	12	112241766	A	-1.436	0.1006	3.895e-46
rs77261397	11	116589117	TA	-1.108	0.07775	5.069e-46
rs11066015	12	112168009	A	-1.428	0.1006	1.19e-45
rs10892020	11	116589652	G	-1.102	0.07774	1.433e-45
rs180377	11	116589127	T	-1.099	0.07767	2.066e-45
rs3782886	12	112110489	C	-1.397	0.09907	4.228e-45
rs6494007	15	58734645	T	1.17	0.08308	5.874e-45
rs4646776	12	112230019	C	-1.413	0.1005	7.209e-45
rs12594375	15	58732468	A	1.173	0.08344	7.609e-45
rs17301746	15	58731395	T	1.166	0.08321	1.585e-44
rs1800978	9	107665978	G	-1.283	0.09172	2.05e-44
rs1799777	9	107666035	GC	-1.283	0.09172	2.05e-44
rs151314767	15	58735027	T	1.154	0.08259	2.516e-44
rs1263056	11	116576415	A	1.101	0.07878	2.777e-44
rs261293	15	58681772	C	1.078	0.0773	3.776e-44
rs11066132	12	112468206	T	-1.4	0.1005	5.698e-44
rs77768175	12	112736118	G	-1.397	0.1004	6.103e-44
rs7204044	16	56942709	A	1.415	0.1018	7.077e-44
rs116873087	12	112511913	C	-1.396	0.1004	7.415e-44
rs1375471766	11	117051247	C	-1.026	0.07385	7.441e-44
rs180378	11	116588909	A	-1.08	0.07771	7.841e-44
rs79447951	15	58735638	G	1.169	0.08435	1.248e-43
rs4938305	11	116588629	T	-1.078	0.07784	1.404e-43
rs76262110	15	58682029	T	1.103	0.07967	1.565e-43
rs11066325	12	112930475	C	-1.367	0.09905	2.96e-43
rs1825955	15	58682783	A	1.068	0.07753	3.93e-43
rs17190517	15	58729144	T	-1.204	0.08752	5.34e-43
rs75437656	15	58681128	C	1.095	0.07968	6.721e-43
rs12231737	12	112574616	T	-1.354	0.09855	6.965e-43
rs12185071	15	58683227	T	1.095	0.07975	7.278e-43
rs11857386	15	58721168	C	-1.16	0.0846	9.366e-43
rs11071381	15	58721614	A	-1.166	0.08504	9.543e-43
rs12185072	15	58683410	T	1.063	0.07754	1.027e-42
rs1360534207	11	116588375	ATT	-1.058	0.07716	1.073e-42
rs289745	16	57019532	C	0.9982	0.07283	1.079e-42
rs74304285	8	19808030	A	1.4	0.1022	1.203e-42
rs149212747	12	111836771	AC	-1.324	0.09677	1.528e-42
rs113023641	8	19808131	A	1.398	0.1022	1.6e-42
rs3779788	8	19803093	T	1.397	0.1024	2.553e-42
rs73052335	19	45420082	C	-1.688	0.1237	2.582e-42
rs112127208	8	19801530	G	1.391	0.102	2.855e-42
rs2254708	9	107667147	C	-1.248	0.0916	3.118e-42
rs145353248	8	19791346	T	1.393	0.1023	3.256e-42
rs2074356	12	112645401	A	-1.421	0.1043	3.344e-42
rs151007118	11	116583864	T	-1.427	0.1047	3.358e-42
rs7926828	11	116586423	C	-1.056	0.07757	3.998e-42
rs1246988971	16	57002641	C	-1.193	0.08776	5.242e-42
rs78069066	12	112337924	A	-1.339	0.09852	5.582e-42
rs7844399	8	19785861	A	1.384	0.1021	8.305e-42
rs1787701	11	116563992	C	1.098	0.08106	9.33e-42
rs144504271	12	112627350	A	-1.337	0.09886	1.272e-41
rs3988301	8	19770379	G	1.373	0.1016	1.483e-41
rs261341	15	58731567	G	-1.055	0.07807	1.509e-41
rs60526148	8	19767203	T	1.368	0.1013	1.637e-41
rs77899453	8	19780310	A	1.379	0.1021	1.742e-41
rs9694336	8	19791071	T	1.376	0.1019	1.778e-41
rs2244278	9	107661129	A	-1.224	0.09079	2.429e-41
rs56321069	8	19803996	A	1.372	0.1019	2.769e-41
rs7123666	11	116667083	A	-1.376	0.1023	3.557e-41
rs10104051	8	19802402	T	1.363	0.1013	3.678e-41
rs633695	15	58725839	A	-1.011	0.07534	5.016e-41
rs28834434	8	19774890	A	1.365	0.1017	5.315e-41
rs269	8	19813667	G	1.203	0.08966	5.608e-41
rs1534649	8	19799641	T	1.356	0.1012	6.619e-41
rs10119	19	45406673	A	-1.627	0.1214	6.967e-41
rs11854693	15	58712965	C	0.9817	0.07343	1.056e-40
rs263	8	19812812	T	1.199	0.08974	1.194e-40
rs8025065	15	58711206	G	0.9819	0.07368	1.85e-40
rs139001474	8	19788605	A	1.349	0.1013	1.959e-40
rs271	8	19813702	A	1.193	0.0897	2.492e-40
rs4466415	8	19776981	C	1.348	0.1013	2.504e-40
rs11066280	12	112817783	A	-1.296	0.09754	2.998e-40
rs8176337	8	19806671	G	1.366	0.1028	3.155e-40
rs17821298	15	58690738	A	0.9892	0.07471	5.827e-40
rs2119692	8	19780457	C	1.335	0.101	8.215e-40
rs150331294	8	19789998	A	1.334	0.1012	1.228e-39
rs256	8	19811967	T	1.179	0.08965	1.767e-39
rs12916206	15	58706797	A	0.9834	0.07486	2.306e-39
rs3779787	8	19797916	T	1.325	0.1009	2.349e-39
rs254	8	19811897	G	1.171	0.08944	4.23e-39
rs255	8	19811901	C	1.171	0.08944	4.23e-39
rs249	8	19811006	C	1.871	0.143	4.817e-39
rs264	8	19813180	A	1.18	0.09035	6.628e-39
rs7816032	8	19786891	T	1.317	0.1009	6.899e-39
rs6589562	11	116583439	A	-1.026	0.07861	7.241e-39
rs11216109	11	116580815	G	-1.025	0.07858	7.875e-39
rs16940212	15	58694020	T	0.9984	0.07658	8.5e-39
rs2367970	11	116581641	A	-1.024	0.07859	9.259e-39
rs769449	19	45410002	A	-1.797	0.1381	1.151e-38
rs16940213	15	58695337	T	0.9958	0.07657	1.276e-38
rs147728402	8	19813969	GTTTTTTTT	1.174	0.0904	1.606e-38
rs4592053	8	19788766	G	1.301	0.1002	1.724e-38
rs2000571	11	116585533	A	-1.018	0.07857	2.38e-38
rs261292	15	58680904	A	-0.9592	0.07405	2.514e-38
rs402465	15	58705029	C	0.946	0.07321	3.843e-38
rs4775042	15	58674730	C	-0.9367	0.07299	1.19e-37
rs11854656	15	58712945	C	-0.9514	0.07423	1.482e-37
rs118089749	16	57001794	A	2.649	0.2067	1.507e-37
rs572410	15	58741384	G	-0.9942	0.07772	2.027e-37
rs1223100496	11	116623213	TA	-0.9383	0.07342	2.4e-37
rs10634207	8	19815499	TTTTA	1.214	0.09505	2.564e-37
rs8023503	15	58740588	T	1.051	0.08234	2.923e-37
rs180327	11	116623659	C	-0.9323	0.07336	5.899e-37
rs12721046	19	45421254	A	-1.488	0.1171	6.719e-37
rs17240832	15	58687370	G	0.9845	0.07765	8.569e-37
rs12721051	19	45422160	G	-1.484	0.1171	9.198e-37
rs56131196	19	45422846	A	-1.482	0.117	1.073e-36
rs4420638	19	45422946	G	-1.481	0.117	1.111e-36
rs414671	15	58692479	C	0.9799	0.07753	1.435e-36
rs73667472	8	19809695	C	1.808	0.1431	1.516e-36
rs28594460	15	58683585	G	0.9596	0.076	1.694e-36
rs16940167	15	58683697	C	0.9591	0.076	1.845e-36
rs28495863	15	58684381	A	0.9805	0.07788	2.656e-36
rs8032310	15	58687862	A	0.9792	0.0778	2.793e-36
rs920917	15	58688478	C	0.9775	0.07782	3.802e-36
rs493987	15	58687906	T	0.9773	0.07782	3.974e-36
rs495348	15	58687790	C	0.9768	0.07781	4.213e-36
rs75354047	15	58741070	C	1.031	0.08216	4.472e-36
rs16940168	15	58684154	T	0.9768	0.07787	4.776e-36
rs16940170	15	58684282	A	0.975	0.0779	6.81e-36
rs16940181	15	58687524	C	0.9737	0.07785	7.563e-36
rs567346980	11	116599069	C	-3.861	0.3088	7.917e-36
rs143894582	12	112906873	CA	-1.195	0.09563	8.639e-36
rs16940174	15	58686338	A	0.9715	0.07786	1.097e-35
rs28703614	15	58685560	T	0.9711	0.07785	1.143e-35
rs166359	15	58687609	G	0.9707	0.07785	1.236e-35
rs7497636	15	58685631	T	0.9707	0.07789	1.324e-35
rs261301	15	58686939	T	0.9694	0.07786	1.524e-35
rs76679589	15	58686691	T	0.9689	0.07787	1.678e-35
rs447794	15	58686638	G	0.9683	0.07786	1.82e-35
rs111789331	19	45427125	A	-1.489	0.1197	1.845e-35
rs74019425	15	58687465	T	0.9681	0.07786	1.894e-35
rs1444942	15	58685813	C	0.9659	0.07787	2.753e-35
rs12686004	9	107653426	A	-1.106	0.08926	3.081e-35
rs7103224	11	116663966	A	1.63	0.1315	3.097e-35
rs17120035	11	116663851	T	1.63	0.1315	3.234e-35
rs76686550	15	58694657	G	0.9379	0.07573	3.535e-35
rs1294319959	15	58722073	CA	-1.016	0.0822	4.547e-35
rs490098	15	58691225	C	0.9582	0.07765	6.185e-35
rs79111033	15	58695592	A	0.948	0.07684	6.353e-35
rs9989419	16	56985139	A	-1.023	0.08307	7.738e-35
rs1268694574	16	56994394	GTT	-0.8949	0.07276	9.939e-35
rs180365	11	116596174	T	1.042	0.08478	1.054e-34
rs2082149	15	58691389	A	0.9536	0.07775	1.556e-34
rs2777785	9	107661122	G	-0.9419	0.07727	3.853e-34
rs2777789	9	107662708	T	-0.9427	0.0774	4.384e-34
rs2575875	9	107662494	A	-0.9427	0.07742	4.592e-34
rs2777788	9	107662701	G	-0.9422	0.07742	4.912e-34
rs4149266	9	107662705	G	-0.9422	0.07742	4.912e-34
rs2777790	9	107663039	T	-0.9417	0.07744	5.51e-34
rs2777792	9	107663094	T	-0.9413	0.07744	5.947e-34
rs2791950	9	107662691	C	-0.9406	0.07739	6.062e-34
rs2410622	8	19854773	C	0.888	0.07308	6.211e-34
rs2777791	9	107663065	G	-0.9407	0.07744	6.479e-34
rs77753011	12	113117897	T	-1.234	0.1016	6.78e-34
rs2777787	9	107661735	G	-0.937	0.07732	9.187e-34
rs2777784	9	107661059	G	-0.9373	0.07736	9.503e-34
rs2099544	9	107660780	T	-0.9366	0.07736	1.053e-33
rs2027403	9	107659105	A	-0.9347	0.07728	1.218e-33
rs35300429	15	58703459	C	0.9108	0.0753	1.239e-33
rs2740491	9	107658385	A	-0.9312	0.07732	2.291e-33
rs7256200	19	45415935	T	-1.578	0.131	2.354e-33
rs66626994	19	45428234	A	-1.437	0.1194	2.557e-33
rs10414043	19	45415713	A	-1.574	0.1309	2.775e-33
rs117579778	15	58713879	T	-1.049	0.08724	2.795e-33
rs74338752	15	58695948	G	0.911	0.0758	3.071e-33
rs2777786	9	107661561	G	-0.9283	0.0773	3.522e-33
rs149764042	8	19788675	C	1.762	0.147	4.539e-33
rs12185093	15	58684676	A	0.9355	0.07818	5.838e-33
rs9929408	16	56929944	A	1.035	0.08678	9.444e-33
rs289734	16	57029355	A	1.115	0.09404	2.123e-32
rs3905001	9	107668064	G	-0.8931	0.07546	2.81e-32
rs62000869	15	58706911	G	-0.8686	0.07348	3.305e-32
rs77572321	16	57029611	T	1.333	0.1128	3.515e-32
rs12438129	15	58736019	G	0.9385	0.07952	4.162e-32
rs71383212	16	56999352	T	-1.268	0.1075	4.661e-32
rs12708454	15	58692202	C	-0.8581	0.07283	5.268e-32
rs11556505	19	45396144	T	-1.459	0.1239	5.795e-32
rs2075650	19	45395619	G	-1.457	0.1239	7.308e-32
rs34404554	19	45395909	G	-1.457	0.1239	7.308e-32
rs71352238	19	45394336	C	-1.459	0.1243	8.587e-32
rs12438189	15	58735995	A	0.9329	0.07947	8.748e-32
rs6857	19	45392254	T	-1.454	0.1244	1.556e-31
rs563186	15	58736099	A	0.9266	0.07938	1.922e-31
rs12438063	15	58735698	T	0.9261	0.0795	2.525e-31
rs634744	15	58737383	A	0.9258	0.07949	2.599e-31
rs634746	15	58737382	A	0.9253	0.07949	2.785e-31
rs117455104	16	57025025	G	1.406	0.1208	3.077e-31
rs568780	15	58736733	T	0.9239	0.0795	3.481e-31
rs141664720	16	57026496	A	1.401	0.1208	4.714e-31
rs12438071	15	58735823	G	0.9211	0.07945	4.827e-31
rs12972156	19	45387459	G	-1.449	0.1251	5.542e-31
rs144253354	16	57027092	C	1.409	0.1217	5.66e-31
rs182500870	11	116626562	A	-3.686	0.3183	5.71e-31
rs28528324	15	58696971	C	0.8771	0.07577	5.902e-31
rs34342646	19	45388130	A	-1.447	0.125	6.156e-31
rs202197138	16	57027066	C	1.397	0.1208	6.179e-31
rs2740494	9	107656150	C	-0.8873	0.07671	6.522e-31
rs12972970	19	45387596	A	-1.447	0.1251	6.651e-31
rs74942197	11	116849761	G	-3.649	0.3157	7.217e-31
rs77032723	8	19763992	T	1.277	0.1108	1.103e-30
rs1784127	11	116538576	A	0.8987	0.07813	1.38e-30
rs2740493	9	107657825	T	-0.8825	0.07674	1.421e-30
rs151139277	11	116753093	T	-3.051	0.2653	1.469e-30
rs736274	16	57009769	A	1.526	0.1327	1.477e-30
rs3741301	11	116631391	C	0.9942	0.08655	1.67e-30
rs4149270	9	107647077	A	-0.8808	0.07669	1.706e-30
rs4149267	9	107651945	C	-0.8805	0.07668	1.726e-30
rs10115928	9	107650843	T	-0.8804	0.07668	1.756e-30
rs4149269	9	107647121	G	-0.8796	0.07664	1.855e-30
rs71037407	11	116555445	G	0.8955	0.07805	1.948e-30
rs7047523	9	107650575	C	-0.8797	0.07668	1.969e-30
rs77431602	16	57026917	G	1.38	0.1203	2.16e-30
rs1240776	11	116536281	T	0.8949	0.07808	2.235e-30
rs16940223	15	58697072	C	0.8677	0.07578	2.545e-30
rs1784128	11	116538689	A	0.8944	0.07813	2.575e-30
rs1784126	11	116538215	T	0.8932	0.07813	3.105e-30
rs258	8	19812252	C	0.8852	0.07761	4.193e-30
rs4149268	9	107647220	T	-0.8731	0.07662	4.733e-30
rs5795046	11	116553473	T	0.8902	0.07813	4.802e-30
rs157592	19	45424514	C	-1.475	0.1295	5.127e-30
rs11071379	15	58703477	A	0.8706	0.07655	6.144e-30
rs4149274	9	107639414	A	-0.875	0.07695	6.235e-30
rs252	8	19811231	T	0.8859	0.07796	6.818e-30
rs7183184	15	58703895	G	0.8597	0.07584	9.36e-30
rs2275542	9	107645080	T	-0.8711	0.07689	1.013e-29
rs2000069	9	107635869	T	-0.872	0.07699	1.041e-29
rs149745393	16	57025418	T	1.435	0.1267	1.056e-29
rs253	8	19811417	T	0.8823	0.07791	1.074e-29
rs1787717	11	116552766	T	0.8836	0.07812	1.244e-29
rs4149273	9	107642211	C	-0.8646	0.07653	1.452e-29
rs180350	11	116610048	T	0.9805	0.08686	1.603e-29
rs4149272	9	107642287	T	-0.8638	0.07653	1.62e-29
rs180346	11	116612659	C	0.9795	0.08685	1.809e-29
rs4938304	11	116588425	T	1.557	0.1382	1.936e-29
rs3826577	18	47117979	A	0.9218	0.08177	1.936e-29
rs12001061	9	107643080	A	-0.8648	0.07677	2.092e-29
rs1787680	11	116664776	A	0.9837	0.08735	2.167e-29
rs75326924	7	80286003	T	1.619	0.144	2.655e-29
rs34488176	11	116705206	CT	-2.272	0.2021	2.781e-29
rs603446	11	116654435	T	0.9772	0.08701	3.083e-29
rs28451440	15	58698113	T	-0.8189	0.07293	3.165e-29
rs13285112	9	107636707	A	-0.8626	0.07696	3.953e-29
rs4742925	9	107633051	G	-0.8595	0.07687	5.344e-29
rs78349695	18	47124982	G	0.9129	0.08168	5.683e-29
rs12608026	18	47120499	G	0.9093	0.08146	6.689e-29
rs79105258	12	111718231	A	-1.056	0.09472	7.995e-29
rs12458441	18	47122158	C	0.9093	0.08164	8.847e-29
rs12914626	15	58738423	T	-0.8653	0.07773	9.323e-29
rs77535126	18	47126133	T	0.909	0.0817	1.004e-28
rs2777795	9	107672365	A	-1.041	0.0936	1.016e-28
rs11082766	18	47132464	T	0.9088	0.08174	1.089e-28
rs75387300	11	116602399	A	1.296	0.1168	1.294e-28
rs76334793	18	47132743	G	0.9068	0.08171	1.385e-28
rs59237458	9	107637306	G	-0.8542	0.077	1.427e-28
rs11601168	11	116571138	A	1.583	0.1429	1.672e-28
rs5072	11	116707583	A	-0.8413	0.07596	1.754e-28
rs2070665	11	116707684	A	-0.8413	0.07596	1.754e-28
rs74680844	11	116592460	C	1.289	0.1165	1.998e-28
rs79100692	11	116593107	A	1.289	0.1165	2.047e-28
rs12420920	11	116594031	A	1.288	0.1165	2.258e-28
rs12421191	11	116594294	T	1.288	0.1165	2.258e-28
rs17269264	15	58738760	A	-0.8764	0.07936	2.518e-28
rs58476720	16	57021203	A	1.429	0.1295	2.983e-28
rs6493996	15	58576296	T	-0.9826	0.08923	3.6e-28
rs142042446	19	45386467	GTAA	-1.35	0.1226	3.633e-28
rs73959583	18	47150997	A	-0.91	0.08324	8.611e-28
rs11082769	18	47153899	G	-0.9089	0.0832	9.385e-28
rs11662596	18	47114745	C	-0.8373	0.07668	9.853e-28
rs538276778	20	44557215	AAGAG	-1.49	0.1365	1.076e-27
rs61905078	11	116596309	C	1.27	0.1165	1.116e-27
rs71355402	18	47151878	C	-0.9079	0.08324	1.134e-27
rs112039804	16	57018856	A	1.466	0.1346	1.378e-27
rs28405356	18	47122921	A	0.8829	0.0811	1.422e-27
rs3744841	18	47117374	A	-0.833	0.07669	1.856e-27
rs180373	11	116591553	A	1.247	0.1151	2.368e-27
rs11854318	15	58571982	A	-0.9666	0.08938	3.126e-27
rs11854242	15	58571910	T	-0.9657	0.08937	3.416e-27
rs3786248	18	47118219	C	0.8795	0.08147	3.883e-27
rs3744840	18	47117376	T	0.8791	0.08147	4.047e-27
rs72654473	19	45414399	A	1.607	0.1491	4.464e-27
rs118175510	11	116532548	C	-1.23	0.1143	5.654e-27
rs11858164	15	58742731	G	-0.8967	0.08334	5.692e-27
rs1838504	15	58666410	T	0.9578	0.08904	5.811e-27
rs8031715	15	58742196	C	0.855	0.07953	6.296e-27
rs3744843	18	47117174	C	0.8721	0.08119	6.847e-27
rs190712692	19	45425178	A	1.593	0.1483	7.351e-27
rs7412	19	45412079	T	1.593	0.1486	8.709e-27
rs79538491	11	116681919	G	-1.36	0.1269	8.825e-27
rs12604221	18	47123122	T	0.8653	0.08074	9.024e-27
rs73959588	18	47155643	A	-1.492	0.1394	9.725e-27
rs80208964	18	47154028	A	-1.498	0.1401	1.111e-26
rs3809297	12	111609727	T	-1.081	0.1011	1.16e-26
rs180348	11	116611995	A	1.528	0.143	1.259e-26
rs73959587	18	47154517	A	-1.496	0.14	1.323e-26
rs1065853	19	45413233	T	1.583	0.1484	1.521e-26
rs1006350864	11	116710778	C	-3.101	0.2909	1.605e-26
rs56402242	15	58575022	T	0.7769	0.0729	1.717e-26
rs78591876	15	58575023	G	0.7769	0.0729	1.717e-26
rs28607776	15	58575005	G	-1.26	0.1183	1.796e-26
rs61346349	11	116580798	G	1.248	0.1173	1.972e-26
rs412776	19	45379516	A	-1.156	0.1088	2.23e-26
rs1711037	15	58576350	T	0.7753	0.07302	2.626e-26
rs12903590	15	58577777	T	0.7744	0.07301	2.965e-26
rs4938313	11	116671005	A	-0.869	0.08198	3.145e-26
rs151061355	11	116586854	A	1.544	0.1457	3.195e-26
rs556107839	11	116727419	C	-3.249	0.3067	3.28e-26
rs74633843	18	47155167	C	-1.476	0.1393	3.281e-26
rs4774297	15	58720431	A	-0.8306	0.07851	3.891e-26
rs6589567	11	116670676	A	-0.8671	0.08198	4.002e-26
rs6589569	11	116671476	T	-0.8668	0.08203	4.456e-26
rs7198642	16	57032461	G	-1.083	0.1026	5.147e-26
rs9667814	11	116671823	C	-0.8645	0.08207	6.306e-26
rs9666150	11	116671824	T	-0.8645	0.08207	6.306e-26
rs149457376	11	116891555	A	-2.979	0.2828	6.401e-26
rs117785509	11	116586231	A	1.543	0.1465	6.537e-26
rs11065828	12	111629389	A	-0.9907	0.09408	6.554e-26
rs141622900	19	45426792	A	1.589	0.1509	6.779e-26
rs56142310	15	58574958	C	-1.181	0.1123	7.482e-26
rs58038553	15	58574324	G	-1.181	0.1123	7.655e-26
rs11378751	11	116666117	CA	1.842	0.1752	7.77e-26
rs11216105	11	116577441	A	0.9072	0.08648	1.001e-25
rs11216140	11	116672013	T	-0.8602	0.08207	1.114e-25
rs28690720	15	58573833	G	-1.174	0.112	1.135e-25
rs17269271	15	58739761	C	-0.8326	0.07954	1.282e-25
rs12227162	12	111367244	T	-1.115	0.1067	1.457e-25
rs10991386	9	107630433	G	-0.7977	0.07631	1.501e-25
rs1973688	15	58582540	T	-0.9251	0.0886	1.697e-25
rs78888567	11	116567613	A	-1.191	0.1141	1.71e-25
rs11071371	15	58576226	T	-1.17	0.1121	1.713e-25
rs12229654	12	111414461	G	-1.096	0.1051	1.972e-25
rs9955201	18	47126172	A	0.8567	0.08217	1.986e-25
rs199663235	11	116587115	T	1.525	0.1462	1.993e-25
rs36229485	16	56994736	T	-1.669	0.1602	2.147e-25
rs12720889	16	57012563	T	0.9704	0.09314	2.148e-25
rs10162642	15	58577163	A	-1.156	0.1113	3.007e-25
rs73959590	18	47156188	A	-1.473	0.1419	3.046e-25
rs148859408	16	56989358	C	-2.537	0.2444	3.242e-25
rs117788500	11	116613034	C	1.494	0.144	3.364e-25
rs12910051	15	58580525	G	0.757	0.07304	3.756e-25
rs8041059	15	58743709	T	-0.8706	0.08401	3.875e-25
rs377328183	11	116957212	G	-2.996	0.2892	3.951e-25
rs142290703	11	116587146	A	1.492	0.144	4.071e-25
rs146148222	7	80304855	G	1.475	0.1424	4.116e-25
rs117170971	11	116605265	A	1.513	0.1461	4.159e-25
rs78572043	12	111518493	G	-1.089	0.1052	4.532e-25
rs149607519	12	111389437	G	-1.089	0.1053	4.541e-25
rs35606865	11	116668843	C	1.83	0.1769	4.697e-25
rs11537471	12	112834586	G	-0.881	0.08522	4.964e-25
rs35904674	11	116666099	T	1.813	0.1755	5.53e-25
rs17519093	11	116629905	A	1.483	0.1437	5.88e-25
rs139872819	11	116631912	C	1.488	0.1442	6.243e-25
rs11600380	11	116670182	C	1.828	0.1773	6.72e-25
rs2188380	12	111386127	C	-1.085	0.1052	6.75e-25
rs77112220	11	116626226	T	1.486	0.1442	6.803e-25
rs118046012	11	116590528	A	1.506	0.1462	7.092e-25
rs17518841	11	116615244	A	1.484	0.1441	7.947e-25
rs45539536	11	116617895	T	1.484	0.1441	7.947e-25
rs57950207	11	116620670	C	1.484	0.1441	7.947e-25
rs17440396	11	116621770	A	1.484	0.1441	7.947e-25
rs938507	15	58582034	A	0.7515	0.07304	8.375e-25
rs10488698	11	116633947	A	1.484	0.1443	8.6e-25
rs1864166	16	57029520	C	1.355	0.1323	1.275e-24
rs11066318	12	112902324	T	-0.8822	0.08611	1.305e-24
rs140078194	11	116568290	A	1.453	0.1419	1.371e-24
rs289744	16	57018102	G	0.7991	0.07806	1.412e-24
rs77646493	11	116582180	A	1.452	0.1419	1.454e-24
rs74360954	11	116582542	T	1.452	0.1419	1.454e-24
rs143315658	11	116592248	C	1.492	0.1459	1.588e-24
rs59620302	11	116581159	G	1.452	0.142	1.64e-24
rs117607796	11	116565603	A	1.457	0.1425	1.645e-24
rs117889337	11	116564493	T	1.456	0.1425	1.774e-24
rs145857216	15	58579369	T	0.7456	0.07304	1.904e-24
rs75310100	11	116578361	T	0.8965	0.08783	1.931e-24
rs77574778	11	116581800	T	1.449	0.1419	1.942e-24
rs118013839	11	116561514	A	1.454	0.1425	2.062e-24
rs111784051	19	45402262	G	1.475	0.1446	2.068e-24
rs289718	16	57009932	C	0.7948	0.07793	2.105e-24
rs289719	16	57009941	T	0.7949	0.07796	2.141e-24
rs116978945	11	116565690	T	-1.167	0.1144	2.154e-24
rs116877083	11	116634297	C	1.462	0.1434	2.224e-24
rs200445365	11	116570816	A	1.446	0.1419	2.323e-24
rs71478659	15	58574163	G	0.7441	0.07304	2.359e-24
rs117837319	11	116584447	C	1.445	0.1419	2.488e-24
rs117684324	11	116577971	T	1.444	0.142	2.827e-24
rs12606544	18	47123237	C	0.8135	0.08	2.86e-24
rs7942637	11	116927101	A	1.679	0.1652	2.938e-24
rs61679753	19	45400747	A	1.471	0.1447	2.991e-24
rs7179728	15	58581426	C	0.7422	0.07305	3.145e-24
rs7163280	15	58718340	C	-0.7631	0.07518	3.466e-24
rs1943681	18	47134844	A	-0.8419	0.08303	3.876e-24
rs1943973	18	47179516	G	-1.002	0.0989	4.248e-24
rs79886324	11	116585444	A	1.436	0.142	4.758e-24
rs289741	16	57017474	G	0.7903	0.0781	4.764e-24
rs2156552	18	47181668	A	-1.001	0.0989	4.832e-24
rs76483212	11	116561266	A	-1.154	0.1141	4.855e-24
rs141555847	11	116767722	A	1.646	0.1627	4.861e-24
rs147077527	7	80283169	C	1.333	0.1318	4.945e-24
rs117199686	16	57036282	G	0.9401	0.09294	4.947e-24
rs73544910	16	56991513	A	-1.064	0.1054	5.653e-24
rs12420518	11	116820088	C	0.9688	0.09592	5.765e-24
rs59873384	11	116576210	T	1.434	0.142	5.989e-24
rs146056222	11	116818343	G	0.9681	0.09596	6.46e-24
rs147992802	12	112552274	T	-0.8742	0.08666	6.526e-24
rs10892049	11	116816216	C	0.968	0.09596	6.538e-24
rs12286405	11	116822528	T	0.9679	0.09596	6.607e-24
rs12292858	11	116813979	C	0.9676	0.09596	6.88e-24
rs111884008	11	116768743	C	1.03	0.1022	7.025e-24
rs11066008	12	112140669	G	-0.8503	0.08441	7.534e-24
rs78044162	11	116837089	T	0.9656	0.09596	8.468e-24
rs191655881	11	116817655	C	0.9645	0.09593	9.184e-24
rs11216190	11	116797684	C	0.9644	0.09595	9.503e-24
rs11216200	11	116831843	T	0.9643	0.09595	9.616e-24
rs77206548	11	116574463	A	1.428	0.1422	9.836e-24
rs76124005	11	116575614	G	1.427	0.1422	1.052e-23
rs289743	16	57017796	G	0.7838	0.0781	1.102e-23
rs143722364	7	80328352	C	1.448	0.1443	1.174e-23
rs74939223	11	116575880	G	1.425	0.1421	1.216e-23
rs75488855	16	57031195	A	1.071	0.1069	1.306e-23
rs9971422	11	116837373	C	0.9612	0.09594	1.314e-23
rs7948838	11	116792961	G	0.9609	0.09595	1.365e-23
rs769446	19	45408628	C	1.465	0.1463	1.373e-23
rs7115583	11	116784376	T	1.022	0.1022	1.551e-23
rs144026079	11	116879777	T	-2.314	0.2314	1.63e-23
rs62001733	15	58662090	C	1.017	0.1017	1.691e-23
rs148406912	11	116837717	C	0.9596	0.09622	2.088e-23
rs12280210	11	116940449	C	0.9629	0.09655	2.104e-23
rs12284696	11	116879519	G	0.9599	0.0963	2.209e-23
rs148177611	12	111390454	T	-1.038	0.1042	2.249e-23
rs11216210	11	116848329	T	0.9597	0.09636	2.398e-23
rs12293222	11	116565309	A	-0.8188	0.08224	2.489e-23
rs6507939	18	47176261	A	-0.9875	0.09921	2.554e-23
rs11216225	11	116878014	G	0.9582	0.0963	2.613e-23
rs12271319	11	116879224	T	0.9582	0.0963	2.613e-23
rs7112937	11	116880456	C	0.9582	0.0963	2.613e-23
rs202207736	11	116933363	GA	1.64	0.1648	2.626e-23
rs10160755	11	116859003	G	0.9576	0.09633	2.866e-23
rs1940625	11	116876442	G	0.9572	0.09629	2.894e-23
rs11216220	11	116863988	C	0.9561	0.09632	3.344e-23
rs7931665	11	116866240	G	0.9561	0.09632	3.344e-23
rs17440824	11	116634173	T	1.414	0.1425	3.37e-23
rs470898	11	117006414	C	1.082	0.109	3.467e-23
rs34003087	11	116663596	T	1.607	0.162	3.551e-23
rs559417764	11	116921002	TCACA	1.658	0.1672	3.682e-23
rs12447839	16	56993935	C	-0.7347	0.0741	3.731e-23
rs142778341	11	116835601	AAAT	1.504	0.1518	4.062e-23
rs10160754	11	116858994	C	0.9542	0.09634	4.121e-23
rs7358350	11	116851608	C	0.9548	0.09648	4.499e-23
rs12718463	11	116706343	C	1.6	0.1617	4.608e-23
rs143467384	11	116821317	G	-2.462	0.249	4.792e-23
rs181948358	11	116976213	T	1.668	0.1687	5.046e-23
rs5076	11	116707190	A	1.599	0.1618	5.179e-23
rs12718466	11	116708663	G	1.598	0.1619	5.774e-23
rs752859067	15	58582479	C	-1.093	0.1107	5.823e-23
rs200177039	11	116845901	TA	1.569	0.1591	6.636e-23
rs11216137	11	116669828	A	1.766	0.1792	6.834e-23
rs12294065	11	116671540	C	1.766	0.1792	6.834e-23
rs146714678	11	116596830	G	1.58	0.1604	6.886e-23
rs289751	16	57026775	G	1.301	0.1321	7.078e-23
rs147683288	11	116808658	T	1.63	0.1655	7.111e-23
rs77366224	11	116964065	T	1.644	0.1669	7.22e-23
rs77341747	11	116964066	T	1.644	0.1669	7.22e-23
rs7946390	11	116875152	G	0.9491	0.09639	7.409e-23
rs10892057	11	116872034	C	0.949	0.09639	7.463e-23
rs79143833	11	116823800	C	1.629	0.1654	7.62e-23
rs117772632	11	116813938	A	1.627	0.1654	8.251e-23
rs548951022	11	116814628	TAA	1.627	0.1654	8.251e-23
rs61301656	11	116815265	A	1.627	0.1654	8.251e-23
rs11216224	11	116875924	C	0.9478	0.09639	8.416e-23
rs17120373	11	117003459	G	0.9354	0.09513	8.462e-23
rs186643531	11	116975703	A	1.659	0.1687	8.652e-23
rs74922395	11	116831357	C	1.626	0.1655	8.743e-23
rs139761834	7	80174361	C	1.363	0.1387	8.984e-23
rs75296049	11	116838219	C	1.647	0.1676	8.99e-23
rs78672214	11	116839420	G	1.647	0.1676	8.99e-23
rs551692816	11	116701907	CTC	1.628	0.1657	9.151e-23
rs12447924	16	56994192	C	-0.7278	0.07409	9.285e-23
rs139840710	11	116677268	G	1.549	0.1579	1.037e-22
rs141882698	11	116601338	C	1.57	0.1601	1.052e-22
rs73592285	11	116821415	C	1.621	0.1653	1.065e-22
rs77203966	11	116801299	T	1.617	0.1648	1.076e-22
rs5103	11	116692552	G	1.587	0.1618	1.087e-22
rs115255270	11	116819050	C	1.621	0.1653	1.099e-22
rs10646205	11	116800233	TCC	1.616	0.1648	1.125e-22
rs7940300	11	116820673	T	1.621	0.1653	1.135e-22
rs75919952	11	116667545	T	1.582	0.1614	1.153e-22
rs7120762	11	116833399	C	1.617	0.165	1.157e-22
rs150342927	11	116934380	T	1.643	0.1677	1.184e-22
rs142661919	11	116937127	G	1.643	0.1677	1.184e-22
rs117518542	11	116937146	A	1.643	0.1677	1.184e-22
rs74557653	11	116806367	T	1.619	0.1653	1.229e-22
rs57040912	11	116815306	G	1.619	0.1653	1.229e-22
rs114034580	11	116811878	G	1.619	0.1653	1.238e-22
rs77822137	11	116914260	C	1.642	0.1677	1.25e-22
rs77953286	11	116914662	C	1.642	0.1677	1.25e-22
rs76982250	11	116915242	T	1.642	0.1677	1.25e-22
rs118121169	11	116917089	A	1.642	0.1677	1.25e-22
rs145949765	11	116920199	T	1.642	0.1677	1.25e-22
rs76916861	11	116921802	T	1.642	0.1677	1.25e-22
rs76223783	11	116842174	C	1.64	0.1675	1.266e-22
rs149015939	11	116842462	T	1.64	0.1675	1.266e-22
rs57072067	11	116939370	G	1.642	0.1678	1.291e-22
rs2289891	11	116824938	C	1.618	0.1653	1.302e-22
rs77161357	11	116826409	C	1.618	0.1653	1.302e-22
rs142360084	11	116826671	TAG	1.618	0.1653	1.302e-22
rs7130221	11	116828573	A	1.618	0.1653	1.302e-22
rs6589581	11	116828859	T	1.618	0.1653	1.302e-22
rs7938466	11	116829129	C	1.618	0.1653	1.302e-22
rs141252153	11	116829336	C	1.618	0.1653	1.302e-22
rs77029349	11	116830628	T	1.618	0.1653	1.302e-22
rs59283948	11	116835363	A	1.618	0.1653	1.302e-22
rs143856824	11	116922585	A	1.641	0.1677	1.33e-22
rs78111243	11	116925898	C	1.641	0.1677	1.33e-22
rs117432935	11	116927976	A	1.641	0.1677	1.33e-22
rs75582303	11	116928302	C	1.641	0.1677	1.33e-22
rs117791268	11	116839094	A	1.639	0.1675	1.347e-22
rs5069	11	116708254	A	1.577	0.1612	1.35e-22
rs34416738	11	116797735	A	1.613	0.1649	1.366e-22
rs75176087	11	116798503	T	1.612	0.1648	1.44e-22
rs11852978	15	58698755	G	-0.711	0.0727	1.446e-22
rs77693143	11	116780702	G	1.606	0.1642	1.46e-22
rs79842631	11	116908807	G	1.639	0.1677	1.499e-22
rs77939786	11	116908913	T	1.639	0.1677	1.499e-22
rs77393043	11	116908914	A	1.639	0.1677	1.499e-22
rs12283494	11	116815717	A	1.615	0.1653	1.538e-22
rs77586292	11	116821525	T	1.614	0.1652	1.544e-22
rs184616707	11	116510558	G	-2.521	0.258	1.554e-22
rs71480312	11	116554088	T	-1.027	0.1051	1.568e-22
rs146523230	11	116778138	A	1.608	0.1646	1.6e-22
rs289708	16	57038162	A	-0.9602	0.09837	1.711e-22
rs16940017	15	58582148	A	-1.077	0.1103	1.726e-22
rs1280996477	11	116784812	G	1.606	0.1646	1.817e-22
rs10853582	18	47134175	T	-0.838	0.08591	1.842e-22
rs10502224	11	116870480	G	0.9372	0.0961	1.879e-22
rs112422338	11	116920984	A	1.631	0.1672	1.883e-22
rs58068870	11	116948368	C	1.639	0.1681	1.897e-22
rs80068626	11	116951926	C	1.639	0.1681	1.897e-22
rs141474528	11	116952296	G	1.639	0.1681	1.897e-22
rs9953984	18	47129148	T	-0.835	0.08567	1.978e-22
rs11827682	11	116700785	T	1.496	0.1535	1.988e-22
rs75202546	11	116961819	A	1.636	0.1679	2.026e-22
rs142836613	11	116957158	G	1.641	0.1685	2.048e-22
rs1711041	15	58590621	T	0.7107	0.07294	2.05e-22
rs139654163	11	116960059	G	1.638	0.1682	2.088e-22
rs79552834	11	116953338	C	1.637	0.1681	2.097e-22
rs12721090	11	116700775	T	1.495	0.1536	2.19e-22
rs77960525	11	116912494	A	1.631	0.1675	2.203e-22
rs186593252	11	116913908	C	1.631	0.1675	2.203e-22
rs60101932	11	116916723	A	1.631	0.1675	2.203e-22
rs116893196	16	57010955	C	-1.361	0.1399	2.326e-22
rs7229377	18	47148299	T	0.7245	0.07445	2.326e-22
rs7125464	11	116928199	A	1.63	0.1675	2.343e-22
rs7114746	11	116928748	G	1.63	0.1675	2.343e-22
rs74655990	11	116843747	C	1.621	0.1667	2.399e-22
rs11440261	11	116855422	CACACA	1.62	0.1666	2.556e-22
rs74603899	11	116911423	T	1.628	0.1675	2.597e-22
rs59778690	11	116853022	TC	1.62	0.1667	2.621e-22
rs58123174	11	116853151	A	1.62	0.1667	2.621e-22
rs143138921	11	116909657	G	1.628	0.1675	2.638e-22
rs76402668	11	116771204	C	1.598	0.1645	2.725e-22
rs117812708	11	116965555	G	1.633	0.1682	2.739e-22
rs147308462	11	116793465	A	1.6	0.1647	2.745e-22
rs58324519	11	116793627	C	1.6	0.1647	2.745e-22
rs59491594	11	116757720	C	1.598	0.1646	2.795e-22
rs77718307	11	116766149	A	1.598	0.1645	2.814e-22
rs8090363	18	47133828	A	-0.8247	0.08493	2.82e-22
rs143646718	11	116863791	CA	1.617	0.1666	2.892e-22
rs76665318	11	116864639	C	1.617	0.1666	2.892e-22
rs79523757	11	116871192	C	1.617	0.1666	2.892e-22
rs76919167	11	116872657	C	1.617	0.1666	2.892e-22
rs75216082	11	116873188	C	1.617	0.1666	2.892e-22
rs77322057	11	116873956	C	1.617	0.1666	2.892e-22
rs78903015	11	116876136	T	1.617	0.1666	2.892e-22
rs58354636	11	116879162	G	1.617	0.1666	2.892e-22
rs76666535	11	116891412	A	1.617	0.1666	2.892e-22
rs76383990	11	116897871	G	1.617	0.1666	2.892e-22
rs60167594	11	116966878	C	1.631	0.1681	2.931e-22
rs138604129	11	117052850	GCTCGAGAA	-2.508	0.2585	3.049e-22
rs74700879	11	116783142	G	1.594	0.1643	3.073e-22
rs77374709	11	116964942	T	1.631	0.1681	3.133e-22
rs7130160	11	116789438	C	1.598	0.1648	3.18e-22
rs1020392	11	116792299	A	1.597	0.1648	3.279e-22
rs1020393	11	116792336	T	1.597	0.1648	3.279e-22
rs61302953	18	47166018	A	-1.663	0.1715	3.329e-22
rs7937585	11	116844649	A	1.614	0.1666	3.359e-22
rs117155185	18	47165777	T	-1.665	0.1717	3.366e-22
rs118137922	11	116842758	A	1.616	0.1667	3.367e-22
rs113213242	11	116758216	T	1.594	0.1645	3.457e-22
rs17134988	11	116758454	A	1.594	0.1645	3.457e-22
rs117457463	11	116760474	A	1.594	0.1645	3.457e-22
rs80176870	11	116905209	C	1.614	0.1666	3.558e-22
rs78550859	11	116906984	T	1.614	0.1666	3.558e-22
rs7110113	11	116856152	C	1.613	0.1665	3.578e-22
rs536438656	11	116836088	AT	1.586	0.1638	3.623e-22
rs149301072	11	116750614	C	1.593	0.1645	3.641e-22
rs79868224	11	116849038	A	1.613	0.1665	3.668e-22
rs78241753	11	116849544	C	1.613	0.1665	3.668e-22
rs7940002	11	116850485	A	1.613	0.1665	3.668e-22
rs7112772	11	116852714	C	1.613	0.1665	3.668e-22
rs7112773	11	116852716	C	1.613	0.1665	3.668e-22
rs7127416	11	116852927	T	1.613	0.1665	3.668e-22
rs6589578	11	116780918	T	1.593	0.1645	3.685e-22
rs62001709	15	58645873	A	-0.7806	0.08066	3.895e-22
rs12791103	11	116673315	T	1.748	0.1806	3.983e-22
rs76391131	11	116858320	C	1.611	0.1665	4.046e-22
rs143491990	11	116859076	T	1.611	0.1665	4.046e-22
rs7943171	11	116861398	A	1.611	0.1665	4.046e-22
rs7122484	11	116862105	C	1.611	0.1665	4.046e-22
rs7947525	11	116862779	T	1.611	0.1665	4.046e-22
rs59425942	11	116870159	T	1.611	0.1665	4.046e-22
rs79862770	11	116880715	T	1.611	0.1665	4.046e-22
rs7110042	11	116883716	T	1.611	0.1665	4.046e-22
rs142285414	11	116884586	AG	1.611	0.1665	4.046e-22
rs138975985	11	116890488	T	1.611	0.1665	4.046e-22
rs77256870	11	116891077	G	1.611	0.1665	4.046e-22
rs1362242382	11	116899999	G	1.611	0.1665	4.046e-22
rs17120152	11	116787192	C	1.592	0.1645	4.05e-22
rs75188049	11	116780567	A	1.585	0.1639	4.066e-22
rs158477	16	57007610	G	-0.7051	0.0729	4.117e-22
rs289715	16	57008508	A	0.8639	0.08934	4.227e-22
rs533502273	11	116896167	AT	1.601	0.1656	4.229e-22
rs76030317	18	47159511	C	-1.666	0.1723	4.258e-22
rs117587666	18	47164146	A	-1.661	0.1718	4.283e-22
rs35717353	15	58572034	AAG	0.7085	0.0733	4.335e-22
rs73590473	11	116755351	A	1.59	0.1645	4.369e-22
rs7123326	11	116696681	A	1.558	0.1612	4.439e-22
rs72739147	15	58571401	T	-1.209	0.1252	4.769e-22
rs7106782	11	116782582	G	1.587	0.1644	4.861e-22
rs150360648	11	116768491	T	1.587	0.1644	4.947e-22
rs79257193	11	116901175	G	1.607	0.1665	4.974e-22
rs7938234	11	116903095	T	1.607	0.1665	4.974e-22
rs78234966	11	116781699	C	1.584	0.1644	5.741e-22
rs117489726	18	47169018	A	-1.652	0.1714	5.745e-22
rs34998970	11	116881126	G	1.604	0.1664	5.762e-22
rs1318175	15	58586129	T	-1.064	0.1105	6.22e-22
rs77852530	11	116859675	C	1.6	0.1663	6.467e-22
rs7101528	11	116698665	A	1.549	0.161	6.615e-22
rs140456029	18	47171236	T	-1.649	0.1714	7.011e-22
rs74701178	11	116763124	C	1.58	0.1644	7.341e-22
rs80134543	11	116559240	C	-1.076	0.1121	8.642e-22
rs4587963	16	56997369	A	-0.7045	0.07344	8.919e-22
rs618354	11	116700777	C	1.466	0.1529	9.036e-22
rs117857960	11	116924439	C	1.559	0.1628	9.935e-22
rs12718465	11	116707736	T	-1.821	0.1901	1.026e-21
rs118146059	15	58544773	C	-1.618	0.1691	1.152e-21
rs143394454	11	116860665	C	1.589	0.1663	1.253e-21
rs74429128	11	116916984	A	1.608	0.1684	1.344e-21
rs4939883	18	47167214	T	-0.8667	0.09085	1.475e-21
rs56315364	16	57021524	C	0.6962	0.07308	1.694e-21
rs374651758	11	116768824	G	1.586	0.1666	1.788e-21
rs192158735	11	116521726	T	-3.155	0.3314	1.807e-21
rs2187126	11	116635784	G	1.548	0.1627	1.931e-21
rs117579298	11	116642100	G	1.549	0.1629	1.952e-21
rs11066289	12	112851282	T	-0.7978	0.08389	1.973e-21
rs12708985	16	57014610	T	0.8458	0.08894	1.974e-21
rs78296522	11	116648776	A	1.55	0.163	2.044e-21
rs261338	15	58735005	A	1.257	0.1323	2.05e-21
rs76836072	11	116653762	T	1.549	0.163	2.088e-21
rs78445346	11	116555496	C	-1.061	0.1116	2.134e-21
rs75542782	11	116637002	A	1.546	0.1627	2.148e-21
rs79110162	11	116643011	G	1.547	0.1629	2.246e-21
rs141740837	11	116645094	T	1.547	0.1629	2.246e-21
rs28842782	15	58657951	A	-0.7777	0.08192	2.316e-21
rs534933	15	58735222	A	1.254	0.1322	2.641e-21
rs76994065	16	57038303	A	0.8927	0.09417	2.646e-21
rs57643109	11	116638751	A	1.542	0.1627	2.769e-21
rs34218679	16	57040093	C	1.645	0.1737	2.968e-21
rs28439729	16	57041135	A	0.8858	0.09361	3.133e-21
rs75145979	11	116681494	A	1.484	0.157	3.589e-21
rs80220270	11	116680961	C	1.483	0.157	3.674e-21
rs9938413	16	56972250	T	1.42	0.1503	3.684e-21
rs12324543	15	58656511	C	-0.7689	0.08143	3.791e-21
rs61905133	11	116678191	G	1.483	0.1572	3.975e-21
rs12149572	16	57023108	C	0.6884	0.07308	4.689e-21
rs2115907	15	58650114	A	-0.7727	0.08204	4.728e-21
rs139894713	8	19846580	A	2.107	0.224	5.306e-21
rs117010832	11	116732519	A	1.213	0.129	5.669e-21
rs75771311	11	116724233	A	1.548	0.1647	5.678e-21
rs2849174	11	116697066	A	1.512	0.1609	5.702e-21
rs72773120	16	57039325	T	-1.061	0.1128	5.711e-21
rs149318234	11	116718554	G	1.547	0.1647	5.884e-21
rs7195863	16	57036349	T	-1.04	0.1107	6.023e-21
rs1569209	8	19830170	G	2.085	0.222	6.238e-21
rs1226313796	11	116845979	<INS:ME:ALU>	1.593	0.1698	6.674e-21
rs12598522	16	57022352	C	0.6854	0.07308	6.881e-21
rs76174399	16	57031230	C	0.988	0.1054	7.063e-21
rs62001712	15	58653911	A	-0.7651	0.08163	7.351e-21
rs77462380	11	116723837	T	1.543	0.1647	7.403e-21
rs75212390	11	116752798	G	-1.793	0.1913	7.41e-21
rs62001710	15	58648818	A	-0.7701	0.08221	7.648e-21
rs16940116	15	58648698	T	-0.7695	0.08216	7.756e-21
rs8042353	15	58664941	C	-0.7666	0.08188	8.05e-21
rs8042092	15	58664942	A	-0.7666	0.08188	8.05e-21
rs68077377	15	58637308	C	-0.7506	0.08025	8.805e-21
rs73597699	8	19756592	T	1.063	0.1137	9.035e-21
rs1335125583	16	57025291	CTTT	1.218	0.1303	9.3e-21
rs74869266	8	19860197	C	2.092	0.224	9.819e-21
rs10518973	15	58651580	C	-0.7621	0.08159	9.863e-21
rs1347225873	11	116701957	T	1.554	0.1665	1.039e-20
rs537195946	11	117004996	AT	1.466	0.157	1.059e-20
rs11855523	15	58655773	T	-0.7637	0.08185	1.091e-20
rs903354124	16	57042024	G	-1.052	0.1127	1.091e-20
rs11854016	15	58641773	C	-0.7495	0.08033	1.095e-20
rs12148283	15	58649183	A	-0.7661	0.08213	1.116e-20
rs116978226	11	116990507	A	1.488	0.1595	1.127e-20
rs75148450	16	56986803	C	-2.614	0.2803	1.151e-20
rs145392766	15	58658958	AT	-0.767	0.08227	1.17e-20
rs59670869	15	58658960	A	-0.767	0.08227	1.17e-20
rs172337	16	57022748	T	0.9695	0.104	1.202e-20
rs12899879	15	58591415	C	0.6788	0.07287	1.258e-20
rs60215110	11	116987767	A	1.486	0.1596	1.265e-20
rs118143963	11	116990523	T	1.486	0.1596	1.272e-20
rs537278368	8	19797521	T	2.281	0.245	1.276e-20
rs56756054	11	116987421	C	1.485	0.1596	1.335e-20
rs2072134	12	113409176	A	-1.076	0.1156	1.371e-20
rs76213351	18	47157338	T	-1.599	0.1718	1.388e-20
rs186927602	11	116989133	A	1.482	0.1593	1.389e-20
rs185481	15	58666679	C	0.7358	0.07918	1.554e-20
rs58337780	16	57042602	A	-1.048	0.1128	1.561e-20
rs519113	19	45376284	G	-0.9589	0.1032	1.603e-20
rs74357270	11	116523300	T	-0.7577	0.08157	1.613e-20
rs75385236	11	116728260	T	1.531	0.1648	1.621e-20
rs117910440	11	116727547	C	1.53	0.1648	1.631e-20
rs78816728	11	116727871	C	1.53	0.1648	1.631e-20
rs17482386	8	19753521	G	1.036	0.1116	1.689e-20
rs556834216	11	116991086	T	1.482	0.1596	1.692e-20
rs79396901	8	19748448	C	1.033	0.1114	1.794e-20
rs117833973	11	116730980	T	1.528	0.1648	1.841e-20
rs75501351	11	116731744	G	1.528	0.1648	1.852e-20
rs59837440	11	116991842	C	1.48	0.1596	1.88e-20
rs17821268	15	58651297	C	1.01	0.1089	1.96e-20
rs117720797	16	57036489	C	0.9812	0.1059	1.983e-20
rs183786	15	58668110	T	-0.7424	0.08012	1.992e-20
rs289742	16	57017762	C	0.8218	0.0887	2.018e-20
rs138972140	11	116858230	A	-1.783	0.1924	2.044e-20
rs58095046	18	47103469	T	0.8829	0.09535	2.126e-20
rs35959939	18	47112944	T	0.8111	0.08763	2.208e-20
rs76085257	8	19755127	A	1.037	0.1121	2.227e-20
rs76297751	11	116884467	T	-1.779	0.1925	2.484e-20
rs72740818	15	58654303	C	1.006	0.109	2.762e-20
rs62001698	15	58636563	A	-0.7419	0.08038	2.795e-20
rs72773119	16	57039016	T	-1.039	0.1126	2.799e-20
rs11855842	15	58643646	T	-0.7432	0.08056	2.915e-20
rs12550077	8	19751399	A	1.029	0.1116	2.929e-20
rs3758294	9	107664815	T	-0.6743	0.07316	3.157e-20
rs112861901	8	19750951	C	1.026	0.1113	3.299e-20
rs28604545	15	58634947	C	-0.7398	0.08036	3.506e-20
rs6130967	20	44547689	A	-1.366	0.1484	3.597e-20
rs6130969	20	44549022	T	-1.366	0.1484	3.597e-20
rs867661244	9	107658992	C	-0.7124	0.07742	3.648e-20
rs79645412	20	44588816	C	-1.366	0.1485	3.745e-20
rs76083992	20	44544798	T	-1.364	0.1484	4.009e-20
rs72773124	16	57042158	A	-1.014	0.1104	4.093e-20
rs1810322	20	44553704	A	-1.364	0.1484	4.171e-20
rs113232549	20	44559708	T	-1.364	0.1484	4.171e-20
rs74436333	20	44566044	G	-1.364	0.1484	4.171e-20
rs2297194	20	44573716	G	-1.364	0.1484	4.171e-20
rs1111750	20	44574238	C	-1.364	0.1484	4.171e-20
rs76205317	16	57035458	A	1	0.1089	4.396e-20
rs6130977	20	44587830	A	-1.363	0.1484	4.51e-20
rs6130978	20	44588405	G	-1.363	0.1484	4.51e-20
rs111434827	20	44587236	T	-1.362	0.1485	4.535e-20
rs111859808	20	44558849	A	-1.362	0.1485	4.571e-20
rs6130975	20	44576982	A	-1.362	0.1484	4.761e-20
rs138094414	8	19750240	C	1.021	0.1114	4.857e-20
rs34240177	20	44580290	C	-1.361	0.1484	4.879e-20
rs2727788	11	116698963	A	1.466	0.1599	4.896e-20
rs16990964	20	44590732	A	-1.36	0.1484	5.08e-20
rs74880664	20	44594595	A	-1.361	0.1484	5.084e-20
rs983976391	20	44595172	C	-1.361	0.1484	5.084e-20
rs76907877	20	44596327	T	-1.361	0.1484	5.084e-20
rs17482310	8	19746876	T	1.016	0.1109	5.236e-20
rs3848718	20	44585763	A	-1.359	0.1484	5.464e-20
rs6124760	20	44581453	G	-1.359	0.1484	5.478e-20
rs60116282	15	58661863	T	-0.774	0.08458	5.849e-20
rs947990	11	116557314	T	1.49	0.163	6.512e-20
rs7112988	11	116676441	A	1.559	0.1706	6.582e-20
rs16990971	20	44601293	G	-1.356	0.1484	6.665e-20
rs261303	15	58667377	G	-0.7227	0.07913	6.891e-20
rs77983828	11	117001875	C	1.448	0.1587	7.674e-20
rs34278513	19	45378144	T	-1.055	0.1158	7.941e-20
rs13284054	9	107669073	C	-1.42	0.1559	8.556e-20
rs4743764	9	107629104	C	-0.6952	0.07636	8.91e-20
rs200238866	20	44540840	C	-1.351	0.1484	8.969e-20
rs4100654	9	107669241	C	-1.446	0.1588	9.002e-20
rs117146251	11	117005207	G	1.444	0.1587	9.292e-20
rs1263055	11	116577043	A	0.7795	0.08567	9.415e-20
rs150672190	11	117004023	T	1.443	0.1586	9.624e-20
rs866005269	11	116701958	C	1.534	0.1686	9.629e-20
rs79117087	11	116992739	C	1.45	0.1594	9.659e-20
rs117140575	11	116993291	C	1.45	0.1594	9.659e-20
rs17821274	15	58684478	C	0.667	0.07335	9.854e-20
rs34468756	18	47112871	C	0.8695	0.09568	1.043e-19
rs1451588485	11	116569272	TA	0.709	0.07806	1.083e-19
rs10503666	8	19744596	C	1.012	0.1115	1.166e-19
rs4369653	16	56997551	C	-0.6637	0.07314	1.178e-19
rs139447106	11	116737302	T	1.477	0.1628	1.2e-19
rs76097366	15	58661261	A	-0.783	0.08631	1.2e-19
rs11603365	11	117006015	A	0.8379	0.09239	1.238e-19
rs12593645	15	58714417	A	-0.718	0.0792	1.274e-19
rs142742415	11	117000117	A	1.443	0.1595	1.581e-19
rs10438284	15	58629424	A	-0.7171	0.0793	1.581e-19
rs7254892	19	45389596	A	1.415	0.1565	1.583e-19
rs2066716	9	107568705	T	0.6985	0.07729	1.638e-19
rs35879138	19	45383139	A	-1.036	0.1148	1.911e-19
rs59225422	11	116999303	G	1.438	0.1595	1.929e-19
rs62001731	15	58661545	T	-0.7786	0.08635	1.983e-19
rs62001732	15	58661966	T	-0.7785	0.08634	2.001e-19
rs71352237	19	45383079	C	-1.034	0.1148	2.132e-19
rs592118	15	58741276	C	-0.7023	0.0781	2.484e-19
rs8059431	16	57028451	T	-0.9861	0.1097	2.636e-19
rs71171301	19	45383091	AC	-1.031	0.1148	2.663e-19
rs34224078	19	45383115	G	-1.031	0.1148	2.663e-19
rs117303996	11	117061937	A	1.446	0.1609	2.667e-19
rs184936191	11	117061994	T	1.446	0.1609	2.667e-19
rs8058353	16	57028515	A	-0.9858	0.1098	2.754e-19
rs78295912	20	44622498	T	-1.355	0.151	2.926e-19
rs79043792	11	117065271	C	1.443	0.1609	3.001e-19
rs193695	16	56985156	A	-0.8814	0.09828	3.086e-19
rs8059595	16	57028498	T	-0.985	0.1098	3.12e-19
rs3983644	9	107659093	T	-0.7294	0.08139	3.287e-19
rs142116940	18	47160294	A	-1.476	0.1648	3.529e-19
rs113194822	11	116552860	A	-1.009	0.1128	3.586e-19
rs145026700	20	44624683	T	-1.349	0.1509	4.07e-19
rs139685157	11	117062158	A	1.437	0.1608	4.273e-19
rs151200960	7	80533956	C	1.459	0.1634	4.434e-19
rs3865427	19	45380961	A	-1.029	0.1153	4.546e-19
rs16940011	15	58580204	G	-0.9402	0.1054	4.76e-19
rs12148780	15	58581289	G	-0.94	0.1054	4.818e-19
rs12148399	15	58581370	A	-0.94	0.1054	4.818e-19
rs2899624	15	58579956	G	-0.9399	0.1054	4.862e-19
rs17119918	11	116585613	A	1.333	0.1494	4.874e-19
rs523518	11	116529524	A	0.6844	0.07681	5.266e-19
rs4149307	9	107589744	C	-0.7151	0.08029	5.403e-19
rs75295329	12	111344621	T	-1.003	0.1127	5.706e-19
rs138050656	11	117024256	A	1.438	0.1616	5.848e-19
rs75115775	11	117030187	C	1.438	0.1616	5.848e-19
rs59007408	11	117032934	T	1.438	0.1616	5.848e-19
rs150881386	11	117034320	T	1.438	0.1616	5.848e-19
rs144762883	11	117035622	T	1.438	0.1616	5.848e-19
rs117842423	11	117039208	A	1.438	0.1616	5.848e-19
rs144675587	11	117039368	TC	1.438	0.1616	5.848e-19
rs75525407	11	117041911	T	1.438	0.1616	5.848e-19
rs146045456	7	80333317	TGTGA	1.12	0.1259	5.964e-19
rs1122390	16	56986045	G	-0.6602	0.07423	6.105e-19
rs142858325	16	57043502	G	0.7953	0.08946	6.291e-19
rs820299	16	57000284	A	0.6457	0.07269	6.693e-19
rs542242121	11	117015218	C	1.399	0.1576	6.796e-19
rs189196849	11	117052757	T	1.434	0.1615	6.944e-19
rs11071372	15	58634109	G	-0.7086	0.07984	7.133e-19
rs9925265	16	56950210	A	-0.7111	0.08012	7.187e-19
rs61562228	11	117053686	A	1.433	0.1615	7.234e-19
rs59978576	11	117054029	G	1.433	0.1615	7.234e-19
rs61268522	11	117055400	C	1.433	0.1615	7.234e-19
rs57315752	11	117055485	G	1.433	0.1615	7.234e-19
rs140727315	11	117055893	C	1.433	0.1615	7.234e-19
rs113874228	18	47113726	C	0.8488	0.09572	7.667e-19
rs6130976	20	44579572	T	-1.306	0.1474	8.138e-19
rs4149310	9	107589134	A	-0.7114	0.0803	8.264e-19
rs62001674	15	58568540	T	-1.048	0.1184	9.093e-19
rs74931918	16	57030102	C	-0.9554	0.108	9.244e-19
rs17821159	15	58557062	G	-1.112	0.1258	9.329e-19
rs528814030	11	117015217	T	1.429	0.1615	9.346e-19
rs59581820	11	117020142	G	1.429	0.1615	9.346e-19
rs60928822	11	117032641	C	1.429	0.1615	9.346e-19
rs148364036	8	19741762	CA	0.9596	0.1087	1.126e-18
rs7165301	15	58552606	C	-1.124	0.1273	1.127e-18
rs3016353	11	116527282	T	-0.6453	0.07312	1.131e-18
rs147562720	7	80111719	C	1.148	0.1301	1.14e-18
rs74885676	11	116764937	T	1.141	0.1295	1.234e-18
rs62001677	15	58568716	T	-1.039	0.1179	1.252e-18
rs72739122	15	58549952	T	-1.102	0.125	1.267e-18
rs7187275	16	57031730	A	1.197	0.1359	1.35e-18
rs2740492	9	107658248	T	-0.7172	0.08147	1.363e-18
rs2899623	15	58579644	C	-0.9261	0.1053	1.432e-18
rs11066453	12	113365621	G	-0.9748	0.1109	1.504e-18
rs5167	19	45448465	T	-0.6424	0.07308	1.528e-18
rs768356707	16	57015335	GCTGCCAGGAAGA	0.7847	0.08929	1.555e-18
rs193211023	12	111388301	T	-0.795	0.09058	1.718e-18
rs116896104	11	116976598	A	1.62	0.1849	1.918e-18
rs62568199	9	107672526	G	-1.39	0.1586	1.946e-18
rs1300632440	11	116768599	C	0.9185	0.105	2.155e-18
rs1240781	11	116574817	T	0.7812	0.08926	2.17e-18
rs145558108	12	111377776	CT	-0.7901	0.09049	2.589e-18
rs74967901	11	117072970	A	1.411	0.1617	2.71e-18
rs1560390	15	58580781	C	-0.9116	0.1046	2.918e-18
rs192330	15	58646049	C	0.7058	0.081	3e-18
rs527775719	8	19739866	CT	0.9059	0.104	3.06e-18
rs72642487	18	47114770	G	0.8349	0.09583	3.06e-18
rs4775046	15	58736778	T	-0.7333	0.08418	3.089e-18
rs37028	16	56949964	A	-0.7808	0.08964	3.092e-18
rs6589558	11	116537942	G	0.6353	0.07297	3.233e-18
rs11082765	18	47128273	G	-0.6662	0.07654	3.266e-18
rs545108	11	116525229	C	0.7315	0.08405	3.303e-18
rs8099385	18	47126885	C	-0.666	0.07652	3.319e-18
rs1441771	8	19757300	T	0.9448	0.1086	3.435e-18
rs56751865	11	116936871	T	0.8624	0.09915	3.459e-18
rs11604424	11	116651115	C	-0.6326	0.0728	3.724e-18
rs17410407	8	19739243	T	0.9385	0.108	3.769e-18
rs404935	19	45372794	A	-0.8824	0.1016	3.847e-18
rs7182541	15	58547018	T	-1.082	0.1247	3.999e-18
rs1123294	15	58545064	G	-1.102	0.127	4.093e-18
rs77829308	8	19741186	T	0.9316	0.1074	4.235e-18
rs6589557	11	116537761	C	0.6325	0.07297	4.501e-18
rs12543154	8	19755977	T	0.9397	0.1085	4.64e-18
rs148753678	20	44536206	C	-1.261	0.1456	4.804e-18
rs7196436	16	57042279	G	-0.9225	0.1065	4.881e-18
rs150632664	11	116549445	TGA	1.15	0.1329	5.076e-18
rs75958227	11	116816591	A	1.105	0.1277	5.164e-18
rs111606839	19	45443917	A	-0.6315	0.07303	5.401e-18
rs79777938	11	116980147	C	1.59	0.1839	5.528e-18
rs7187261	16	57031716	T	1.177	0.1362	5.616e-18
rs17726130	18	47142243	A	0.6961	0.08054	5.648e-18
rs55634433	16	57041933	C	-0.9212	0.1066	5.649e-18
rs1145194	11	116570968	A	0.7715	0.0893	5.801e-18
rs548397046	11	116544939	A	1.249	0.1448	6.385e-18
rs1784106	11	116567449	A	0.7702	0.08934	6.796e-18
rs1787714	11	116560610	A	0.7716	0.0896	7.383e-18
rs1787713	11	116560611	G	0.7716	0.0896	7.383e-18
rs3017229	11	116560967	A	0.7716	0.0896	7.383e-18
rs541578425	11	116627227	CA	1.127	0.131	7.557e-18
rs261329	15	58647094	A	-0.6754	0.07845	7.561e-18
rs148237776	11	117075719	A	1.39	0.1617	8.3e-18
rs1441770	8	19757319	A	0.9267	0.1078	8.498e-18
rs200166243	11	116990674	CT	1.517	0.1765	8.502e-18
rs59781045	11	117095283	T	1.387	0.1616	9.498e-18
rs79341217	8	19743217	T	0.9246	0.1077	9.616e-18
rs486394	11	116526322	C	-0.9665	0.1127	1.003e-17
rs79697731	11	117092808	G	1.389	0.162	1.008e-17
rs113952389	18	47114684	G	0.8114	0.09464	1.033e-17
rs499390	15	58719045	C	-0.8728	0.1018	1.039e-17
rs12324273	15	58654676	A	-0.67	0.07819	1.065e-17
rs373191014	11	117079833	G	1.386	0.1618	1.103e-17
rs201598301	11	117076741	A	1.385	0.1618	1.116e-17
rs1160983	19	45397229	A	1.297	0.1514	1.118e-17
rs75070501	8	19737592	G	0.9185	0.1073	1.121e-17
rs78301905	11	117076336	C	1.385	0.1617	1.125e-17
rs395908	19	45373565	A	-0.8804	0.1028	1.157e-17
rs2306474	11	117099025	G	1.385	0.1619	1.196e-17
rs4766566	12	111706877	C	-0.7304	0.08542	1.258e-17
rs116943892	11	116978627	G	1.571	0.1837	1.271e-17
rs73597688	8	19755175	A	0.9136	0.1069	1.325e-17
rs79997323	11	117083948	G	1.382	0.1619	1.357e-17
rs79278568	11	117084410	A	1.382	0.1619	1.357e-17
rs6589574	11	116730638	A	-0.6495	0.07607	1.398e-17
rs10102717	8	19756813	T	0.9195	0.1078	1.454e-17
rs151133350	8	19754304	CT	0.9058	0.1062	1.459e-17
rs3858704	12	111705893	A	-0.729	0.08543	1.459e-17
rs1784119	11	116562805	T	0.764	0.08954	1.474e-17
rs1787698	11	116564562	T	0.7639	0.08954	1.478e-17
rs3056855	11	116731461	ACCCAAATCTC	1.211	0.142	1.491e-17
rs1787699	11	116564553	G	0.7634	0.08953	1.534e-17
rs1919482	8	19754718	T	0.9062	0.1063	1.584e-17
rs1784118	11	116565055	T	0.7625	0.08949	1.622e-17
rs56314708	15	58546697	A	-1.06	0.1244	1.628e-17
rs11065933	12	111942493	C	-0.6566	0.07708	1.653e-17
rs1144035	11	116584317	C	0.7768	0.09123	1.709e-17
rs530581427	11	116544783	ATATT	1.245	0.1462	1.731e-17
rs112784534	19	45444566	G	-0.6211	0.073	1.812e-17
rs886022	11	116583513	A	0.7764	0.09129	1.864e-17
rs112391061	19	45444646	G	-0.6208	0.073	1.876e-17
rs62000518	15	58546178	C	-1.057	0.1244	1.971e-17
rs523267	11	116523279	C	0.7151	0.08417	1.992e-17
rs12721111	19	45446271	C	-0.6203	0.07303	2.048e-17
rs76553074	11	117084070	C	1.373	0.1618	2.128e-17
rs749497981	19	45444627	TCTC	-0.6196	0.07299	2.131e-17
rs10635970	8	19745039	TA	0.8849	0.1043	2.168e-17
rs142341972	11	116920169	T	1.085	0.1279	2.232e-17
rs59859410	19	45443504	A	-0.619	0.07299	2.286e-17
rs6490029	12	111698457	G	-0.6965	0.08217	2.38e-17
rs947986	11	116569204	A	0.7539	0.08908	2.659e-17
rs59842799	11	117092340	T	1.372	0.1622	2.787e-17
rs1787690	11	116568516	T	0.7534	0.08908	2.788e-17
rs8184490	20	44645433	G	-1.381	0.1633	2.892e-17
rs74726706	18	47148965	T	0.6949	0.08222	2.925e-17
rs11664741	18	47134465	G	-0.6417	0.07599	3.102e-17
rs10091649	8	19756421	G	0.9088	0.1077	3.199e-17
rs73045696	19	45443088	G	-0.6162	0.073	3.236e-17
rs916682	12	111699146	A	-0.6946	0.08232	3.294e-17
rs35336243	19	45442519	A	-0.616	0.073	3.295e-17
rs34041051	19	45442349	T	-0.616	0.07302	3.34e-17
rs73597690	8	19755626	A	0.9095	0.1078	3.364e-17
rs17798937	18	47116675	G	0.7989	0.09471	3.39e-17
rs768388012	19	45441482	CG	-0.6171	0.07321	3.539e-17
rs59854309	11	116566763	T	0.7484	0.08887	3.809e-17
rs71478660	15	58575663	C	0.6515	0.07739	3.912e-17
rs111809714	19	45443647	T	-0.6143	0.07298	3.927e-17
rs2339717	12	111696528	T	-0.6924	0.0824	4.442e-17
rs11401622	11	116575673	A	0.8111	0.09653	4.448e-17
rs184758146	8	19913837	G	2.466	0.2936	4.609e-17
rs36037904	15	58575939	A	0.6469	0.07705	4.734e-17
rs35816125	18	47088830	G	0.686	0.0818	5.123e-17
rs35978968	18	47088826	T	0.6859	0.0818	5.186e-17
rs2000813	18	47093864	T	0.6931	0.08274	5.553e-17
rs8040386	15	58567786	G	-0.9844	0.1176	5.763e-17
rs454499	15	58636985	C	-0.6446	0.07717	6.806e-17
rs8105779	19	45441610	A	-0.6108	0.07313	6.815e-17
rs201371747	9	107648476	T	-0.6737	0.08066	6.838e-17
rs557506120	8	19728846	AT	0.8779	0.1051	6.879e-17
rs3741298	11	116657561	C	-0.6072	0.0728	7.58e-17
rs72235114	19	45444524	CT	0.6082	0.07305	8.55e-17
rs79035076	8	19714964	A	2.097	0.2518	8.624e-17
rs72732702	9	107648409	A	-0.6694	0.08069	1.098e-16
rs374033184	20	44624583	C	-1.319	0.1594	1.297e-16
rs145837504	7	80422486	C	1.304	0.1577	1.385e-16
rs190921611	19	45441475	G	-0.6046	0.07315	1.414e-16
rs959714680	8	19881969	C	2.009	0.2431	1.426e-16
rs62001669	15	58567122	T	-0.9696	0.1174	1.494e-16
rs78855037	15	58575354	A	0.6366	0.07709	1.513e-16
rs61659529	11	116533628	G	1.156	0.1403	1.795e-16
rs2791948	9	107650578	G	-0.6008	0.07296	1.839e-16
rs75942205	11	116533595	C	1.155	0.1403	1.861e-16
rs115658781	9	107648479	G	-0.664	0.08066	1.882e-16
rs78198334	11	116532283	C	1.155	0.1404	1.996e-16
rs3847304	9	107655848	C	-0.6636	0.08072	2.059e-16
rs2105610	11	116535126	C	1.152	0.1401	2.06e-16
rs117293980	11	116531475	G	1.154	0.1404	2.1e-16
rs2105609	11	116535087	A	1.151	0.1401	2.234e-16
rs76547220	11	116534550	G	1.151	0.1402	2.269e-16
rs190069353	11	116535624	A	1.151	0.1402	2.269e-16
rs117014628	11	116535631	T	1.151	0.1402	2.269e-16
rs555831915	16	57041480	CA	-0.8524	0.1038	2.283e-16
rs79063991	11	116536820	T	1.149	0.1402	2.456e-16
rs118103820	11	116537116	G	1.149	0.1402	2.456e-16
rs140973748	11	116537798	C	1.149	0.1402	2.456e-16
rs143380339	11	116538103	A	1.149	0.1402	2.456e-16
rs568078998	11	116544701	TTA	1.151	0.1404	2.513e-16
rs144188664	11	116541034	T	1.148	0.1402	2.605e-16
rs148462279	11	116542737	G	1.148	0.1402	2.605e-16
rs144256947	11	116543025	C	1.148	0.1402	2.605e-16
rs148471428	11	117017705	T	1.383	0.169	2.886e-16
rs62001667	15	58566295	G	-0.9603	0.1174	2.962e-16
rs7117145	11	116531969	T	1.148	0.1404	3.01e-16
rs147808226	7	80560906	T	1.324	0.1619	3.029e-16
rs4922113	8	19734951	A	0.8478	0.1037	3.076e-16
rs1561748	8	19733244	C	0.839	0.1027	3.233e-16
rs79291519	11	116533310	T	1.148	0.1407	3.329e-16
rs62001668	15	58566716	G	-0.9559	0.1172	3.421e-16
rs78558150	20	44598989	T	-1.36	0.1667	3.476e-16
rs117341026	11	116555126	A	1.143	0.1401	3.525e-16
rs73607783	8	19742204	A	0.8403	0.103	3.533e-16
rs4149271	9	107644287	A	-0.6552	0.08052	4.095e-16
rs12970066	18	47107152	G	0.6742	0.08287	4.188e-16
rs11082763	18	47100285	T	0.6817	0.08381	4.208e-16
rs16940027	15	58593730	C	0.6249	0.07689	4.471e-16
rs3904997	9	107646009	A	-0.6556	0.08075	4.775e-16
rs8092097	18	47102503	T	0.673	0.08289	4.8e-16
rs12326641	18	47102997	A	0.673	0.08289	4.8e-16
rs117179746	11	116545251	A	1.137	0.1401	4.93e-16
rs3904998	9	107646260	C	-0.6546	0.08071	5.154e-16
rs60166479	18	47068878	T	0.6651	0.08201	5.158e-16
rs12454139	18	47153264	A	0.6431	0.07932	5.272e-16
rs12454781	18	47154022	T	0.6431	0.07932	5.272e-16
rs56339947	18	47154779	C	0.643	0.07932	5.333e-16
rs12607330	18	47151212	G	0.6429	0.07932	5.371e-16
rs35204953	9	107645972	CT	-0.654	0.08071	5.464e-16
rs116944258	11	116546633	A	1.135	0.1401	5.535e-16
rs79678269	11	116548972	C	1.135	0.1401	5.535e-16
rs1005705	11	116549116	C	1.135	0.1401	5.535e-16
rs117830617	11	116549971	A	1.135	0.1401	5.535e-16
rs7111854	11	116776826	T	0.7864	0.09709	5.64e-16
rs77552985	18	47154421	C	0.6422	0.07931	5.685e-16
rs3904999	9	107646289	T	-0.6536	0.08071	5.692e-16
rs9304381	18	47158234	C	-0.6978	0.08621	5.921e-16
rs11872765	18	47101040	T	0.6782	0.08381	5.988e-16
rs12607340	18	47151206	T	0.6416	0.07935	6.295e-16
rs2270392	11	116767688	C	0.7845	0.09709	6.581e-16
rs77226464	11	116535435	T	1.127	0.1396	6.981e-16
rs1892947	11	116530061	A	1.135	0.1408	7.577e-16
rs117889066	11	116531050	C	1.134	0.1408	8.095e-16
rs534786674	11	116486489	T	-2.878	0.3576	8.513e-16
rs78347813	11	116529130	T	1.132	0.1407	8.712e-16
rs3794651	16	56939817	G	1.922	0.2394	9.99e-16
rs546161879	11	117007359	G	0.7197	0.08966	1.019e-15
rs116878061	20	44686091	T	-1.356	0.169	1.051e-15
rs559517841	11	116486292	G	-2.869	0.3577	1.072e-15
rs76006187	11	117006469	G	0.7358	0.09178	1.097e-15
rs3858075	9	107644830	T	-0.6479	0.08082	1.104e-15
rs448183	15	58644891	C	0.6672	0.08323	1.111e-15
rs116980660	7	80098524	T	1.075	0.1342	1.119e-15
rs10773112	12	125338529	C	-0.5947	0.0742	1.127e-15
rs76621299	11	117006455	A	0.7349	0.09178	1.194e-15
rs957142	18	47145717	A	0.6413	0.0802	1.311e-15
rs58736475	18	47150195	A	0.6409	0.08024	1.41e-15
rs763415777	18	47150199	G	0.6409	0.08024	1.41e-15
rs3786249	18	47097489	T	0.6589	0.08267	1.605e-15
rs11790326	9	107643810	C	-0.6443	0.08086	1.632e-15
rs4149276	9	107632660	G	-0.6782	0.08523	1.786e-15
rs950772630	16	56943228	C	0.9595	0.1206	1.786e-15
rs3858074	9	107644737	C	-0.6422	0.08076	1.868e-15
rs17726154	18	47144479	T	0.6379	0.08022	1.872e-15
rs3831227	9	107564570	CAG	-0.6089	0.07669	2.073e-15
rs1883023	9	107564846	T	-0.6089	0.07669	2.073e-15
rs111919605	9	107636559	A	-0.6763	0.08535	2.336e-15
rs2230808	9	107562804	T	-0.6074	0.0767	2.443e-15
rs2740480	9	107562557	G	-0.6067	0.07668	2.582e-15
rs3017237	11	116522625	C	-0.9154	0.1159	2.832e-15
rs6073958	20	44551855	C	-0.8972	0.1136	2.856e-15
rs480878	11	116522854	A	-0.9153	0.1159	2.862e-15
rs575906	11	116521558	G	-0.917	0.1161	2.868e-15
rs480028	11	116522770	G	-0.9151	0.1159	2.899e-15
rs34485603	11	116526032	C	-0.9234	0.1169	2.926e-15
rs2740477	9	107564077	G	-0.6059	0.07674	2.947e-15
rs17799105	18	47143458	T	0.6329	0.08021	3.039e-15
rs2097055	18	47095487	C	0.6378	0.08084	3.081e-15
rs499563	11	116522961	T	-0.9141	0.1159	3.132e-15
rs138535309	11	116522970	C	-0.9141	0.1159	3.132e-15
rs202191031	11	116522976	A	-0.9141	0.1159	3.132e-15
rs12597250	16	57005620	C	-0.815	0.1033	3.134e-15
rs567599	11	116522565	T	-0.9139	0.1159	3.156e-15
rs565607	11	116522330	T	-0.9138	0.1159	3.16e-15
rs4742926	9	107633249	T	-0.6719	0.08521	3.178e-15
rs34474737	18	47088655	G	0.6457	0.08192	3.281e-15
rs2740482	9	107556416	G	-0.6033	0.07662	3.485e-15
rs2740481	9	107556417	C	-0.6033	0.07662	3.485e-15
rs567576	11	116522559	G	-0.9123	0.1159	3.519e-15
rs59515242	16	56945049	A	-0.7025	0.08932	3.738e-15
rs573985	11	116521316	A	-0.9128	0.1162	4.059e-15
rs377412803	12	111833084	A	0.5833	0.07427	4.103e-15
rs483747	11	116523167	C	-0.9101	0.1159	4.164e-15
rs562756	11	116521975	C	-0.9111	0.116	4.194e-15
rs480823	11	116525730	C	-0.912	0.1162	4.241e-15
rs533668	11	116521135	G	-0.9119	0.1162	4.243e-15
rs6065904	20	44534651	A	-0.5942	0.07573	4.334e-15
rs563796	11	116522111	G	-0.9089	0.1159	4.412e-15
rs563917	11	116522156	T	-0.9089	0.1159	4.412e-15
rs485638	11	116523373	C	-0.9091	0.1159	4.466e-15
rs142275229	7	80592140	G	1.273	0.1623	4.488e-15
rs549125	11	116520926	G	-0.91	0.1161	4.776e-15
rs75745425	16	56783116	T	2.51	0.3214	5.837e-15
rs11066359	12	113045654	T	-0.6452	0.08263	5.899e-15
rs492182	11	116522164	A	-0.9044	0.116	6.365e-15
rs481843	11	116525867	T	-0.9063	0.1163	6.784e-15
rs28666039	18	47139676	G	-0.5926	0.07609	6.901e-15
rs76573096	8	19860442	A	2.13	0.2738	7.479e-15
rs185085605	16	56843019	G	2.498	0.3212	7.685e-15
rs78222362	16	57058866	G	0.8118	0.1044	7.699e-15
rs938509	15	58582294	C	-0.5683	0.07312	7.844e-15
rs7506843	18	47147494	T	0.6245	0.08043	8.341e-15
rs3017778	11	116523931	T	-0.9	0.1159	8.354e-15
rs3017779	11	116523988	T	-0.9	0.1159	8.354e-15
rs528647	11	116523821	T	-0.8996	0.1159	8.571e-15
rs528732	11	116523844	A	-0.8996	0.1159	8.571e-15
rs9951026	18	47109693	A	0.6359	0.082	8.954e-15
rs1396112002	20	44552844	A	-0.9752	0.1258	8.984e-15
rs1929841	9	107633725	C	-0.6609	0.08523	9.002e-15
rs11872886	18	47136392	C	-0.5901	0.07617	9.566e-15
rs772191168	19	45472944	C	0.5658	0.07309	1.001e-14
rs6507932	18	47137027	T	-0.5892	0.07617	1.044e-14
rs12955001	18	47138999	G	-0.5885	0.07616	1.12e-14
rs6507933	18	47137318	C	-0.5883	0.07617	1.142e-14
rs7241596	18	47138066	C	-0.5882	0.07617	1.16e-14
rs11304201	9	107656409	G	-1.233	0.1598	1.188e-14
rs760868022	18	47135992	TG	-0.5877	0.07616	1.22e-14
rs986372648	18	47136134	CTCTG	-0.5877	0.07616	1.22e-14
rs10125482	9	107655426	T	-1.233	0.1599	1.249e-14
rs4742927	9	107634640	A	-0.6581	0.08533	1.252e-14
rs62568182	9	107650343	G	-1.228	0.1593	1.289e-14
rs3858076	9	107656122	C	-1.224	0.1589	1.354e-14
rs35699471	9	107650820	T	-1.231	0.1598	1.356e-14
rs1229437175	15	58570464	GTT	-0.5686	0.07383	1.369e-14
rs149021839	12	111333947	A	-0.8003	0.104	1.393e-14
rs3847302	9	107648595	G	-1.228	0.1595	1.403e-14
rs143210459	9	107647760	A	-1.229	0.1598	1.478e-14
rs3847300	9	107648430	A	-1.229	0.1598	1.478e-14
rs4939882	18	47166098	G	-0.5622	0.0731	1.488e-14
rs2275544	9	107651212	C	-1.228	0.1597	1.518e-14
rs5754426	22	21980638	C	-0.5673	0.07384	1.581e-14
rs2276269	18	47102002	C	0.623	0.08109	1.589e-14
rs2275543	9	107651174	C	-1.229	0.16	1.605e-14
rs758643372	22	21980393	C	-0.567	0.07384	1.636e-14
rs7043581	9	107649984	G	-1.221	0.1591	1.654e-14
rs4821130	22	21980894	T	-0.5669	0.07384	1.655e-14
rs1888235	20	44623967	T	-0.8125	0.1058	1.658e-14
rs5754422	22	21980257	G	-0.5668	0.07385	1.665e-14
rs3890182	9	107647655	A	-1.226	0.1598	1.689e-14
rs113206627	9	107650033	G	-1.227	0.1599	1.689e-14
rs2777805	9	107571375	G	-0.5907	0.07699	1.717e-14
rs13290420	9	107648965	C	-1.22	0.1591	1.751e-14
rs13286991	9	107649380	G	-1.22	0.1591	1.751e-14
rs13286395	9	107649419	T	-1.22	0.1591	1.751e-14
rs112238361	9	107649557	AAAAC	-1.22	0.1591	1.751e-14
rs7027196	9	107649606	T	-1.22	0.1591	1.751e-14
rs7043081	9	107649611	T	-1.22	0.1591	1.751e-14
rs34171271	9	107650317	C	-1.22	0.1591	1.751e-14
rs13292582	9	107650430	G	-1.22	0.1591	1.751e-14
rs62568179	9	107643786	A	-1.223	0.1595	1.757e-14
rs2275545	9	107651526	G	-1.218	0.1588	1.769e-14
rs3905000	9	107657070	A	-1.226	0.1599	1.785e-14
rs2777802	9	107569337	T	-0.5907	0.07705	1.8e-14
rs2740476	9	107570714	G	-0.5904	0.07706	1.86e-14
rs62568181	9	107645674	C	-1.225	0.16	1.882e-14
rs13283515	9	107645922	C	-1.225	0.16	1.882e-14
rs759406019	8	19756282	C	0.7207	0.0941	1.899e-14
rs55966152	15	58561006	G	-0.896	0.117	1.92e-14
rs12169001	22	21966833	T	-0.5653	0.07384	1.952e-14
rs8139079	22	21971632	G	-0.5652	0.07384	1.963e-14
rs5795043	11	116522233	T	-0.9007	0.1177	1.964e-14
rs1253181806	22	21953139	C	-0.5652	0.07384	1.97e-14
rs7444	22	21976934	C	-0.5652	0.07385	2e-14
rs35543524	9	107637941	TA	-1.027	0.1343	2.003e-14
rs738127	22	21968221	A	-0.5649	0.07384	2.028e-14
rs7445	22	21977047	T	-0.565	0.07385	2.044e-14
rs2417565	9	107648458	A	-1.217	0.1591	2.055e-14
rs3847301	9	107648519	C	-1.217	0.1591	2.055e-14
rs3847303	9	107648652	T	-1.217	0.1591	2.055e-14
rs7231795	18	47135972	T	-0.5822	0.07613	2.079e-14
rs738128	22	21971010	A	-0.5646	0.07384	2.091e-14
rs12158299	22	21979584	T	-0.5645	0.07383	2.108e-14
rs5994638	22	21953276	G	-0.5644	0.07384	2.13e-14
rs5998644	22	21953288	C	-0.5644	0.07384	2.13e-14
rs117678160	16	56889271	T	2.457	0.3214	2.134e-14
rs907100911	22	21952253	A	-0.5644	0.07384	2.145e-14
rs4821112	22	21964761	A	-0.5642	0.07384	2.182e-14
rs5754352	22	21964951	T	-0.5642	0.07384	2.182e-14
rs5998672	22	21966442	A	-0.5642	0.07384	2.182e-14
rs5754295	22	21951740	A	-0.564	0.07384	2.239e-14
rs11089637	22	21979096	C	-0.5633	0.07384	2.414e-14
rs738129	22	21971041	T	-0.5627	0.07384	2.575e-14
rs2150867	9	107554534	T	-0.5782	0.07588	2.596e-14
rs11820504	11	116529442	T	0.5557	0.07297	2.674e-14
rs486915	11	116534288	T	0.6431	0.08459	2.933e-14
rs410251	15	58643839	C	0.8957	0.1178	2.974e-14
rs1331924	9	107547622	G	0.5871	0.07727	3.043e-14
rs66560466	11	116554499	T	0.6424	0.0846	3.166e-14
rs9619386	22	21979938	T	-0.5602	0.07379	3.215e-14
rs1560389	15	58650071	A	0.5619	0.07413	3.505e-14
rs2075619	19	45495682	G	0.5532	0.07308	3.805e-14
rs2156121	11	116557142	A	-0.5522	0.07295	3.814e-14
rs909134	19	45493061	C	0.5531	0.07308	3.825e-14
rs12341993	9	107658910	A	-1.217	0.161	4.031e-14
rs139385687	11	116687156	C	1.142	0.1511	4.032e-14
rs11433143	9	107649731	CA	-1.201	0.1588	4.041e-14
rs8137950	22	21969640	C	-0.5591	0.07401	4.257e-14
rs7834115	8	19738812	G	0.5852	0.07747	4.293e-14
rs57204168	19	45496776	G	0.5518	0.07309	4.457e-14
rs5998599	22	21941981	G	-0.5557	0.07371	4.789e-14
rs5754238	22	21943664	G	-0.5556	0.0737	4.826e-14
rs1034329	22	21943938	C	-0.5556	0.0737	4.826e-14
rs2283789	22	21944478	G	-0.5556	0.0737	4.826e-14
rs12594125	15	58720403	A	-0.6614	0.08777	4.933e-14
rs11672748	19	45490192	G	0.5507	0.07309	5.006e-14
rs3786505	19	45490570	G	0.5507	0.07309	5.006e-14
rs12708970	16	57003025	T	-0.8026	0.1065	5.024e-14
rs181359	22	21928641	A	-0.5551	0.07373	5.155e-14
rs4821108	22	21959038	C	-0.5549	0.07374	5.33e-14
rs1180333	1	40020504	T	-0.8872	0.1179	5.439e-14
rs1145211	11	116557216	A	0.6364	0.08463	5.539e-14
rs2283790	22	21956653	G	-0.5545	0.07374	5.54e-14
rs491022	11	116521988	C	-0.862	0.1146	5.559e-14
rs8111069	19	45483438	C	0.5497	0.0731	5.559e-14
rs5754323	22	21957992	C	-0.5539	0.07373	5.885e-14
rs2266964	22	21958304	G	-0.5539	0.07373	5.885e-14
rs11089629	22	21958872	G	-0.5539	0.07373	5.885e-14
rs78123099	11	117024839	G	-1.112	0.1481	5.947e-14
rs56784978	19	45499388	C	0.5489	0.07309	6.019e-14
rs3847305	9	107657253	C	-1.187	0.1581	6.123e-14
rs12168958	22	21966804	TG	-0.553	0.07367	6.162e-14
rs181366	22	21933780	T	-0.5534	0.07373	6.18e-14
rs2876971	22	21972401	G	-0.5534	0.07373	6.199e-14
rs181363	22	21932264	G	-0.5532	0.07373	6.35e-14
rs3794653	16	56939200	A	2.381	0.3174	6.351e-14
rs140498	22	21927064	A	-0.553	0.07373	6.443e-14
rs140499	22	21927231	T	-0.553	0.07373	6.443e-14
rs181360	22	21928916	G	-0.553	0.07373	6.443e-14
rs150859494	16	56750119	A	2.535	0.3382	6.647e-14
rs140491	22	21922364	C	-0.5523	0.07372	6.923e-14
rs140492	22	21923144	C	-0.5523	0.07372	6.923e-14
rs757433023	22	21924589	T	-0.5522	0.07372	6.938e-14
rs131658	22	21917626	G	-0.5525	0.07376	6.97e-14
rs131659	22	21917708	G	-0.5525	0.07376	6.97e-14
rs131660	22	21917757	A	-0.5525	0.07376	6.97e-14
rs4939886	18	47176793	A	-0.6359	0.08493	7.081e-14
rs5754217	22	21939675	T	-0.5521	0.07373	7.114e-14
rs3016357	11	116555415	T	0.6332	0.08458	7.217e-14
rs1145213	11	116555422	G	0.6332	0.08458	7.217e-14
rs10522574	22	21972501	TAGTGAA	-0.5512	0.07363	7.23e-14
rs57989482	9	107631071	T	-0.6344	0.08476	7.232e-14
rs131664	22	21920403	A	-0.5518	0.07372	7.269e-14
rs131665	22	21920903	G	-0.5518	0.07372	7.269e-14
rs140489	22	21921294	A	-0.5518	0.07372	7.269e-14
rs140490	22	21921686	T	-0.5518	0.07372	7.269e-14
rs11206374	1	40048009	A	-0.8839	0.1181	7.288e-14
rs61781373	1	40053093	C	-0.884	0.1181	7.317e-14
rs2066720	9	107554069	T	-0.5687	0.076	7.344e-14
rs61781371	1	40052108	G	-0.8836	0.1181	7.351e-14
rs61781368	1	40043752	G	-0.8834	0.1181	7.436e-14
rs12064914	1	40043772	A	-0.8829	0.118	7.549e-14
rs61781370	1	40045300	C	-0.8829	0.118	7.549e-14
rs111768751	1	40046093	A	-0.8829	0.118	7.549e-14
rs544479	11	116520398	C	-0.8915	0.1192	7.669e-14
rs2297407	9	107554521	C	-0.5682	0.076	7.762e-14
rs504268	11	116520204	T	-0.8915	0.1193	8.019e-14
rs66534072	22	21936152	G	-0.5506	0.07372	8.193e-14
rs199655225	22	21932653	G	-0.5505	0.07374	8.357e-14
rs5998619	22	21945851	A	-0.5505	0.07373	8.375e-14
rs112654966	9	107553784	GGCTCACT	-0.5673	0.076	8.419e-14
rs181362	22	21932068	T	-0.5506	0.07375	8.425e-14
rs5749485	22	21938224	C	-0.5504	0.07372	8.44e-14
rs5998576	22	21938590	T	-0.5504	0.07372	8.44e-14
rs73166622	22	21938863	C	-0.5504	0.07372	8.44e-14
rs5749493	22	21939687	A	-0.5504	0.07372	8.44e-14
rs4820091	22	21940189	G	-0.5504	0.07372	8.44e-14
rs73166632	22	21946173	G	-0.5504	0.07372	8.44e-14
rs2070512	22	21949411	C	-0.5504	0.07372	8.44e-14
rs131656	22	21917450	A	-0.5506	0.07376	8.444e-14
rs78600500	18	47122732	A	-0.9411	0.1261	8.595e-14
rs140488	22	21919671	G	-0.55	0.07373	8.782e-14
rs499790	11	116519739	T	-0.8895	0.1192	8.788e-14
rs516043	11	116519584	G	-0.8887	0.1192	8.885e-14
rs10121901	9	107553524	G	-0.5666	0.07599	9.001e-14
rs4149333	9	107552924	G	-0.566	0.07598	9.517e-14
rs4149332	9	107552939	G	-0.5658	0.07598	9.752e-14
rs4149331	9	107553478	T	-0.5654	0.07598	1.006e-13
rs192329	15	58645914	C	0.9527	0.128	1.021e-13
rs72642485	18	47087039	G	0.7683	0.1033	1.027e-13
rs3813083	18	47087289	G	0.7676	0.1033	1.071e-13
rs9947684	18	47166694	A	-0.579	0.07789	1.071e-13
rs58672319	11	116546936	T	0.6301	0.08479	1.087e-13
rs131657	22	21917550	A	-0.5483	0.0738	1.102e-13
rs140496	22	21926456	G	-0.547	0.07363	1.113e-13
rs11413576	18	47083363	TG	0.7669	0.1033	1.131e-13
rs8086524	18	47083434	C	0.7669	0.1033	1.131e-13
rs7235538	18	47084150	G	0.7669	0.1033	1.131e-13
rs7235685	18	47084207	C	0.7669	0.1033	1.131e-13
rs7234674	18	47084367	T	0.7669	0.1033	1.131e-13
rs7234888	18	47084494	T	0.7669	0.1033	1.131e-13
rs72642483	18	47085002	T	0.7669	0.1033	1.131e-13
rs17798853	18	47085035	A	0.7669	0.1033	1.131e-13
rs72642484	18	47085468	C	0.7669	0.1033	1.131e-13
rs1370525087	18	47085560	C	0.7669	0.1033	1.131e-13
rs145351844	18	47086087	T	0.7669	0.1033	1.131e-13
rs117087374	18	47079776	G	0.7671	0.1033	1.134e-13
rs117413772	18	47080053	C	0.7671	0.1033	1.134e-13
rs149934196	18	47080983	C	0.7671	0.1033	1.134e-13
rs142237032	18	47081040	A	0.7671	0.1033	1.134e-13
rs72642480	18	47081369	T	0.7671	0.1033	1.134e-13
rs148177369	7	80443217	T	1.083	0.1459	1.139e-13
rs4149334	9	107552695	A	-0.5641	0.07598	1.144e-13
rs3829631	18	47087134	T	0.7666	0.1033	1.158e-13
rs61679003	18	47081724	C	0.7665	0.1033	1.178e-13
rs2020927	9	107553185	G	-0.5638	0.07598	1.184e-13
rs72642482	18	47084625	T	0.7661	0.1033	1.192e-13
rs551794976	16	56912379	C	2.316	0.3122	1.198e-13
rs390387	22	21912246	A	-0.5512	0.0743	1.198e-13
rs17798877	18	47086955	T	0.766	0.1033	1.201e-13
rs8086057	18	47083106	C	0.766	0.1033	1.211e-13
rs79829439	8	19642387	G	1.706	0.23	1.212e-13
rs75653127	7	80404482	A	1.07	0.1443	1.239e-13
rs115870126	18	47082806	C	0.7658	0.1033	1.249e-13
rs4149329	9	107554745	T	-0.5633	0.07599	1.251e-13
rs8088283	18	47087691	A	0.7655	0.1033	1.251e-13
rs2293476	1	40036847	C	-0.8925	0.1204	1.269e-13
rs1787686	11	116541472	A	0.6282	0.08478	1.281e-13
rs114573425	18	47082850	C	0.7652	0.1033	1.285e-13
rs17725856	18	47082971	C	0.7652	0.1033	1.285e-13
rs948937	18	47179901	A	-0.6239	0.08421	1.292e-13
rs506222	11	116520434	C	-0.8775	0.1185	1.313e-13
rs12814014	12	112253585	T	-0.5434	0.0734	1.343e-13
rs17513135	1	40035686	T	-0.8914	0.1204	1.356e-13
rs72625728	15	58601831	T	-0.9269	0.1253	1.402e-13
rs131655	22	21917239	CA	-0.5462	0.07383	1.412e-13
rs513533	11	116519358	G	-0.8819	0.1193	1.428e-13
rs261308	15	58653863	C	0.6095	0.08241	1.431e-13
rs11664186	18	47121698	G	-0.66	0.08925	1.44e-13
rs3768321	1	40035928	T	-0.8902	0.1204	1.473e-13
rs58302493	1	40033905	A	-0.8896	0.1205	1.549e-13
rs4149327	9	107555711	G	-0.562	0.07613	1.579e-13
rs158478	16	57007734	A	-0.5399	0.07319	1.644e-13
rs531646214	1	40046547	A	-0.8605	0.1167	1.647e-13
rs181361	22	21929566	T	-0.5443	0.07379	1.654e-13
rs72642481	18	47081949	A	0.7621	0.1033	1.665e-13
rs4660293	1	40028180	G	-0.8633	0.1171	1.67e-13
rs1145212	11	116556865	G	0.5378	0.07295	1.698e-13
rs2298429	22	21983260	G	-0.5435	0.07375	1.727e-13
rs529376793	16	56907620	A	0.5484	0.07449	1.833e-13
rs558421282	16	68092130	CT	0.7471	0.1015	1.836e-13
rs1811069	22	21982054	G	-0.5429	0.07374	1.844e-13
rs73047643	19	45457393	C	0.5389	0.07328	1.945e-13
rs72663521	1	40005903	A	-0.8617	0.1172	1.952e-13
rs878825	22	21982249	C	-0.5422	0.07374	1.963e-13
rs1145208	11	116637985	C	-0.5799	0.07887	1.972e-13
rs3813082	18	47088043	C	0.7596	0.1034	2.015e-13
rs2737215	8	116625707	C	-0.6559	0.08927	2.043e-13
rs5817626	16	68020841	GA	0.7337	0.09986	2.045e-13
rs3785098	16	67993643	C	0.7355	0.1001	2.075e-13
rs710177	22	21984205	G	-0.5415	0.07372	2.077e-13
rs9934405	16	67989976	A	0.7354	0.1001	2.096e-13
rs145990683	11	116721465	A	0.7619	0.1038	2.137e-13
rs861857	22	21982340	G	-0.5408	0.07366	2.148e-13
rs515081	15	58716257	A	0.5476	0.0746	2.152e-13
rs5127	19	45452694	GT	0.5379	0.07328	2.155e-13
rs1787688	11	116545723	C	0.6223	0.08478	2.16e-13
rs199981243	11	116606992	A	-1.479	0.2015	2.187e-13
rs2068663	1	40038571	T	-0.8594	0.1171	2.214e-13
rs41270829	1	40011690	T	-0.8601	0.1172	2.216e-13
rs1130742	19	45452812	T	0.5376	0.07328	2.22e-13
rs61779359	1	40010235	C	-0.8596	0.1172	2.247e-13
rs61781362	1	40012230	T	-0.8596	0.1172	2.247e-13
rs61781363	1	40012433	T	-0.8596	0.1172	2.247e-13
rs4660808	1	40018509	T	-0.8596	0.1172	2.247e-13
rs61781364	1	40019591	G	-0.8596	0.1172	2.247e-13
rs17264866	1	40022777	G	-0.8596	0.1172	2.247e-13
rs138909742	1	40025197	T	-0.8596	0.1172	2.247e-13
rs201925786	1	40041699	TCGGAGC	-0.8588	0.1172	2.343e-13
rs3016352	11	116521748	G	0.6428	0.08771	2.349e-13
rs79094524	1	40041371	GA	-0.8583	0.1171	2.376e-13
rs12720906	16	56998761	G	-0.7759	0.1059	2.378e-13
rs11065890	12	111831686	A	-0.539	0.07358	2.415e-13
rs11383451	16	67999215	CA	0.7331	0.1001	2.471e-13
rs201299192	16	57000676	T	-0.7767	0.1061	2.537e-13
rs158479	16	57008048	G	-0.5357	0.0732	2.545e-13
rs12709889	19	45453239	A	0.536	0.07327	2.61e-13
rs72642479	18	47078539	A	0.7537	0.103	2.624e-13
rs34664688	18	47120986	T	-0.6637	0.09075	2.64e-13
rs41264487	1	40037354	G	-0.8532	0.1167	2.667e-13
rs3780543	9	107588572	A	-0.5752	0.07869	2.716e-13
rs921919	12	125265201	A	-0.5504	0.07531	2.726e-13
rs255053	16	68020492	A	0.7311	0.1	2.745e-13
rs11066150	12	112518803	A	-0.5578	0.07634	2.774e-13
rs74805912	12	111827883	A	-0.5373	0.07358	2.866e-13
rs74176728	18	47120513	GT	-0.6626	0.09075	2.876e-13
rs11066525	12	113713062	C	-0.9827	0.1346	2.882e-13
rs5754467	22	21985094	G	-0.5384	0.07373	2.882e-13
rs9304644	19	45450033	C	-0.5344	0.0732	2.89e-13
rs76207570	1	40022482	T	-0.8546	0.1171	2.92e-13
rs2144300	1	230294916	T	0.7259	0.09948	2.983e-13
rs200561116	16	67972194	AT	0.7191	0.09862	3.092e-13
rs4149309	9	107589580	A	-0.5724	0.0785	3.097e-13
rs4149308	9	107589630	C	-0.5724	0.0785	3.097e-13
rs150937658	11	116539322	G	1.092	0.1499	3.211e-13
rs117741012	12	111827203	A	-0.5361	0.07358	3.227e-13
rs113329239	19	45450410	G	-0.5335	0.07322	3.246e-13
rs9304646	19	45450408	T	-0.5332	0.0732	3.26e-13
rs56229818	15	58662232	C	-0.5367	0.07368	3.283e-13
rs11663167	18	47111260	C	-0.6636	0.0911	3.295e-13
rs201283731	22	21976274	GTTTA	-0.5432	0.07461	3.373e-13
rs4803774	19	45450872	A	-0.5329	0.0732	3.381e-13
rs4846913	1	230294715	A	0.7266	0.09981	3.382e-13
rs12599791	16	57000145	T	-0.7723	0.1061	3.387e-13
rs4149311	9	107588777	C	-0.5712	0.0785	3.485e-13
rs2292318	16	67985706	T	0.7291	0.1003	3.614e-13
rs11986182	8	19727447	T	0.6877	0.09462	3.673e-13
rs572564758	16	56991610	C	-2.625	0.3612	3.722e-13
rs6499157	16	68105474	C	0.732	0.1008	3.758e-13
rs17550549	12	111357471	T	-0.7107	0.09786	3.851e-13
rs800888	8	116464988	C	-0.6625	0.09122	3.858e-13
rs58388686	16	68075439	G	0.7335	0.101	3.866e-13
rs3747093	22	21984379	A	-0.5354	0.07372	3.866e-13
rs201807697	18	47082828	C	0.7585	0.1045	3.957e-13
rs1160985	19	45403412	T	0.5855	0.08067	3.99e-13
rs760136	19	45403858	G	0.5855	0.08067	3.99e-13
rs741780	19	45404431	C	0.5855	0.08067	3.99e-13
rs1038025	19	45404972	C	0.5855	0.08067	3.99e-13
rs4149303	9	107594515	A	-0.5744	0.07917	4.043e-13
rs7204208	16	68069416	G	0.7326	0.101	4.118e-13
rs419925	19	45380126	G	0.6039	0.08326	4.12e-13
rs147667023	16	68073353	A	0.7322	0.101	4.235e-13
rs145143326	16	57001387	G	-0.766	0.1057	4.266e-13
rs117393825	11	116562687	T	1.108	0.1529	4.289e-13
rs760464206	18	47081868	CAA	0.7456	0.1029	4.29e-13
rs9729677	1	40052809	T	-0.8481	0.117	4.32e-13
rs2925979	16	81534790	T	-0.5458	0.07533	4.364e-13
rs12448227	16	68068627	G	0.7317	0.101	4.39e-13
rs138594626	16	68068969	TTC	0.7317	0.101	4.39e-13
rs11075665	16	68070774	T	0.7317	0.101	4.39e-13
rs7193935	16	68071147	T	0.7317	0.101	4.39e-13
rs117973427	15	58617178	T	-1.433	0.1978	4.41e-13
rs11371162	16	68088944	TA	0.7323	0.1011	4.456e-13
rs11789818	9	107547230	T	0.5461	0.07541	4.472e-13
rs1138429	16	56942921	T	-0.6897	0.09526	4.526e-13
rs421812	19	45380545	G	0.6023	0.08319	4.547e-13
rs12229054	12	113565383	A	-0.8146	0.1125	4.576e-13
rs2482418	9	107597722	A	-0.6558	0.09061	4.635e-13
rs200054031	16	68017354	G	0.7247	0.1002	4.695e-13
rs200053237	16	68017355	G	0.7247	0.1002	4.695e-13
rs55682260	16	68057880	A	0.7308	0.101	4.722e-13
rs76836953	16	68061763	C	0.7308	0.101	4.722e-13
rs145158766	16	68063757	G	0.7308	0.101	4.722e-13
rs7259620	19	45407788	A	0.5838	0.08072	4.825e-13
rs8046975	16	68061171	C	0.7303	0.101	4.895e-13
rs60638792	16	68064472	C	0.7303	0.101	4.895e-13
rs74913116	18	47137423	G	0.8245	0.114	4.909e-13
rs7520271	1	40044713	A	-0.8465	0.1171	4.917e-13
rs12740105	1	40045468	A	-0.8465	0.1171	4.917e-13
rs12037073	1	40046897	C	-0.8465	0.1171	4.917e-13
rs76646352	16	68044797	A	0.7302	0.101	4.932e-13
rs112358753	16	68046052	T	0.7302	0.101	4.932e-13
rs35723182	16	68046637	T	0.7302	0.101	4.932e-13
rs36086450	16	68046996	C	0.7302	0.101	4.932e-13
rs8047119	16	68047345	C	0.7302	0.101	4.932e-13
rs111430913	16	68051225	T	0.7302	0.101	4.932e-13
rs141584077	11	116523304	T	-0.9802	0.1356	4.977e-13
rs9674047	16	68045046	A	0.7297	0.101	5.112e-13
rs8062808	16	68046323	TC	0.7297	0.101	5.112e-13
rs8045898	16	68046707	A	0.7297	0.101	5.112e-13
rs1038026	19	45405062	G	0.5827	0.08067	5.115e-13
rs4743763	9	107593182	A	-0.6529	0.09038	5.124e-13
rs113667047	11	116818243	G	0.6001	0.08308	5.125e-13
rs11065992	12	112085496	C	-0.5472	0.07576	5.176e-13
rs34055568	16	68046778	AT	0.7287	0.1009	5.193e-13
rs2245221	8	116624879	G	-0.6562	0.0909	5.325e-13
rs2301814	16	68105171	G	0.7293	0.101	5.326e-13
rs255056	16	68016185	C	0.7229	0.1002	5.356e-13
rs1180648	8	116471025	T	-0.6591	0.09133	5.393e-13
rs7108950	11	116939899	T	0.5827	0.08076	5.429e-13
rs2254532	10	113916835	A	0.5686	0.07881	5.484e-13
rs2297409	9	107576246	A	-0.5567	0.07718	5.564e-13
rs4660846	1	40049511	C	-0.8444	0.1171	5.588e-13
rs12920974	16	56993025	T	-0.5772	0.08003	5.597e-13
rs7873387	9	107595602	A	-0.5694	0.07896	5.641e-13
rs2285910	16	68104422	C	0.7284	0.101	5.676e-13
rs2066714	9	107586753	T	-0.5671	0.07866	5.697e-13
rs1190514866	8	116473478	GGATAGATAGATAGATAGATAGATA	-0.6574	0.0912	5.74e-13
rs11206387	1	40052998	A	-0.8433	0.117	5.77e-13
rs3743739	16	68293320	C	0.7292	0.1012	5.811e-13
rs3785100	16	67997920	C	0.7226	0.1003	5.884e-13
rs16957696	16	68039850	T	0.7277	0.101	5.892e-13
rs12720918	16	56994212	C	-0.5766	0.08004	5.907e-13
rs9889207	16	68069612	T	0.7263	0.1008	5.921e-13
rs11369287	18	47168695	CA	0.5325	0.07394	6.048e-13
rs45515495	11	116665025	A	0.5941	0.08252	6.111e-13
rs62568183	9	107650345	G	-1.306	0.1814	6.158e-13
rs62568184	9	107650355	G	-1.306	0.1814	6.158e-13
rs58176010	11	116881447	A	-1.074	0.1492	6.162e-13
rs11216080	11	116530998	T	-0.747	0.1038	6.18e-13
[truncated: 3,100 more rows]

## Sheet: LDL_significant
Table S2c. Genome-wide significant SNPs for the trait of LDL
SNP	CHR	BP	A1	BETA	SE	p
rs61679753	19	45400747	A	-15.26	0.3642	0
rs111784051	19	45402262	G	-15.26	0.3639	0
rs769446	19	45408628	C	-15.04	0.3685	0
rs7412	19	45412079	T	-16.02	0.3736	0
rs1065853	19	45413233	T	-15.97	0.3731	0
rs72654473	19	45414399	A	-15.93	0.3748	0
rs190712692	19	45425178	A	-15.61	0.3732	0
rs141622900	19	45426792	A	-15.51	0.3797	0
rs7254892	19	45389596	A	-14.86	0.3946	1.068e-306
rs1160983	19	45397229	A	-13.83	0.3822	1.952e-283
rs390082	19	45416831	G	-11.56	0.3367	1.543e-255
rs445925	19	45415640	A	-11.55	0.3367	1.799e-255
rs283808	19	45387034	C	-9.136	0.3298	9.004e-168
rs283809	19	45387057	G	-9.133	0.3298	1.119e-167
rs283810	19	45388241	G	-9.083	0.3288	7.697e-167
rs283813	19	45389174	A	-9.071	0.3293	6.044e-166
rs406315	19	45384116	G	-8.996	0.3334	2.238e-159
rs406456	19	45382717	G	-7.025	0.3019	3.525e-119
rs34994196	19	45384332	GC	-6.516	0.3036	9.177e-102
rs1985129	19	45384338	G	-6.509	0.3035	1.148e-101
rs11083749	19	45384105	C	-6.415	0.3021	1.048e-99
rs75627662	19	45413576	T	-5.251	0.2622	6.907e-89
rs5117	19	45418790	C	-5.17	0.261	5.115e-87
rs34954997	19	45417638	CTTCG	-5.188	0.262	5.656e-87
rs151193009	1	55509585	T	-14.49	0.7562	1.511e-81
rs34215622	19	45406538	CG	-3.604	0.2074	1.883e-67
rs11667610	19	45355595	T	-8.144	0.4728	2.599e-66
rs405509	19	45408836	G	-3.484	0.2051	1.403e-64
rs1038026	19	45405062	G	-3.483	0.2051	1.642e-64
rs1160985	19	45403412	T	-3.481	0.2051	1.986e-64
rs760136	19	45403858	G	-3.481	0.2051	1.986e-64
rs741780	19	45404431	C	-3.481	0.2051	1.986e-64
rs1038025	19	45404972	C	-3.481	0.2051	1.986e-64
rs111371860	19	45345787	T	-11.46	0.6756	2.398e-64
rs7259620	19	45407788	A	-3.468	0.2053	7.399e-64
rs147906601	19	45369832	T	-14.69	0.8743	3.114e-63
rs10421035	19	45356674	G	-7.828	0.4663	4.268e-63
rs12971462	19	45356895	A	-7.729	0.462	1.105e-62
rs2738464	19	11242307	G	-3.363	0.2047	1.619e-60
rs34774090	19	11253886	CA	-3.34	0.2042	5.239e-60
rs438811	19	45416741	T	-4.081	0.2502	1.15e-59
rs483082	19	45416178	T	-4.079	0.2503	1.343e-59
rs13306206	2	21242731	A	14.75	0.9055	1.713e-59
rs1430841283	19	11243207	C	-3.238	0.1995	4.366e-59
rs3180023	19	11243209	C	-3.238	0.1995	4.366e-59
rs7259455	19	11253310	C	-3.199	0.2033	1.069e-55
rs536858685	2	21435740	A	13.9	0.9149	4.862e-52
rs117186081	2	21430446	A	13.83	0.9142	1.271e-51
rs565859810	2	21435293	T	13.83	0.9142	1.271e-51
rs1199793768	19	11246043	CA	-3.056	0.2028	3.394e-51
rs157588	19	45398264	T	-2.99	0.2024	2.675e-49
rs157590	19	45398716	C	-2.964	0.202	1.138e-48
rs12740374	1	109817590	T	-5.774	0.3945	2.039e-48
rs7250183	19	11250396	T	-3.147	0.2153	2.503e-48
rs157585	19	45397512	C	-2.951	0.202	3.035e-48
rs429358	19	45411941	C	4.631	0.3172	3.495e-48
rs387465	19	45372867	G	-4.566	0.3144	1.035e-47
rs7258950	19	11250139	A	-3.159	0.2179	1.484e-47
rs646776	1	109818530	C	-5.644	0.3927	9.5e-47
rs3832016	1	109818158	C	-5.651	0.3934	1.021e-46
rs1243262723	19	45372866	AG	-4.542	0.3163	1.116e-46
rs559163390	19	45372849	C	-4.54	0.3163	1.217e-46
rs59007384	19	45396665	T	-3.577	0.2496	1.715e-46
rs2915966	19	11243254	T	-3.063	0.2141	2.459e-46
rs602633	1	109821511	T	-5.628	0.394	3.312e-46
rs629301	1	109818306	G	-5.523	0.3867	3.338e-46
rs660240	1	109817838	T	-5.611	0.3931	3.855e-46
rs611917	1	109815252	G	-5.592	0.3923	5.056e-46
rs1433099	19	11242658	T	-2.975	0.2088	5.661e-46
rs3902354	1	109819296	C	-5.491	0.3867	1.104e-45
rs11102967	1	109817245	C	-5.508	0.39	3.169e-45
rs4970836	1	109821797	G	-5.472	0.3879	4.135e-45
rs1277930	1	109822143	G	-5.465	0.3879	5.297e-45
rs4970837	1	109822008	G	-5.477	0.389	6.134e-45
rs7733436	5	74666492	C	-2.6	0.1851	9.251e-45
rs7528419	1	109817192	G	-5.463	0.3903	1.896e-44
rs583104	1	109821307	G	-5.339	0.3828	3.808e-44
rs12654264	5	74648603	A	-2.58	0.1851	4.509e-44
rs12981508	19	45358500	A	-5.59	0.4014	5.324e-44
rs390952	19	45371594	A	-4.314	0.3099	5.619e-44
rs3112438	19	45359570	G	-5.561	0.4003	8.272e-44
rs10683134	5	74643998	A	-2.57	0.1851	9.689e-44
rs3846662	5	74651084	A	-2.57	0.1851	9.77e-44
rs6882842	5	74651909	G	-2.569	0.1851	1.024e-43
rs3846661	5	74639178	A	-2.568	0.1851	1.061e-43
rs71364511	19	45358181	A	-5.56	0.4009	1.171e-43
rs6453131	5	74644706	T	-2.567	0.1851	1.172e-43
rs763938651	5	74639544	CTTGTA	-2.567	0.1851	1.202e-43
rs2927466	19	45359148	G	-5.544	0.4001	1.326e-43
rs4804146	19	11256176	C	-2.918	0.2105	1.33e-43
rs10045497	5	74636484	C	-2.565	0.1851	1.442e-43
rs3846663	5	74655726	C	-2.564	0.1851	1.52e-43
rs11443896	5	74644785	T	-2.563	0.1851	1.626e-43
rs3843482	5	74639259	T	-2.563	0.1851	1.644e-43
rs17238379	5	74637352	G	-2.562	0.1851	1.714e-43
rs10038095	5	74637711	A	-2.562	0.1851	1.714e-43
rs4704210	5	74635225	G	-2.56	0.1851	1.976e-43
rs2878419	5	74640490	C	-2.558	0.1851	2.431e-43
rs5744552	5	74816944	C	-2.549	0.1851	4.516e-43
rs10119	19	45406673	A	4.275	0.3104	4.533e-43
rs11749783	5	74626082	T	-2.55	0.1852	4.735e-43
rs17244834	5	74642848	A	-2.549	0.1852	4.904e-43
rs12916	5	74656539	T	-2.547	0.1851	5.586e-43
rs6873472	5	74768347	C	-2.545	0.1851	6.398e-43
rs3843481	5	74628375	A	-2.54	0.1852	9.67e-43
rs4704220	5	74757556	G	-2.54	0.1852	9.904e-43
rs4704223	5	74773420	T	-2.535	0.1852	1.347e-42
rs3843480	5	74624482	T	-2.532	0.1853	1.898e-42
rs4703667	5	74613906	G	-2.531	0.1853	2.046e-42
rs5744680	5	74879890	G	-2.528	0.1852	2.229e-42
rs6892023	5	74611574	G	-2.53	0.1853	2.297e-42
rs599839	1	109822166	G	-5.177	0.3794	2.521e-42
rs147592913	5	74622121	TTA	-2.525	0.1852	2.836e-42
rs5744672	5	74877803	T	-2.524	0.1851	2.881e-42
rs11957260	5	74608732	C	-2.527	0.1854	2.973e-42
rs1820164	5	74613914	G	-2.526	0.1853	2.997e-42
rs2878417	5	74617262	G	-2.526	0.1853	3.169e-42
rs7708283	5	74613910	G	-2.524	0.1853	3.519e-42
rs7703051	5	74625487	C	-2.521	0.1853	4.116e-42
rs7702895	5	74612893	G	-2.521	0.1853	4.219e-42
rs6896136	5	74787310	T	-2.52	0.1852	4.276e-42
rs4604177	5	74808880	C	-2.516	0.1851	5.244e-42
rs4704208	5	74621671	A	-2.514	0.1852	6.686e-42
rs393584	19	45377334	G	-2.928	0.2158	7.048e-42
rs385982	19	45379682	A	-2.911	0.2146	7.404e-42
rs111789331	19	45427125	A	4.148	0.306	8.402e-42
rs550057	9	136146597	T	2.833	0.2097	1.561e-41
rs8176636	9	136151579	T	2.832	0.2098	1.76e-41
rs2519093	9	136141870	T	2.829	0.2098	2.262e-41
rs600038	9	136151806	C	2.829	0.2098	2.309e-41
rs782134971	9	136139907	G	2.827	0.2097	2.338e-41
rs532436	9	136149830	A	2.829	0.2099	2.364e-41
rs66626994	19	45428234	A	4.113	0.3052	2.556e-41
rs416041	19	45370854	G	-4.132	0.3067	2.64e-41
rs507666	9	136149399	A	2.826	0.2098	2.758e-41
rs564724	19	45370649	A	-4.123	0.3066	3.545e-41
rs651007	9	136153875	T	2.817	0.2098	4.536e-41
rs510297	19	45370673	C	-4.116	0.3065	4.853e-41
rs649129	9	136154304	T	2.816	0.2098	5.13e-41
rs579459	9	136154168	C	2.814	0.2098	5.598e-41
rs635634	9	136155000	T	2.823	0.2105	5.659e-41
rs12721051	19	45422160	G	4.012	0.2992	5.978e-41
rs369599	19	45379336	C	-2.869	0.214	6.594e-41
rs4420638	19	45422946	G	4.005	0.299	7.327e-41
rs495828	9	136154867	T	2.811	0.2099	7.697e-41
rs12721046	19	45421254	A	4.008	0.2993	8.158e-41
rs56131196	19	45422846	A	4.002	0.299	8.455e-41
rs73052335	19	45420082	C	4.23	0.3162	9.283e-41
rs751634412	19	45379566	AC	-2.86	0.2138	9.681e-41
rs157584	19	45396899	C	-2.707	0.2029	1.516e-40
rs370705	19	45379638	C	-2.852	0.2139	1.687e-40
rs387976	19	45379060	A	-2.853	0.2141	1.95e-40
rs7730493	5	74611230	G	-2.463	0.1853	2.826e-40
rs200400920	5	74611232	TG	-2.463	0.1853	2.826e-40
rs4704219	5	74748505	C	-2.457	0.185	3.381e-40
rs6878990	5	74689249	T	-2.455	0.1849	3.416e-40
rs419925	19	45380126	G	-2.812	0.212	4.063e-40
rs421812	19	45380545	G	-2.81	0.2118	4.116e-40
rs6453133	5	74692776	A	-2.447	0.185	6.997e-40
rs157592	19	45424514	C	4.376	0.3309	7.2e-40
rs1196048056	5	74608651	CA	-2.453	0.1856	7.72e-40
rs4704221	5	74759183	T	-2.444	0.185	8.871e-40
rs4549504	5	74808237	G	-2.442	0.1849	8.981e-40
rs545737887	5	74820439	GA	-2.438	0.1851	1.41e-39
rs11405709	5	74625401	C	-2.437	0.1851	1.557e-39
rs4704227	5	74826735	G	-2.433	0.1849	1.707e-39
rs565566	19	45370570	A	-3.933	0.3	3.327e-39
rs511147	19	45370571	G	-3.933	0.3	3.327e-39
rs114448690	19	45431453	A	-3.047	0.2333	6.512e-39
rs1053878	9	136131651	A	2.78	0.2135	1.024e-38
rs9411476	9	136127601	A	2.814	0.2164	1.348e-38
rs11748027	5	74909972	C	-2.41	0.1855	1.608e-38
rs7730495	5	74611233	G	-2.409	0.1857	1.909e-38
rs7703282	5	74906963	A	-2.407	0.1855	1.924e-38
rs984976	5	74910870	A	-2.408	0.1858	2.203e-38
rs440277	19	45361224	A	-3.886	0.3004	3.275e-38
rs454050	19	45362809	A	-3.864	0.2995	4.972e-38
rs418227	19	45361825	C	-3.856	0.2994	6.577e-38
rs113101476	19	45435466	CT	-2.985	0.2319	7.357e-38
rs520283	19	45368082	A	-3.853	0.2997	8.88e-38
rs34266669	9	136126495	T	2.813	0.2189	9.65e-38
rs377702	19	45362667	A	-3.849	0.2996	1.022e-37
rs2436474	19	45362269	T	-3.849	0.2997	1.028e-37
rs387369	19	45363254	A	-3.849	0.2997	1.028e-37
rs384973	19	45363791	G	-3.849	0.2997	1.028e-37
rs199969472	9	136126498	A	2.811	0.2189	1.04e-37
rs76700116	9	136126499	C	2.811	0.2189	1.04e-37
rs35184739	9	136126539	ACT	2.811	0.2189	1.063e-37
rs411856	19	45364623	T	-3.844	0.2996	1.259e-37
rs395683	19	45364782	G	-3.844	0.2996	1.259e-37
rs395710	19	45364815	G	-3.844	0.2996	1.259e-37
rs555608	19	45365072	G	-3.844	0.2996	1.259e-37
rs11669109	19	45365476	C	-3.844	0.2996	1.259e-37
rs12980613	19	45365604	G	-3.844	0.2996	1.259e-37
rs12980631	19	45365641	C	-3.844	0.2996	1.259e-37
rs11672979	19	45365732	AAAG	-3.844	0.2996	1.259e-37
rs11665829	19	45365817	A	-3.844	0.2996	1.259e-37
rs548011	19	45365961	G	-3.844	0.2996	1.259e-37
rs403729	19	45366410	C	-3.844	0.2996	1.259e-37
rs521629	19	45366603	A	-3.844	0.2996	1.259e-37
rs519825	19	45366779	C	-3.844	0.2996	1.259e-37
rs2436475	19	45365248	C	-3.845	0.2997	1.266e-37
rs416116	19	45366345	A	-3.845	0.2997	1.266e-37
rs520566	19	45366656	A	-3.845	0.2997	1.266e-37
rs376938	19	45366830	G	-3.845	0.2997	1.266e-37
rs426555	19	45366275	T	-3.844	0.2996	1.278e-37
rs417193	19	45361960	C	-3.841	0.2995	1.351e-37
rs411920	19	45361632	C	-3.842	0.2996	1.358e-37
rs403155	19	45363299	T	-3.842	0.2997	1.399e-37
rs415637	19	45366178	A	-3.837	0.2994	1.545e-37
rs9411474	9	136125716	G	2.811	0.2194	1.557e-37
rs556325904	19	45433327	TA	-2.94	0.2307	3.837e-37
rs1208246755	19	45433148	A	-2.928	0.2306	6.798e-37
rs7047076	9	136125329	T	2.783	0.2196	9.599e-37
rs2335418	5	74603479	G	-2.369	0.187	1.001e-36
rs7259350	19	45432278	C	-2.905	0.2297	1.3e-36
rs113345881	19	45431636	G	-2.908	0.23	1.361e-36
rs7259004	19	45432557	C	-2.905	0.2298	1.384e-36
rs1423527	5	74602699	C	-2.364	0.187	1.412e-36
rs10070119	5	74603955	C	-2.361	0.187	1.676e-36
rs9411473	9	136124399	A	2.79	0.2211	1.897e-36
rs112871012	19	45431897	A	-2.902	0.2302	2.149e-36
rs111271293	19	45432089	C	-2.902	0.2302	2.149e-36
rs6597616	9	136122826	T	2.789	0.2213	2.232e-36
rs6597617	9	136122827	G	2.789	0.2213	2.232e-36
rs9411370	9	136124432	G	2.788	0.2213	2.463e-36
rs511825	19	45370554	T	-3.717	0.2951	2.487e-36
rs10942734	5	74595194	A	-2.351	0.1867	2.601e-36
rs10711851	9	136122918	T	2.782	0.2213	3.348e-36
rs6871667	5	74604742	G	-2.341	0.1865	4.273e-36
rs369330343	5	74566173	T	-2.341	0.1866	4.905e-36
rs1544755	5	74568235	G	-2.339	0.1866	5.366e-36
rs7025839	9	136124190	A	2.772	0.2212	5.636e-36
rs1224438315	19	45432126	AAAAAC	-2.891	0.2309	6.218e-36
rs59409412	5	74586866	CT	-2.336	0.1866	6.64e-36
rs4704202	5	74574324	A	-2.338	0.1868	6.773e-36
rs7722186	5	74576285	G	-2.333	0.1866	7.97e-36
rs10059435	5	74584032	T	-2.333	0.1866	8.002e-36
rs2126736	5	74574984	A	-2.333	0.1866	8.504e-36
rs61527302	9	136125994	A	2.791	0.2234	8.734e-36
rs34966499	5	74621574	AT	2.319	0.1857	9.794e-36
rs4704200	5	74569856	G	-2.325	0.1866	1.399e-35
rs34341	5	74934009	T	-2.307	0.1856	1.987e-35
rs2112653	5	74562564	T	-2.31	0.1867	3.949e-35
rs2032885	5	74613918	G	-2.315	0.1875	5.601e-35
rs7849280	9	136126636	G	2.744	0.2226	6.963e-35
rs4970834	1	109814880	T	-5.778	0.4688	7.436e-35
rs1219363571	5	74736600	T	2.287	0.1856	7.526e-35
rs769449	19	45410002	A	4.351	0.3535	9.075e-35
rs9411372	9	136134068	A	2.593	0.2108	9.495e-35
rs112401165	9	136122114	CGTGCA	2.747	0.2247	2.616e-34
rs184692007	5	74566577	A	-2.229	0.1854	3.165e-33
rs283811	19	45388500	G	-2.908	0.2423	3.849e-33
rs9411364	9	136118223	C	2.612	0.2182	5.657e-33
rs28795074	19	45436657	A	-2.745	0.2297	6.913e-33
rs147540853	19	11248104	A	-2.75	0.2302	7.794e-33
rs10056811	5	74605220	A	2.357	0.1974	8.418e-33
rs17671591	5	74615021	T	2.353	0.1974	1.029e-32
rs9411466	9	136118328	A	2.603	0.2184	1.093e-32
rs13306194	2	21252534	A	-3.391	0.285	1.302e-32
rs2854725	2	21237786	G	-3.319	0.2791	1.457e-32
rs10474433	5	74616843	C	2.346	0.1975	1.613e-32
rs283815	19	45390333	G	-2.838	0.239	1.803e-32
rs9411465	9	136118180	A	2.592	0.2187	2.295e-32
rs7466988	9	136117048	C	2.583	0.2183	2.882e-32
rs57825321	2	21247065	A	-3.376	0.2854	2.983e-32
rs79225634	5	74619639	T	2.337	0.1976	3.136e-32
rs79856035	5	74617945	A	2.336	0.1976	3.236e-32
rs34390811	9	136117176	TA	2.581	0.2183	3.379e-32
rs13358429	5	74618186	A	2.335	0.1976	3.43e-32
rs7466962	9	136117115	C	2.574	0.2185	5.283e-32
rs7247905	19	11235337	A	-2.763	0.2347	5.796e-32
rs7256200	19	45415935	T	3.937	0.335	7.646e-32
rs10414043	19	45415713	A	3.928	0.3346	8.601e-32
rs4363269	9	136123840	G	2.535	0.2163	1.131e-31
rs184017	19	45394969	G	-2.786	0.2394	2.83e-31
rs570137570	5	74610557	CA	-2.183	0.188	3.945e-31
rs157582	19	45396219	T	-2.773	0.2391	4.524e-31
rs10051260	5	74567359	A	2.296	0.1982	5.486e-31
rs17238484	5	74648496	T	2.305	0.1991	5.891e-31
rs72633961	5	74564190	G	2.285	0.198	9.017e-31
rs10062361	5	74565153	T	2.282	0.198	1.044e-30
rs17244813	5	74641090	C	2.293	0.1991	1.152e-30
rs1820163	5	74613943	T	2.179	0.1892	1.156e-30
rs4804570	19	11256059	C	-2.176	0.189	1.203e-30
rs13356603	5	74569357	T	2.279	0.198	1.287e-30
rs1325831510	5	74629162	C	2.288	0.1991	1.539e-30
rs1551894	5	74570531	A	2.274	0.198	1.67e-30
rs10474434	5	74644681	T	2.285	0.1991	1.834e-30
rs10053643	5	74649498	T	2.284	0.1991	1.932e-30
rs3857387	5	74567845	A	2.271	0.198	2.001e-30
rs146644745	5	74652754	A	2.283	0.1991	2.041e-30
rs10473972	5	74653462	G	2.283	0.1991	2.041e-30
rs2052515	5	74571914	A	2.271	0.198	2.076e-30
rs7701925	5	74625512	A	2.283	0.1992	2.135e-30
rs11557092	19	11257018	T	-2.52	0.22	2.347e-30
rs3931914	5	74628014	C	2.279	0.1992	2.697e-30
rs28851300	5	74630189	T	2.278	0.1992	2.829e-30
rs4704224	5	74793511	C	2.273	0.1991	3.585e-30
rs77619489	1	109815866	T	-5.819	0.5113	5.507e-30
rs2878418	5	74628497	A	2.268	0.1993	5.541e-30
rs10060260	5	74923581	T	2.255	0.1981	5.684e-30
rs4704214	5	74682904	G	2.237	0.1968	6.765e-30
rs17739580	5	74921883	T	2.25	0.1982	8.076e-30
rs3761743	5	74685520	G	2.232	0.1968	9.17e-30
rs552693039	1	109816863	TC	-5.521	0.4871	9.384e-30
rs7732854	5	74629532	C	2.247	0.1986	1.203e-29
rs9885386	5	74688688	G	2.227	0.1969	1.25e-29
rs993570303	5	74565199	GTCTCCGTCTCCC	-2.098	0.1855	1.272e-29
rs7737959	5	74674924	C	2.226	0.1968	1.288e-29
rs7700468	5	74675076	C	2.226	0.1968	1.288e-29
rs698912	5	74681773	C	2.226	0.1969	1.327e-29
rs6453134	5	74717767	A	2.225	0.1969	1.327e-29
rs10474436	5	74735038	G	2.223	0.1968	1.475e-29
rs4385188	5	74734362	G	2.223	0.1969	1.528e-29
rs10462517	5	74674975	C	2.221	0.1969	1.769e-29
rs10038723	5	74717653	T	2.22	0.1969	1.884e-29
rs10690767	5	74660064	ATTG	2.218	0.1967	1.895e-29
rs10434644	5	74731732	G	2.217	0.1969	2.106e-29
rs28609217	5	74708629	C	2.215	0.1968	2.392e-29
rs6872314	5	74736065	C	2.214	0.1968	2.392e-29
rs3846666	5	74705636	G	2.214	0.1968	2.535e-29
rs4703670	5	74660356	C	2.213	0.1968	2.551e-29
rs77218814	5	74760184	GCCA	2.21	0.1968	3.044e-29
rs6891949	5	74774065	G	2.209	0.1968	3.186e-29
rs4440336	5	74764347	C	2.208	0.1967	3.32e-29
rs767676	5	74887614	C	2.206	0.1967	3.77e-29
rs11556505	19	45396144	T	3.548	0.3167	4.123e-29
rs1995267	5	74897367	G	2.203	0.1967	4.427e-29
rs199699609	5	74640967	CT	2.204	0.1969	4.904e-29
rs4045166	5	74909446	G	2.199	0.1968	5.587e-29
rs1350196638	19	45364212	T	-3.128	0.28	6.109e-29
rs5744663	5	74875642	C	2.196	0.1967	6.513e-29
rs4703674	5	74882681	T	2.196	0.1967	6.513e-29
rs5744703	5	74889532	G	2.196	0.1967	6.513e-29
rs1051795	5	74896798	A	2.196	0.1968	6.713e-29
rs2287711	5	74898752	C	2.196	0.1968	6.713e-29
rs7709282	5	74792657	T	2.193	0.1968	7.981e-29
rs57312935	5	74855426	G	2.193	0.1968	8.316e-29
rs10044053	5	74858286	A	2.192	0.1968	8.509e-29
rs2075650	19	45395619	G	3.527	0.3167	8.832e-29
rs34404554	19	45395909	G	3.527	0.3167	8.832e-29
rs3213801	5	74877266	T	2.192	0.1968	8.903e-29
rs10942739	5	74786083	A	2.191	0.1968	9.141e-29
rs61430233	5	74782125	T	2.191	0.1969	9.345e-29
rs71352238	19	45394336	C	3.536	0.3176	9.427e-29
rs7445415	5	74859434	C	2.19	0.1968	9.608e-29
rs796465261	5	74922607	G	2.179	0.1959	1.064e-28
rs9293656	5	74925162	T	2.207	0.1985	1.094e-28
rs5744533	5	74806104	T	2.188	0.1968	1.121e-28
rs6886841	5	74919013	C	2.178	0.196	1.165e-28
rs1863935	5	74916818	G	2.177	0.196	1.299e-28
rs7706857	5	74923590	G	2.173	0.196	1.492e-28
rs2878520	5	74914093	A	2.174	0.1961	1.54e-28
rs2738465	19	11242496	G	-2.059	0.1858	1.636e-28
rs67969809	5	74913796	A	2.173	0.1961	1.64e-28
rs2878519	5	74914061	A	2.173	0.1961	1.64e-28
rs1863934	5	74916872	A	2.173	0.1961	1.64e-28
rs5744595	5	74846297	G	2.179	0.1968	1.796e-28
rs13354407	5	74834595	A	2.179	0.1968	1.844e-28
rs1427924	5	74924890	G	2.17	0.1961	1.902e-28
rs6857	19	45392254	T	3.518	0.3179	1.916e-28
rs6861279	5	74919409	A	2.17	0.1961	1.932e-28
rs7717505	5	74921896	A	2.17	0.1961	1.932e-28
rs10067641	5	74922978	G	2.17	0.1961	1.932e-28
rs7723531	5	74923321	A	2.17	0.1961	1.932e-28
rs924452	5	74923956	A	2.17	0.1961	1.932e-28
rs201431766	5	74922616	G	2.169	0.1961	2.066e-28
rs9332464	5	74921686	A	2.167	0.1961	2.242e-28
rs10043621	5	74829947	C	2.177	0.197	2.297e-28
rs5744598	5	74846613	A	2.174	0.1968	2.51e-28
rs5744601	5	74847416	G	2.174	0.1968	2.51e-28
rs5744621	5	74850363	C	2.174	0.1968	2.51e-28
rs5744575	5	74840461	C	2.172	0.1968	2.68e-28
rs4704228	5	74844362	A	2.17	0.1969	3.256e-28
rs253392	5	74928883	G	2.176	0.1982	5.052e-28
rs72633962	5	74569028	C	2.195	0.2005	7.067e-28
rs72780134	2	21214832	A	-3.058	0.2796	8.347e-28
rs11957913	5	74690304	T	2.18	0.1994	8.398e-28
rs112635930	5	74732004	C	2.179	0.1994	9.105e-28
rs7356637	5	74683646	C	2.178	0.1994	9.689e-28
rs3761742	5	74678937	A	2.175	0.1994	1.13e-27
rs10075139	5	74725609	C	2.175	0.1995	1.154e-27
rs57149337	5	74762280	A	2.174	0.1993	1.156e-27
rs12234032	5	74687252	T	2.175	0.1994	1.177e-27
rs3846665	5	74681500	A	2.172	0.1994	1.387e-27
rs6874781	5	74754355	T	2.17	0.1994	1.415e-27
rs6863398	5	74809776	A	2.155	0.1993	3.169e-27
rs1186149223	5	74816841	C	2.149	0.1993	4.614e-27
rs5744555	5	74817236	A	2.149	0.1993	4.614e-27
rs59506842	5	74828850	A	2.147	0.1994	5.122e-27
rs559867218	5	74931198	TA	2.107	0.196	6.08e-27
rs34340	5	74932099	G	2.101	0.196	8.755e-27
rs79490663	2	21191063	G	-2.963	0.2766	9.121e-27
rs253408	5	74927685	C	2.1	0.196	9.265e-27
rs72788559	2	21195522	T	-2.962	0.2765	9.524e-27
rs12972156	19	45387459	G	3.423	0.3196	9.929e-27
rs253409	5	74928069	C	2.098	0.196	1.003e-26
rs34342646	19	45388130	A	3.42	0.3194	1.021e-26
rs12972970	19	45387596	A	3.42	0.3196	1.072e-26
rs253393	5	74929647	G	2.097	0.196	1.089e-26
rs1272499865	5	74719209	G	2.133	0.1996	1.25e-26
rs253407	5	74926778	A	2.097	0.1964	1.317e-26
rs73120833	5	74814772	C	2.083	0.1952	1.464e-26
rs79823619	2	21216287	C	-3.011	0.2822	1.485e-26
rs376481168	5	74671407	A	2.089	0.1962	1.972e-26
rs9411378	9	136145425	A	2.135	0.2026	5.966e-26
rs12720838	2	21247211	T	-2.676	0.2547	8.431e-26
rs10172650	2	21205457	A	-2.978	0.2856	1.954e-25
rs11124924	2	21206275	C	-2.919	0.2801	2.069e-25
rs10164442	2	21205563	G	-2.976	0.2855	2.076e-25
rs34345	5	74936003	G	2.068	0.1996	4.047e-25
rs34344	5	74935825	A	2.067	0.1996	4.334e-25
rs519113	19	45376284	G	2.72	0.2633	5.606e-25
rs34350	5	74945108	G	2.06	0.1997	6.505e-25
rs201349382	2	21197481	T	-2.955	0.2865	6.534e-25
rs1473647823	5	74800576	C	2	0.1943	7.901e-25
rs34607237	2	21240011	AT	-2.595	0.2531	1.195e-24
rs146350463	2	21619109	G	7.914	0.7744	1.699e-24
rs140911969	1	55516738	G	-5.345	0.5239	2.018e-24
rs150856817	2	21239866	A	-2.863	0.2806	2.038e-24
rs9411475	9	136127268	C	2.07	0.2048	5.497e-24
rs253413	5	74955923	T	2.012	0.1993	5.984e-24
rs72788558	2	21194868	C	-2.883	0.2856	6.035e-24
rs412776	19	45379516	A	2.803	0.2777	6.157e-24
rs77303550	16	72079657	T	-2.173	0.2154	6.461e-24
rs142042446	19	45386467	GTAA	3.152	0.3131	8.19e-24
rs59014134	5	74589385	T	2.298	0.2286	9.226e-24
rs68104325	1	109826760	TTCCTAACC	-5.179	0.5153	9.502e-24
rs918623	5	74596682	G	2.282	0.2286	1.928e-23
rs13354746	5	74619132	T	2.271	0.228	2.341e-23
rs13356670	5	74673707	G	2.001	0.201	2.528e-23
rs253415	5	74957121	C	1.97	0.1988	3.99e-23
rs35358959	1	109824250	A	-5.239	0.5318	6.945e-23
rs3852860	19	45382966	C	-2.219	0.2253	7.138e-23
rs3852861	19	45383061	G	-2.214	0.2254	9.476e-23
rs10070207	5	74745228	T	1.992	0.2035	1.303e-22
rs10402592	19	11256887	T	-2.417	0.2472	1.477e-22
rs672569	1	109827253	A	-5.006	0.5121	1.492e-22
rs58612563	2	21274163	G	-2.545	0.2607	1.671e-22
rs11893021	2	21273578	G	-2.543	0.2607	1.811e-22
rs75022238	2	21274878	C	-2.533	0.2606	2.587e-22
rs111397565	2	21275704	CA	-2.522	0.2607	4.053e-22
rs1135062	19	45322744	G	-3.424	0.355	5.426e-22
rs76041796	5	74753736	C	2.18	0.2264	6.284e-22
rs34351	5	74952861	A	-1.822	0.1898	8.286e-22
rs253411	5	74954633	T	-1.822	0.1899	8.523e-22
rs253391	5	74953504	T	-1.832	0.1911	9.528e-22
rs253412	5	74955841	A	-1.83	0.191	1.012e-21
rs12655005	5	74588257	A	1.782	0.1865	1.269e-21
rs7730344	5	74587940	A	1.776	0.1859	1.306e-21
rs75871659	5	74595090	G	2.245	0.2352	1.4e-21
rs1115091	5	74575801	G	1.77	0.1859	1.768e-21
rs17699089	19	11343795	G	-1.964	0.2065	1.948e-21
rs34692794	19	11343547	TG	-1.952	0.2059	2.581e-21
rs253414	5	74956517	T	-1.811	0.191	2.61e-21
rs4704213	5	74682900	A	2.173	0.2293	2.641e-21
rs217184	16	72105965	C	-2.015	0.2127	2.886e-21
rs157581	19	45395714	C	-2.085	0.2203	3.074e-21
rs1046980667	5	74619547	C	2.217	0.2346	3.409e-21
rs2278426	19	11350488	T	-1.958	0.2072	3.499e-21
rs72633966	5	74701662	G	2.152	0.2283	4.342e-21
rs72633965	5	74701463	C	2.157	0.2293	5.119e-21
rs5868780	5	74967600	C	-1.807	0.1923	5.81e-21
rs34359	5	74967693	C	-1.807	0.1923	5.81e-21
rs34360	5	74967708	A	-1.807	0.1923	5.81e-21
rs57922105	2	21278213	T	-2.455	0.2612	5.816e-21
rs75565290	2	21278682	G	-2.455	0.2612	5.816e-21
rs72633964	5	74673317	A	2.149	0.2293	7.295e-21
rs34358	5	74965122	A	-1.802	0.1923	7.332e-21
rs79668907	19	11257169	C	-1.743	0.1864	8.781e-21
rs42302	5	74965554	G	-1.798	0.1923	9.092e-21
rs147821144	2	21818551	G	7.262	0.7769	9.302e-21
rs10076819	5	74756118	C	2.141	0.2294	1.038e-20
rs4703671	5	74660429	A	2.138	0.2291	1.056e-20
rs2569538	19	11238548	A	-2.933	0.3144	1.1e-20
rs72633969	5	74757286	A	2.14	0.2294	1.113e-20
rs17035665	1	109813719	T	-3.542	0.38	1.209e-20
rs2569543	19	11236121	C	-2.931	0.3145	1.209e-20
rs10067900	5	74706661	C	2.136	0.2292	1.212e-20
rs72633967	5	74724832	C	2.137	0.2294	1.221e-20
rs1865063	19	11341029	T	-1.93	0.2073	1.329e-20
rs796974420	2	21277560	T	-2.425	0.2605	1.331e-20
rs10061689	5	74771387	A	2.135	0.2294	1.354e-20
rs67570751	5	74974434	CT	-1.787	0.1921	1.434e-20
rs17766692	19	11342599	T	-1.923	0.2067	1.435e-20
rs57024468	2	21287643	C	-2.428	0.2613	1.581e-20
rs78703230	5	74769304	C	2.131	0.2294	1.589e-20
rs40060	5	74967386	T	-1.785	0.1923	1.673e-20
rs11894310	2	21286017	G	-2.419	0.2605	1.691e-20
rs13360099	5	74781439	C	2.129	0.2294	1.719e-20
rs6891560	5	74796757	A	2.128	0.2294	1.763e-20
rs10055011	5	74798156	A	2.128	0.2294	1.763e-20
rs72633971	5	74775989	G	2.127	0.2292	1.777e-20
rs58711993	5	74972372	CG	-1.782	0.1922	1.826e-20
rs113414662	2	21291699	T	-2.423	0.2612	1.83e-20
rs147436013	2	21182322	T	-2.594	0.2797	1.846e-20
rs67608778	2	21289900	A	-2.422	0.2613	1.883e-20
rs737337	19	11347493	C	-1.909	0.206	1.963e-20
rs12463177	19	11341680	C	-1.919	0.2071	2.014e-20
rs5744712	5	74892002	C	2.111	0.2279	2.063e-20
rs41279716	1	109813510	T	-3.544	0.3826	2.077e-20
rs17041755	2	21292567	A	-2.419	0.2613	2.14e-20
rs72633972	5	74823503	C	2.111	0.228	2.216e-20
rs77257367	2	21285102	T	-2.418	0.2614	2.274e-20
rs75207863	2	21291232	A	-2.417	0.2613	2.308e-20
rs79662771	2	21291233	G	-2.417	0.2613	2.308e-20
rs111867267	19	11232919	A	2.431	0.2629	2.389e-20
rs28612248	5	74787620	A	2.12	0.2293	2.42e-20
rs1367117	2	21263900	A	2.713	0.2935	2.458e-20
rs11894096	2	21285567	G	-2.406	0.2607	2.827e-20
rs571112119	2	21285575	CA	-2.406	0.2607	2.827e-20
rs143375141	2	21179426	T	-2.578	0.2794	2.899e-20
rs112680646	2	21307110	A	-2.411	0.2614	2.961e-20
rs11886946	2	21305587	C	-2.41	0.2614	3.122e-20
rs79721590	2	21306231	C	-2.41	0.2614	3.122e-20
rs75444904	16	72095650	C	-1.975	0.2145	3.546e-20
rs75953246	2	21284713	A	-2.4	0.2608	3.564e-20
rs904743	5	74917862	G	2.111	0.2294	3.577e-20
rs72633963	5	74630829	A	2.107	0.229	3.695e-20
rs58418518	5	74734757	TC	2.113	0.2296	3.708e-20
rs4804153	19	11331531	T	-1.931	0.2099	3.743e-20
rs57907925	5	74916972	A	2.109	0.2294	3.915e-20
rs10074747	5	74923603	C	2.106	0.2292	4.129e-20
rs10492815	16	72163694	G	-1.942	0.2114	4.207e-20
rs200505235	5	74634730	G	1.79	0.1949	4.332e-20
rs56885855	2	21284277	T	-2.397	0.261	4.349e-20
rs58420813	2	21300006	C	-2.401	0.2615	4.418e-20
rs72633974	5	74853623	C	2.106	0.2294	4.482e-20
rs9293655	5	74856142	T	2.106	0.2294	4.482e-20
rs80196520	2	21301307	A	-2.4	0.2615	4.504e-20
rs59263713	2	21302262	T	-2.4	0.2615	4.504e-20
rs56322906	19	11346155	A	-1.905	0.2075	4.543e-20
rs5744667	5	74876613	C	2.105	0.2294	4.698e-20
rs10038945	5	74883486	T	2.105	0.2294	4.698e-20
rs1897084	2	21296986	G	-2.399	0.2615	4.739e-20
rs7422168	2	21297194	C	-2.399	0.2615	4.739e-20
rs1946531	2	21287150	T	-2.402	0.2619	4.801e-20
rs60857806	2	21284099	G	-2.391	0.2608	4.925e-20
rs5744636	5	74867581	G	2.103	0.2294	4.993e-20
rs1909719	5	74860908	A	2.103	0.2294	5.044e-20
rs13361353	5	74861691	G	2.103	0.2294	5.044e-20
rs4703675	5	74897410	G	2.103	0.2294	5.054e-20
rs72633975	5	74898493	A	2.103	0.2294	5.054e-20
rs2287710	5	74898866	G	2.103	0.2294	5.054e-20
rs58841453	5	74902716	C	2.103	0.2294	5.054e-20
rs10078671	5	74902848	G	2.103	0.2294	5.054e-20
rs2738453	19	11232230	A	2.414	0.2634	5.101e-20
rs4804575	19	11329641	A	-1.919	0.2093	5.133e-20
rs5744704	5	74889642	C	2.102	0.2294	5.175e-20
rs28668361	5	74898137	G	2.102	0.2294	5.185e-20
rs4704229	5	74904326	C	2.102	0.2294	5.228e-20
rs10036682	5	74905046	T	2.102	0.2294	5.228e-20
rs1820049	5	74908446	C	2.102	0.2294	5.228e-20
rs143503824	2	21856597	A	7.406	0.8083	5.233e-20
rs72633970	5	74766353	T	2.104	0.2296	5.254e-20
rs5744709	5	74891002	A	2.087	0.228	5.601e-20
rs2116896	19	11257237	C	-2.432	0.2658	5.829e-20
rs72633976	5	74907260	A	2.1	0.2295	5.907e-20
rs737338	19	11347657	T	-1.898	0.2075	6.025e-20
rs28874007	5	74778669	T	2.099	0.2296	6.406e-20
rs78521580	5	74780315	TC	2.099	0.2296	6.406e-20
rs59095200	5	74851166	A	2.098	0.2295	6.414e-20
rs78265424	5	74780431	G	2.099	0.2297	6.573e-20
rs56859362	5	74782639	A	2.098	0.2296	6.735e-20
rs12971537	19	11333358	T	-1.908	0.2089	6.771e-20
rs12974173	19	11333359	T	-1.908	0.2089	6.771e-20
rs10474437	5	74783636	T	2.097	0.2296	6.837e-20
rs3826815	19	11332505	T	-1.907	0.2089	7.263e-20
rs34494692	19	11344513	CT	-1.877	0.2056	7.34e-20
rs7726478	5	74795681	T	2.095	0.2296	7.354e-20
rs1553234	5	74824773	G	2.093	0.2296	8.003e-20
rs10422256	19	11216617	A	2.453	0.2691	8.102e-20
rs3760782	19	11346550	T	-1.889	0.2072	8.188e-20
rs75208098	2	21283164	C	-2.378	0.261	8.226e-20
rs72633973	5	74829704	T	2.092	0.2297	8.539e-20
rs6149071	5	74825209	G	2.092	0.2296	8.586e-20
rs200153034	2	21284937	C	-2.394	0.2629	8.69e-20
rs4804576	19	11331354	T	-1.906	0.2093	8.922e-20
rs112108870	19	11345315	GA	-1.876	0.2061	9.059e-20
rs138654155	2	21314855	A	-2.371	0.2607	9.848e-20
rs12983082	19	11216561	C	2.449	0.2695	1.031e-19
rs3745683	19	11348521	A	-1.883	0.2073	1.07e-19
rs10077427	5	74837901	G	2.085	0.2296	1.086e-19
rs72633968	5	74753634	G	2.186	0.2407	1.087e-19
rs57666320	2	21316547	T	-2.366	0.2607	1.133e-19
rs28408106	5	74708513	C	2.143	0.2361	1.164e-19
rs9293654	5	74838889	A	2.083	0.2295	1.171e-19
rs79326701	5	74686931	C	2.142	0.2363	1.273e-19
rs3804231	5	74696779	A	2.14	0.2363	1.402e-19
rs9293652	5	74704829	C	2.138	0.2361	1.403e-19
rs77385263	5	74717811	A	2.137	0.2361	1.422e-19
rs10041470	5	74749639	C	2.139	0.2362	1.423e-19
rs78979878	5	74724227	T	2.137	0.2363	1.533e-19
rs1313549589	5	74716172	G	2.052	0.2276	2.068e-19
rs11899839	2	21318458	A	-2.347	0.2605	2.086e-19
rs77844254	5	74724140	A	2.128	0.2361	2.098e-19
rs898449445	5	74786129	C	2.167	0.2406	2.209e-19
rs2738452	19	11229218	G	2.395	0.266	2.248e-19
rs58519566	5	74670429	A	2.124	0.2362	2.423e-19
rs67475684	19	11232951	T	2.362	0.2625	2.426e-19
rs1003177	2	21280819	A	-2.917	0.3246	2.592e-19
rs1544977	2	21320812	G	-2.337	0.2604	2.939e-19
rs3810308	19	11333596	C	-1.853	0.2067	3.192e-19
rs72633977	5	74915983	T	2.159	0.2408	3.21e-19
rs2972558	19	45356141	T	-1.837	0.205	3.282e-19
rs144482573	5	74707128	TTATG	2.077	0.2319	3.423e-19
rs8101801	19	11335477	A	-1.854	0.2071	3.502e-19
rs66466742	19	11336444	T	-1.854	0.2071	3.663e-19
rs4804155	19	11334295	G	-1.849	0.2067	3.771e-19
rs1469051	5	74865049	G	2.154	0.2408	3.833e-19
rs148715556	2	21328366	GCTTC	-2.328	0.2603	3.912e-19
rs61517696	2	21349178	C	-2.32	0.2594	3.923e-19
rs140043113	2	21372695	T	-2.326	0.2602	3.959e-19
rs57800576	5	74902324	A	2.153	0.2408	3.97e-19
rs76234631	2	21323990	A	-2.331	0.2608	4.022e-19
rs9789302	19	11229968	T	2.374	0.2657	4.191e-19
rs9789303	19	11230002	T	2.374	0.2657	4.191e-19
rs78059021	2	21371022	T	-2.325	0.2602	4.225e-19
rs4804154	19	11334179	T	-1.847	0.2067	4.23e-19
rs77809614	2	21328018	A	-2.325	0.2604	4.35e-19
rs77449706	2	21327060	T	-2.337	0.2617	4.396e-19
rs2738446	19	11227326	G	2.383	0.2669	4.413e-19
rs12710260	19	11221457	C	2.408	0.2698	4.518e-19
rs10462518	5	74786332	T	2.041	0.2288	4.629e-19
rs58658975	2	21376784	T	-2.32	0.26	4.673e-19
rs7356633	5	74683455	C	2.104	0.2359	4.706e-19
rs61086479	2	21337743	T	-2.313	0.2593	4.727e-19
rs11903814	2	21356480	C	-2.325	0.2606	4.815e-19
rs113725991	2	21374818	T	-2.318	0.2601	5.098e-19
rs11893753	2	21375131	G	-2.318	0.2601	5.098e-19
rs200411407	5	74827616	CA	2.126	0.2385	5.103e-19
rs79783818	2	21370247	A	-2.316	0.2601	5.539e-19
rs79538365	2	21359447	G	-2.319	0.2606	5.824e-19
rs542624913	5	74957724	ATT	-1.761	0.198	5.873e-19
rs9789328	19	11225515	T	2.401	0.2698	5.89e-19
rs6757883	2	21330610	G	-2.283	0.2567	5.998e-19
rs17248819	19	11218713	T	2.392	0.269	6.147e-19
rs76478815	5	74732445	T	2.103	0.2366	6.313e-19
rs979182	5	74832919	T	2.141	0.2409	6.386e-19
rs60132502	2	21376809	A	-2.309	0.2599	6.513e-19
rs4356624	2	21141488	A	-2.03	0.2285	6.661e-19
rs59537367	2	21356879	A	-2.313	0.2605	6.93e-19
rs1003723	19	11224181	T	2.402	0.2705	7.034e-19
rs74582026	2	21350741	C	-2.312	0.2604	7.154e-19
rs12172886	2	21339204	G	-2.311	0.2605	7.317e-19
rs558516697	19	45371723	C	-1.791	0.2019	7.376e-19
rs185325353	5	74967665	AGTATCAGTTT	-1.754	0.1978	7.751e-19
rs75509845	2	21140519	A	-2.49	0.2808	7.779e-19
rs4804579	19	11358700	C	-1.84	0.2076	7.803e-19
rs77258720	2	21352282	A	-2.309	0.2605	7.823e-19
rs934197	2	21267461	A	2.543	0.2869	7.927e-19
rs61142046	2	21352086	C	-2.308	0.2605	8.18e-19
rs79909173	2	21352729	C	-2.308	0.2605	8.18e-19
rs61437001	2	21354121	A	-2.308	0.2605	8.18e-19
rs78051902	2	21345005	A	-2.308	0.2605	8.237e-19
rs11900335	2	21373759	C	-2.281	0.2576	8.721e-19
rs10059022	5	74810384	A	2.094	0.2366	8.726e-19
rs75673664	5	74740756	T	2.085	0.2355	8.913e-19
rs1962352	19	11226543	G	2.36	0.2667	9.079e-19
rs13414987	2	21141832	A	-2.48	0.2804	9.544e-19
rs61303403	5	74630277	T	2.124	0.2403	1.01e-18
rs72996217	19	11358966	A	-1.836	0.2078	1.032e-18
rs2337384	2	21333850	G	-2.277	0.2581	1.175e-18
rs78943787	2	21334739	A	-2.277	0.2581	1.175e-18
rs74367604	2	21335729	C	-2.277	0.2581	1.175e-18
rs112223447	2	21335977	CACTG	-2.277	0.2581	1.175e-18
rs74957119	2	21340889	C	-2.277	0.2581	1.175e-18
rs11892905	2	21339523	G	-2.276	0.2581	1.2e-18
rs12459555	19	11360347	T	-1.833	0.2081	1.287e-18
rs114624425	2	21384950	G	-2.267	0.2574	1.295e-18
rs74369686	2	21377642	G	-2.267	0.2574	1.312e-18
rs79542263	2	21344261	G	-2.272	0.2581	1.377e-18
rs76885666	2	21344554	C	-2.272	0.2581	1.377e-18
rs571417719	2	21344017	CAAA	-2.273	0.2582	1.387e-18
rs913511895	2	21341247	T	-2.271	0.2581	1.412e-18
rs60403956	2	21376056	G	-2.263	0.2573	1.463e-18
rs12173076	5	74697050	G	2.19	0.2496	1.797e-18
rs141844707	1	109830993	T	-4.692	0.5358	2.062e-18
rs58411268	2	21368245	A	-2.847	0.3253	2.175e-18
rs688	19	11227602	T	2.347	0.2682	2.181e-18
rs4072815	2	21141858	T	-2.464	0.282	2.446e-18
rs66787104	5	75015698	A	1.821	0.2087	2.658e-18
rs12994068	2	21118983	C	-2.198	0.2519	2.713e-18
rs115967373	1	109831225	A	-4.671	0.5354	2.747e-18
rs35525371	5	74659984	TGGGGGA	2.14	0.2453	2.762e-18
rs13002939	2	21120901	C	-2.204	0.2535	3.605e-18
rs34361	5	74971846	G	-1.696	0.1952	3.752e-18
rs661665	2	21265141	C	2.483	0.286	3.923e-18
rs588245	2	21270057	A	2.485	0.2864	4.163e-18
rs764043745	2	21338240	A	-2.225	0.2573	5.461e-18
rs7025162	9	136166346	T	1.626	0.188	5.481e-18
rs5744544	5	74808331	A	2.159	0.2499	5.778e-18
rs5744545	5	74808417	A	2.159	0.2499	5.778e-18
rs2569542	19	11237772	A	-2.45	0.2843	7.056e-18
rs2569540	19	11238239	C	-2.45	0.2844	7.274e-18
rs34342	5	74934213	T	2.06	0.2398	8.837e-18
rs34349	5	74944868	A	2.059	0.2399	9.509e-18
rs34339	5	74931333	G	2.057	0.2398	9.874e-18
rs8112638	19	11244782	T	1.811	0.2116	1.157e-17
rs253388	5	74975912	A	1.993	0.2332	1.281e-17
rs253410	5	74928293	A	2.045	0.2397	1.498e-17
rs1713223	2	21271270	C	2.419	0.2837	1.552e-17
rs34343	5	74935069	G	2.044	0.24	1.665e-17
rs1569372	19	11224491	G	2.186	0.2568	1.757e-17
rs17584208	1	109833187	A	-4.565	0.5372	1.996e-17
rs34357	5	74964128	C	2.041	0.2403	2.089e-17
rs4468779	2	21125742	C	-2.146	0.2528	2.118e-17
rs7594393	2	21127853	C	-2.145	0.2528	2.267e-17
rs34356	5	74961796	T	2.035	0.2403	2.494e-17
rs1367115	2	21282015	T	2.422	0.2862	2.643e-17
rs17645031	1	109834938	T	-4.586	0.5421	2.707e-17
rs6705668	2	21142546	G	-1.961	0.2322	3.072e-17
rs62122514	2	21285711	A	2.417	0.2862	3.134e-17
rs40059	5	74964582	A	1.894	0.2243	3.166e-17
rs7252293	19	11364495	T	-1.75	0.2073	3.171e-17
rs41306199	1	109835163	T	-4.572	0.542	3.378e-17
rs7590135	2	21282902	A	2.411	0.2862	3.678e-17
rs34355	5	74959970	G	2.023	0.2402	3.762e-17
rs11901649	2	21250223	A	2.615	0.3114	4.683e-17
rs7568899	2	21345292	G	2.417	0.2881	5.027e-17
rs253387	5	74975268	C	2.019	0.2408	5.113e-17
rs4274565	2	21141909	C	-1.948	0.2325	5.483e-17
rs72888868	2	21138195	A	-2.326	0.2777	5.562e-17
rs56201838	2	21328501	C	2.411	0.2881	6.011e-17
rs56306424	2	21328665	A	2.411	0.2881	6.011e-17
rs111233436	2	21340378	C	2.411	0.2881	6.011e-17
rs2115838	2	21350324	A	2.411	0.2881	6.011e-17
rs2337383	2	21320516	G	2.411	0.2882	6.037e-17
rs76203970	2	21136936	A	-2.334	0.279	6.06e-17
rs2878956	2	21350346	C	2.411	0.2882	6.121e-17
rs139313954	2	21327042	G	2.409	0.288	6.226e-17
rs11693076	2	21140033	C	-1.938	0.2318	6.348e-17
rs4490138	2	21125165	A	-2.103	0.2517	6.647e-17
rs934198	2	21278773	T	2.366	0.2833	6.883e-17
rs5868779	5	74954901	T	1.997	0.2394	7.591e-17
rs2059972	2	21346795	G	-2.633	0.3166	9.213e-17
rs114851711	2	21120842	A	-2.366	0.2847	9.695e-17
rs7575840	2	21273490	T	2.366	0.2855	1.175e-16
rs764043745	2	21338240	ATT	2.382	0.2874	1.185e-16
rs11673790	2	21299195	T	2.37	0.2863	1.265e-16
rs113780557	2	21120265	C	-2.354	0.2845	1.337e-16
rs6726115	2	21281097	G	2.346	0.2839	1.422e-16
rs7566030	2	21282578	G	2.347	0.284	1.43e-16
rs6548011	2	21277932	T	2.345	0.2838	1.448e-16
rs6548010	2	21277922	G	2.345	0.2838	1.457e-16
rs11670740	19	11254632	G	1.558	0.1887	1.563e-16
rs151195287	9	136290154	TACAA	2.239	0.2712	1.57e-16
rs11670900	19	11251471	A	1.556	0.1887	1.656e-16
rs144874911	2	21348301	GGTGT	2.363	0.2865	1.666e-16
rs3786730	19	11233777	A	-2.384	0.2893	1.718e-16
rs56090741	2	21323651	G	2.356	0.286	1.793e-16
rs11693545	2	21292377	A	2.334	0.2835	1.845e-16
rs2163203	2	21331137	C	2.355	0.286	1.856e-16
rs2195597	2	21331185	C	2.355	0.286	1.856e-16
rs17395333	2	21323369	G	2.355	0.2861	1.879e-16
rs78120576	2	21318633	C	2.354	0.286	1.888e-16
rs72782148	2	21298547	A	2.348	0.2853	1.912e-16
rs9636198	19	11258215	T	-2.265	0.2753	1.917e-16
rs62135036	2	21348670	G	2.348	0.2854	1.979e-16
rs72782173	2	21348958	C	2.348	0.2854	1.979e-16
rs55771534	2	21323868	CTGT	2.352	0.286	2.029e-16
rs56166368	2	21323869	C	2.352	0.286	2.029e-16
rs55984924	2	21323870	TG	2.352	0.286	2.029e-16
rs11693775	2	21296546	G	2.35	0.286	2.119e-16
rs2978615	19	11243260	T	1.717	0.209	2.151e-16
rs6413504	19	11241915	G	1.716	0.2089	2.223e-16
rs1469513	2	21259562	C	2.544	0.3099	2.245e-16
rs74358761	2	21135060	A	-2.338	0.2848	2.284e-16
rs62135035	2	21346521	G	2.342	0.2855	2.355e-16
rs17395512	2	21346556	C	2.342	0.2855	2.355e-16
rs11693760	2	21296492	G	2.346	0.286	2.441e-16
rs79192207	2	21417897	C	2.27	0.2771	2.602e-16
rs576249617	19	11228316	AT	2.129	0.2606	3.121e-16
rs6585139	10	113917833	T	1.639	0.2006	3.176e-16
rs2297991	10	113913222	T	1.638	0.2005	3.269e-16
rs62133264	2	21380902	C	2.33	0.2854	3.314e-16
rs17399144	2	21305685	G	2.318	0.2839	3.334e-16
rs4665176	2	21305853	C	2.318	0.2839	3.334e-16
rs6761300	2	21306974	G	2.317	0.2839	3.418e-16
rs4665492	2	21294039	C	2.312	0.2837	3.701e-16
rs7899096	10	113919125	G	1.635	0.2006	3.76e-16
rs2254537	10	113917085	T	1.635	0.2007	3.805e-16
rs202132505	2	21303220	GA	2.306	0.2836	4.325e-16
rs2254532	10	113916835	A	1.632	0.2008	4.371e-16
rs117712332	19	11247992	T	-2.312	0.2847	4.733e-16
rs1129555	10	113910721	A	1.63	0.2007	4.738e-16
rs2803608	10	113916302	T	1.63	0.2007	4.76e-16
rs35866218	5	74978342	C	1.812	0.2232	4.805e-16
rs2792736	10	113921159	T	1.629	0.2006	4.81e-16
rs10410835	19	45358353	C	-1.643	0.2023	4.818e-16
rs1807800	10	113913552	A	1.629	0.2007	4.822e-16
rs2803609	10	113919124	A	1.629	0.2007	4.872e-16
rs2792703	10	113931690	C	1.628	0.2006	4.958e-16
rs34278513	19	45378144	T	2.392	0.2955	5.748e-16
rs145700744	2	21313778	T	2.319	0.2867	6.128e-16
rs112722887	19	11257356	A	-2.244	0.2779	6.958e-16
rs139104510	2	21335013	TTTTATTTA	2.291	0.2838	6.997e-16
rs35719646	10	113938330	AAAAC	1.618	0.2004	7.052e-16
rs77990289	19	11252732	T	-2.274	0.2821	7.733e-16
rs151195287	9	136290154	T	2.219	0.2754	7.928e-16
rs2792735	10	113921825	G	1.615	0.2007	8.448e-16
rs2250802	10	113921354	G	1.615	0.2007	8.605e-16
rs2803611	10	113922728	A	1.615	0.2007	8.605e-16
rs2419604	10	113944271	A	1.613	0.2005	8.899e-16
rs2263608	10	113944940	T	1.612	0.2005	8.989e-16
rs4917628	10	113947678	A	1.614	0.2008	9.249e-16
rs10787429	10	113949664	T	1.613	0.2008	9.651e-16
rs147434609	19	11260816	G	-2.2	0.274	9.915e-16
rs142638715	10	113933859	G	1.608	0.2004	1.036e-15
rs753594392	2	21310227	A	2.274	0.2834	1.047e-15
rs77987196	10	113933006	ATT	1.608	0.2005	1.073e-15
rs2927468	19	45357939	G	-1.624	0.2025	1.081e-15
rs56212928	2	21272763	A	2.28	0.2844	1.095e-15
rs7096937	10	113950418	T	1.611	0.2009	1.099e-15
rs11903024	2	21138740	T	-1.852	0.231	1.127e-15
rs2255400	10	113936244	A	1.605	0.2005	1.191e-15
rs117706705	9	136337740	T	2.185	0.273	1.205e-15
rs754524	2	21311541	G	2.276	0.2844	1.229e-15
rs2792759	10	113936855	C	1.603	0.2007	1.407e-15
rs4606879	2	21138868	A	-1.838	0.2302	1.422e-15
rs4918722	10	113947040	C	1.602	0.2009	1.512e-15
rs2487294	10	113937941	G	1.6	0.2005	1.529e-15
rs2255141	10	113933886	A	1.6	0.2006	1.565e-15
rs2803619	10	113934384	G	1.597	0.2006	1.743e-15
rs35521996	10	113945245	T	1.575	0.1981	1.892e-15
rs2803621	10	113939584	G	1.594	0.2006	1.901e-15
rs6755762	2	21141323	G	-1.937	0.2437	1.933e-15
rs2792751	10	113940329	T	1.593	0.2006	2.049e-15
rs117379095	19	11255235	T	-2.247	0.2831	2.115e-15
rs5024318	10	113933009	A	1.595	0.201	2.134e-15
rs138821638	1	109787317	T	-3.417	0.4307	2.157e-15
rs7588415	2	21123661	A	-2.22	0.2802	2.357e-15
rs111471227	2	21129026	T	-2.231	0.2816	2.373e-15
rs6732027	2	21129534	G	-2.215	0.2799	2.508e-15
rs6731905	2	21129429	C	-2.216	0.2801	2.554e-15
rs10650705	2	21141364	CCT	-1.928	0.2439	2.72e-15
rs10421795	19	11344406	T	-1.517	0.1925	3.213e-15
rs4804143	19	11235504	T	1.488	0.1889	3.302e-15
rs62129108	19	11246554	A	1.487	0.1888	3.352e-15
rs7565511	2	21129790	G	-2.204	0.2799	3.448e-15
rs74357907	20	39756055	T	-1.699	0.2159	3.541e-15
rs7596102	2	21125848	A	-2.213	0.2812	3.591e-15
rs7586740	2	21125633	C	-2.211	0.2812	3.818e-15
rs11679950	2	62816151	G	-1.839	0.2339	3.873e-15
rs2738457	19	11237269	A	1.483	0.1888	3.999e-15
rs11679934	2	62816083	T	-1.838	0.234	4.084e-15
rs7594084	2	21127605	C	-2.208	0.2811	4.156e-15
rs2569539	19	11238399	A	1.481	0.1888	4.35e-15
rs59506299	19	11247883	T	1.479	0.1888	4.786e-15
rs58650994	19	11248176	A	1.479	0.1888	4.786e-15
rs141257950	19	11248298	CA	1.479	0.1888	4.954e-15
rs2738460	19	11238807	T	1.478	0.1888	5.093e-15
rs1014120	2	62825304	A	-1.83	0.2339	5.131e-15
rs4671431	2	62822608	T	-1.83	0.2338	5.141e-15
rs1014121	2	62825303	C	-1.83	0.2338	5.141e-15
rs72888845	2	21131717	A	-2.205	0.2817	5.151e-15
rs8176635	9	136152009	A	-1.488	0.1902	5.179e-15
rs2738461	19	11240794	T	1.477	0.1888	5.257e-15
rs2569537	19	11240053	A	1.477	0.1888	5.266e-15
rs7253431	19	11247071	G	1.477	0.1888	5.288e-15
rs138259686	9	136151925	A	-1.488	0.1902	5.34e-15
rs7580543	2	21121320	A	-2.196	0.2808	5.358e-15
rs11668605	19	11249474	C	1.476	0.1888	5.483e-15
rs3865427	19	45380961	A	2.301	0.2943	5.5e-15
rs11085761	19	11246620	C	1.476	0.1888	5.518e-15
rs1963013	2	62819258	A	-1.827	0.2338	5.59e-15
rs4671043	2	62828416	G	-1.827	0.2338	5.644e-15
rs4672534	2	62809563	G	-1.829	0.2341	5.665e-15
rs140611843	2	62809576	T	-1.829	0.234	5.698e-15
rs11676339	2	62826646	G	-1.827	0.2338	5.725e-15
rs11695167	2	62827648	G	-1.827	0.2338	5.725e-15
rs4671044	2	62828819	C	-1.827	0.2338	5.725e-15
rs4671430	2	62813723	A	-1.828	0.2341	5.779e-15
rs12995710	2	62838270	A	-1.83	0.2344	5.927e-15
rs1209565424	5	74733593	T	1.78	0.228	5.96e-15
rs34925600	19	11246144	A	1.474	0.1888	5.999e-15
rs11677640	2	62809832	A	-1.827	0.2341	6.006e-15
rs10445944	2	62810686	C	-1.827	0.2341	6.006e-15
rs11682112	2	62812533	T	-1.827	0.2341	6.006e-15
rs11679278	2	62828107	G	-1.824	0.2338	6.134e-15
rs577165044	2	62825650	ATT	-1.826	0.2341	6.311e-15
rs4671447	2	62884025	T	-1.831	0.2347	6.36e-15
rs2738455	19	11235090	T	1.473	0.1889	6.426e-15
rs11689333	2	62827879	C	-1.819	0.2333	6.493e-15
rs1352218650	2	21266774	G	1.775	0.2277	6.505e-15
rs193010218	2	21121524	CA	-2.193	0.2813	6.584e-15
rs71171301	19	45383091	AC	2.283	0.293	6.594e-15
rs34224078	19	45383115	G	2.283	0.293	6.594e-15
rs17249092	19	11245814	A	1.471	0.1888	6.744e-15
rs62129105	19	11245829	A	1.471	0.1888	6.744e-15
rs10445940	2	62808591	A	-1.824	0.2341	6.745e-15
rs35879138	19	45383139	A	2.283	0.2931	6.901e-15
rs2116898	19	11241810	A	1.47	0.1888	6.992e-15
rs62129107	19	11246272	G	1.47	0.1888	7.135e-15
rs12611315	19	11244793	C	1.47	0.1888	7.204e-15
rs12609722	19	11245012	C	1.47	0.1888	7.204e-15
rs200605263	19	11246231	CA	1.469	0.1888	7.233e-15
rs2738466	19	11242765	G	1.469	0.1888	7.237e-15
rs4804565	19	11245453	T	1.469	0.1888	7.44e-15
rs71352237	19	45383079	C	2.279	0.293	7.487e-15
rs892066	19	11350340	G	-1.492	0.1919	7.626e-15
rs866298430	5	74525701	A	1.458	0.1875	7.654e-15
rs4804569	19	11245771	C	1.468	0.1888	7.672e-15
rs150355185	2	62821933	TGCTGGGAGAGGCATGA	-1.833	0.2358	7.738e-15
rs4804568	19	11245604	A	1.467	0.1888	7.931e-15
rs55660224	1	109839400	T	-4.461	0.5741	8.026e-15
rs14158	19	11242044	A	1.467	0.1888	8.053e-15
rs72658877	19	11243328	G	1.467	0.1888	8.061e-15
rs2116897	19	11241877	A	1.467	0.1888	8.106e-15
rs55903358	19	11243368	C	1.467	0.1888	8.125e-15
rs17249057	19	11243502	C	1.466	0.1888	8.185e-15
rs4804566	19	11245469	G	1.467	0.1888	8.187e-15
rs2116899	19	11241780	A	1.466	0.1888	8.296e-15
rs17249064	19	11243592	T	1.466	0.1888	8.325e-15
rs11694192	2	62860983	A	-1.816	0.2339	8.378e-15
rs604349	1	109839392	A	-4.429	0.5706	8.522e-15
rs5742911	19	11243445	G	1.466	0.1889	8.774e-15
rs17242683	19	11243160	A	1.465	0.1889	8.897e-15
rs11694041	2	62860880	T	-1.817	0.2345	9.491e-15
rs4671440	2	62861545	T	-1.817	0.2345	9.491e-15
rs4671441	2	62862119	T	-1.817	0.2345	9.491e-15
rs12991462	2	62862792	T	-1.817	0.2345	9.491e-15
rs4671442	2	62863123	T	-1.817	0.2345	9.491e-15
rs4671443	2	62863438	T	-1.817	0.2345	9.491e-15
rs12997664	2	62863571	T	-1.817	0.2345	9.491e-15
rs13017927	2	62864773	T	-1.817	0.2345	9.491e-15
rs12995892	2	62868760	G	-1.817	0.2345	9.491e-15
rs589566	2	21269809	A	1.746	0.2254	9.683e-15
rs4671445	2	62865459	G	-1.816	0.2345	9.702e-15
rs145929465	2	62832743	T	-1.813	0.2342	9.88e-15
rs34541466	2	62833247	C	-1.814	0.2343	1.007e-14
rs4553811	2	62833955	T	-1.814	0.2343	1.007e-14
rs139158059	2	62834534	A	-1.814	0.2343	1.007e-14
rs4671434	2	62834678	A	-1.814	0.2343	1.007e-14
rs144073815	2	62837768	G	-1.814	0.2343	1.007e-14
rs74487936	2	62837944	T	-1.814	0.2343	1.007e-14
rs71410951	2	62841717	TGGACATTTAGATTGTC	-1.814	0.2343	1.007e-14
rs4671047	2	62842450	C	-1.814	0.2343	1.007e-14
rs4671046	2	62842243	T	-1.813	0.2343	1.009e-14
rs4671437	2	62859605	C	-1.814	0.2345	1.032e-14
rs4671438	2	62860133	A	-1.814	0.2345	1.032e-14
rs4671439	2	62860298	T	-1.814	0.2345	1.032e-14
rs35561669	2	62858457	T	-1.813	0.2343	1.035e-14
rs904682799	19	11247004	T	1.46	0.1887	1.054e-14
rs11680946	2	62829313	T	-1.81	0.2341	1.086e-14
rs142213938	2	62846095	T	-1.811	0.2343	1.095e-14
rs71422357	2	62879966	T	-1.813	0.2345	1.097e-14
rs4671045	2	62829479	G	-1.81	0.2341	1.101e-14
rs72807533	2	62831447	T	-1.81	0.2341	1.101e-14
rs72807535	2	62831597	G	-1.81	0.2341	1.101e-14
rs1994397	2	62832410	A	-1.81	0.2341	1.101e-14
rs4671435	2	62836789	G	-1.81	0.2341	1.101e-14
rs13007226	2	62845359	T	-1.81	0.2341	1.101e-14
rs1028817976	2	62843036	C	-1.81	0.2341	1.104e-14
rs35032881	2	62872850	A	-1.812	0.2345	1.108e-14
rs1316099627	19	11243223	T	1.458	0.1888	1.14e-14
rs35821355	2	62841180	CT	-1.808	0.2341	1.151e-14
rs10401845	19	11191536	C	-2.163	0.2801	1.16e-14
rs370762287	19	11244543	GTTTTC	1.46	0.1892	1.177e-14
rs11668477	19	11195030	G	-2.159	0.2797	1.182e-14
rs147668583	2	62844456	G	-1.807	0.2341	1.197e-14
rs12469984	2	62844612	C	-1.807	0.2341	1.197e-14
rs4479392	2	21128142	T	-2.154	0.2792	1.23e-14
rs966939801	5	74745521	T	1.916	0.2484	1.257e-14
rs78820885	5	74969779	C	-1.456	0.1888	1.285e-14
rs10901251	9	136126129	C	1.462	0.1897	1.292e-14
rs11125936	2	62871225	C	-1.806	0.2344	1.364e-14
rs34791478	2	62853835	G	-1.803	0.2341	1.37e-14
rs512535	2	21267782	T	1.735	0.2253	1.397e-14
rs7523242	1	55498949	C	-1.538	0.2001	1.563e-14
rs146053370	5	74708473	G	-5.315	0.6923	1.655e-14
rs61483465	16	72217018	C	-1.581	0.2061	1.733e-14
rs34184400	2	62854428	A	-1.795	0.2341	1.797e-14
rs7523141	1	55498798	C	-1.533	0.2001	1.856e-14
rs59716766	19	11193065	C	-2.145	0.2802	1.944e-14
rs57255371	20	39846859	G	-1.627	0.2125	1.955e-14
rs10421382	19	11344973	C	-1.475	0.1927	1.967e-14
rs547186	2	21269241	T	1.72	0.2253	2.309e-14
rs10406522	19	11341635	C	-1.472	0.1928	2.343e-14
rs7525649	1	55499156	C	-1.527	0.2001	2.35e-14
rs11687746	2	62817978	C	-1.796	0.2353	2.351e-14
rs6029632	20	39960342	G	-1.683	0.2206	2.391e-14
rs6129786	20	39887648	C	-1.621	0.2126	2.469e-14
rs6124335	20	39891808	C	-1.62	0.2126	2.535e-14
rs6029630	20	39958849	C	-1.682	0.2207	2.556e-14
rs2182833	1	55500429	A	-1.525	0.2001	2.588e-14
rs3794695	16	72097827	T	1.532	0.2012	2.696e-14
rs10788994	1	55500976	C	-1.523	0.2001	2.73e-14
rs12979813	19	11342703	G	-1.467	0.1928	2.775e-14
rs34042070	16	72101525	G	1.528	0.2008	2.847e-14
rs774882452	11	61594920	C	-1.548	0.2035	2.866e-14
rs174581	11	61606683	A	-1.541	0.2027	2.976e-14
rs174576	11	61603510	A	-1.543	0.203	2.978e-14
rs5792235	11	61596322	C	-1.546	0.2034	3.023e-14
rs174568	11	61593816	T	-1.546	0.2035	3.059e-14
rs1535	11	61597972	G	-1.544	0.2034	3.211e-14
rs6129772	20	39845070	C	-1.623	0.2138	3.255e-14
rs6129762	20	39763155	G	-1.755	0.2313	3.299e-14
rs7262080	20	39820749	G	-1.611	0.2125	3.446e-14
rs2179371	20	39892352	T	-1.608	0.2121	3.485e-14
rs174578	11	61605499	A	-1.537	0.2028	3.492e-14
rs174580	11	61606642	G	-1.537	0.2028	3.516e-14
rs932499033	20	39819871	CTTTTT	-1.61	0.2125	3.561e-14
rs915987703	11	61620628	A	-1.514	0.1998	3.639e-14
rs571417719	2	21344017	CA	2.171	0.2867	3.774e-14
rs174567	11	61593005	G	-1.538	0.2032	3.804e-14
rs9927981	16	72088652	T	1.546	0.2043	3.842e-14
rs3764706	20	39714196	C	-1.573	0.2079	3.869e-14
rs2076576	20	39713352	A	-1.573	0.2079	3.884e-14
rs6511729	19	11346252	C	-1.454	0.1921	3.902e-14
rs2235365	20	39808400	G	-1.607	0.2125	4.006e-14
rs2235366	20	39808660	G	-1.607	0.2125	4.006e-14
rs377012939	20	39954925	T	-1.721	0.2277	4.175e-14
rs112685566	2	21436451	A	2.101	0.2781	4.246e-14
rs174577	11	61604814	A	-1.532	0.2028	4.253e-14
rs201019550	19	11334894	C	-1.579	0.209	4.256e-14
rs174564	11	61588305	G	-1.538	0.2036	4.298e-14
rs6124314	20	39715217	C	-1.577	0.2088	4.315e-14
rs34020998	2	21438682	A	2.101	0.2782	4.417e-14
rs8062041	16	72088964	T	1.518	0.2012	4.623e-14
rs117023568	2	21386374	T	-1.976	0.2619	4.649e-14
rs61407223	2	21387163	G	-1.976	0.2619	4.649e-14
rs174584	11	61610750	A	-1.52	0.2016	4.727e-14
rs191835914	5	74646765	C	-5.206	0.6912	5.055e-14
rs174583	11	61609750	T	-1.516	0.2013	5.08e-14
rs174565	11	61591636	G	-1.539	0.2044	5.149e-14
rs7045111	9	136118866	A	1.439	0.1912	5.205e-14
rs56668103	20	39826079	T	-1.608	0.2138	5.45e-14
rs2076575	20	39720830	A	-1.574	0.2094	5.587e-14
rs174528	11	61543499	C	-1.517	0.2017	5.658e-14
rs3764707	20	39714145	A	-1.572	0.2092	5.661e-14
rs1234146495	11	61614426	C	-1.518	0.2019	5.739e-14
rs35473591	11	61586328	CT	-1.531	0.2037	5.74e-14
rs150454634	5	74665994	A	-5.26	0.7	5.764e-14
rs6129778	20	39870578	C	-1.592	0.2119	5.803e-14
rs3810307	19	11332570	A	-1.458	0.194	5.811e-14
rs6072310	20	39850308	C	-1.773	0.236	5.84e-14
rs11448793	2	62903054	GT	-1.759	0.2341	5.858e-14
rs3852789	16	72228506	C	-1.548	0.2061	5.899e-14
rs2000999	16	72108093	A	1.509	0.201	6.254e-14
rs75499894	2	21390541	T	-1.988	0.2649	6.271e-14
rs34563861	5	74539804	TA	1.399	0.1865	6.306e-14
rs75249613	2	21414433	G	-1.986	0.2647	6.37e-14
rs174566	11	61592362	G	-1.523	0.2031	6.391e-14
rs75691153	2	21402391	C	-1.987	0.2649	6.431e-14
rs9411368	9	136118689	T	1.435	0.1914	6.487e-14
rs17041973	2	21401235	G	-1.986	0.2649	6.542e-14
rs6129750	20	39703025	C	-1.569	0.2092	6.575e-14
rs7034706	9	136118979	C	1.432	0.1911	6.628e-14
rs56339484	20	39716551	C	-1.568	0.2091	6.639e-14
rs7030248	9	136155359	A	-1.485	0.1982	6.712e-14
rs174562	11	61585144	G	-1.527	0.2037	6.759e-14
rs174574	11	61600342	A	-1.517	0.2026	6.989e-14
rs866492486	5	74436111	A	1.411	0.1885	7.056e-14
rs174570	11	61597212	T	-1.529	0.2043	7.19e-14
rs59565131	19	11228620	CT	-1.528	0.2041	7.229e-14
rs99780	11	61596633	T	-1.52	0.2031	7.28e-14
rs17242541	19	11229524	C	-1.527	0.2043	7.997e-14
rs28456	11	61589481	G	-1.525	0.2043	8.532e-14
rs41280378	10	74692646	G	-1.614	0.2163	8.569e-14
rs11478283	20	39903531	TA	-1.758	0.2362	1.007e-13
rs2235367	20	39830122	A	-1.755	0.2359	1.015e-13
rs6029568	20	39838056	A	-1.753	0.2356	1.015e-13
rs6029575	20	39849364	T	-1.773	0.2383	1.015e-13
rs174592	11	61618608	G	-1.493	0.2006	1.03e-13
rs8176720	9	136132873	C	-1.389	0.1868	1.066e-13
rs174529	11	61543961	C	-1.501	0.202	1.08e-13
rs6093461	20	39893366	C	-1.756	0.2362	1.086e-13
rs6102325	20	39883575	G	-1.755	0.2362	1.093e-13
rs6029596	20	39888739	C	-1.755	0.2362	1.093e-13
rs6072309	20	39848472	T	-1.771	0.2383	1.098e-13
rs4812482	20	39685419	G	-1.541	0.2075	1.111e-13
rs2149041	1	55502137	C	-1.481	0.1994	1.117e-13
rs11681543	2	62847415	T	-1.752	0.2359	1.147e-13
rs1013710	20	39882781	G	-1.754	0.2362	1.147e-13
rs1270963714	20	39879800	GAT	-1.754	0.2363	1.152e-13
rs6072311	20	39855001	C	-1.754	0.2364	1.202e-13
rs6102324	20	39882406	G	-1.75	0.2359	1.203e-13
rs4812486	20	39890353	C	-1.75	0.2359	1.203e-13
rs6029561	20	39815780	A	-1.75	0.2359	1.222e-13
rs17001244	19	11340057	G	-1.43	0.1929	1.24e-13
rs6029592	20	39885181	A	-1.767	0.2384	1.248e-13
rs4344974	20	39818861	T	-1.765	0.2382	1.284e-13
rs7034353	9	136118740	C	1.414	0.191	1.326e-13
rs10462511	5	74384115	G	1.409	0.1904	1.371e-13
rs6029588	20	39878620	A	-1.748	0.2363	1.391e-13
rs6016534	20	39878956	C	-1.748	0.2363	1.391e-13
rs6065321	20	39818712	C	-1.762	0.2382	1.412e-13
rs4533439	2	21141815	C	-1.845	0.2494	1.429e-13
rs13007041	2	62866101	A	-1.767	0.239	1.436e-13
rs13030641	2	62866105	C	-1.767	0.239	1.436e-13
rs2043302	19	11339396	C	-1.426	0.1929	1.448e-13
rs10418759	19	11340242	G	-1.426	0.1929	1.448e-13
rs73623231	20	39818599	T	-1.752	0.237	1.455e-13
rs174535	11	61551356	C	-1.498	0.2026	1.458e-13
rs2092203	20	39858545	C	-1.747	0.2364	1.477e-13
rs148353395	19	45413760	C	5.233	0.7081	1.482e-13
rs174554	11	61579463	G	-1.505	0.2037	1.491e-13
rs174551	11	61573684	C	-1.505	0.2037	1.499e-13
rs2866372	20	39841091	C	-1.76	0.2382	1.51e-13
rs6029587	20	39877049	G	-1.743	0.236	1.53e-13
rs439382	19	45408475	G	5.141	0.6961	1.539e-13
rs509360	11	61548559	G	-1.489	0.2016	1.555e-13
rs6102303	20	39835989	T	-1.759	0.2382	1.56e-13
rs1543324	20	39877745	T	-1.76	0.2385	1.599e-13
rs55971831	19	11243411	A	1.391	0.1885	1.649e-13
rs73611258	20	39742284	A	-1.55	0.2102	1.661e-13
rs6129795	20	39898830	T	-1.759	0.2385	1.664e-13
rs6029603	20	39902135	A	-1.759	0.2385	1.664e-13
rs4810311	20	39877869	T	-1.756	0.2381	1.671e-13
rs7873522	9	136131905	C	-1.377	0.1867	1.695e-13
rs7873634	9	136132010	C	-1.377	0.1867	1.695e-13
rs8176731	9	136132350	C	-1.377	0.1867	1.695e-13
rs7898735	10	74712546	C	-1.622	0.22	1.738e-13
rs174553	11	61575158	G	-1.501	0.2037	1.743e-13
rs6065327	20	39895533	T	-1.758	0.2385	1.746e-13
rs1540908	20	39897023	C	-1.758	0.2385	1.746e-13
rs6102334	20	39898133	C	-1.758	0.2385	1.746e-13
rs6065328	20	39899404	C	-1.758	0.2385	1.746e-13
rs6029602	20	39901676	G	-1.758	0.2385	1.746e-13
rs7873416	9	136131846	C	-1.375	0.1867	1.777e-13
rs6597613	9	136120990	G	1.406	0.1909	1.82e-13
rs6029593	20	39885259	A	-1.756	0.2385	1.821e-13
rs6124309	20	39688693	A	-1.536	0.2087	1.849e-13
rs7898213	10	113980428	C	-1.398	0.19	1.85e-13
rs2419607	10	113978499	G	-1.397	0.1899	1.919e-13
rs7904738	10	74710484	C	-1.618	0.22	1.92e-13
rs217181	16	72114002	T	-1.496	0.2034	1.932e-13
rs78940737	9	130760328	GT	1.745	0.2373	1.937e-13
rs7048647	9	136119228	C	1.403	0.1909	1.982e-13
rs6511728	19	11335597	G	-1.419	0.193	1.994e-13
rs2954029	8	126490972	A	1.377	0.1874	2.041e-13
rs6129785	20	39886504	G	-1.531	0.2084	2.049e-13
rs9328545	9	136119391	G	1.403	0.1909	2.054e-13
rs174530	11	61546592	G	-1.488	0.2026	2.07e-13
rs9411471	9	136120091	A	1.402	0.1909	2.093e-13
rs113259536	9	136121423	CAACTCTAA	1.401	0.1909	2.156e-13
rs4575188	10	113982162	G	-1.394	0.19	2.161e-13
rs2419608	10	113982675	G	-1.394	0.19	2.166e-13
rs6129815	20	39964330	C	-1.618	0.2205	2.18e-13
rs144142940	2	22253631	T	5.67	0.7728	2.21e-13
rs1308396173	9	136120134	A	1.4	0.1909	2.235e-13
rs9411469	9	136119966	T	1.399	0.1909	2.309e-13
rs2235362	20	39744419	A	-1.543	0.2105	2.33e-13
rs7442914	5	74389325	A	1.39	0.1896	2.343e-13
rs9411470	9	136119985	G	1.399	0.1909	2.367e-13
rs16970667	16	72221242	C	-1.523	0.2078	2.395e-13
rs174536	11	61551927	C	-1.489	0.2032	2.427e-13
rs9411468	9	136119888	A	1.398	0.1909	2.429e-13
rs9919007	9	136119527	T	1.397	0.1908	2.441e-13
rs9411369	9	136119777	G	1.398	0.1909	2.48e-13
rs9411467	9	136119809	A	1.397	0.1909	2.546e-13
rs174533	11	61549025	A	-1.488	0.2033	2.553e-13
rs79915079	19	11229066	A	-2.744	0.375	2.559e-13
rs553823590	16	72010163	C	-1.443	0.1973	2.582e-13
rs7855466	9	136121303	T	1.396	0.191	2.711e-13
rs6597614	9	136121014	A	1.396	0.191	2.748e-13
rs6124313	20	39714835	G	-1.514	0.2072	2.798e-13
rs139541803	16	72011456	G	-1.48	0.2025	2.812e-13
rs6597615	9	136122706	C	1.394	0.1908	2.813e-13
rs116530815	19	11212941	C	-2.771	0.3794	2.846e-13
rs2980868	8	126488235	C	1.369	0.1875	2.883e-13
rs2980869	8	126488250	C	1.369	0.1875	2.883e-13
rs6124328	20	39826928	A	-1.721	0.2357	2.884e-13
rs10787431	10	113983496	G	-1.387	0.1899	2.9e-13
rs6597618	9	136123740	C	1.393	0.1909	2.921e-13
rs1235138523	20	39895187	CTT	-1.701	0.2331	3.034e-13
rs7043853	9	136121652	G	1.392	0.1909	3.092e-13
rs174537	11	61552680	T	-1.483	0.2033	3.094e-13
rs60484807	9	136128467	G	-1.361	0.1868	3.268e-13
rs12554580	9	136128603	C	-1.361	0.1868	3.268e-13
rs10751502	9	136129079	G	-1.361	0.1868	3.268e-13
rs7469795	9	136130893	C	-1.361	0.1868	3.275e-13
rs17321515	8	126486409	A	1.365	0.1874	3.289e-13
rs102274	11	61557826	C	-1.48	0.2033	3.394e-13
rs11484204	20	39679539	A	-1.516	0.2083	3.437e-13
rs174557	11	61581368	G	-1.49	0.2048	3.438e-13
rs8176757	9	136130012	C	-1.359	0.1868	3.539e-13
rs174541	11	61565908	C	-1.48	0.2035	3.581e-13
rs2076146	20	39798418	G	-1.731	0.2382	3.724e-13
rs9411472	9	136122253	C	1.387	0.1909	3.74e-13
rs12919803	16	71998772	A	-1.445	0.1988	3.783e-13
rs2076148	20	39788855	A	-1.73	0.2382	3.828e-13
rs6124323	20	39794489	G	-1.73	0.2382	3.828e-13
rs174556	11	61580635	T	-1.487	0.2048	3.87e-13
rs926345	20	39771947	T	-1.729	0.2381	3.916e-13
rs7046863	9	136121441	C	1.386	0.1909	3.983e-13
rs8101802	19	11336182	C	-1.399	0.1928	4.021e-13
rs7256793	19	11247081	T	-2.974	0.41	4.091e-13
rs174561	11	61582708	C	-1.485	0.2048	4.148e-13
rs174550	11	61571478	C	-1.478	0.2037	4.153e-13
rs3795128	20	39774163	T	-1.728	0.2382	4.181e-13
rs174555	11	61579760	C	-1.485	0.2048	4.213e-13
rs174545	11	61569306	G	-1.477	0.2037	4.254e-13
rs73623232	20	39895917	C	-1.711	0.2361	4.27e-13
rs7185272	16	72013797	G	-1.469	0.2027	4.304e-13
rs174546	11	61569830	T	-1.477	0.2037	4.315e-13
rs174547	11	61570783	C	-1.477	0.2037	4.315e-13
rs6065311	20	39724338	T	-1.712	0.2363	4.372e-13
rs174560	11	61581764	C	-1.48	0.2044	4.578e-13
rs3826688	19	45418961	C	-1.384	0.1912	4.585e-13
rs6029552	20	39760448	C	-1.709	0.2361	4.586e-13
rs753381	20	39797465	T	-1.725	0.2383	4.629e-13
rs6029549	20	39754695	C	-1.723	0.2382	4.701e-13
rs760762	20	39776046	C	-1.709	0.2362	4.787e-13
rs1280946937	2	21277213	GCT	-1.557	0.2154	4.851e-13
rs7185190	16	72019164	T	-1.466	0.2028	4.851e-13
rs4788589	16	72019948	T	-1.466	0.2028	4.851e-13
rs4788590	16	72020294	G	-1.466	0.2028	4.851e-13
rs4788591	16	72020323	A	-1.466	0.2028	4.851e-13
rs17111503	1	55503448	A	-1.486	0.2055	4.86e-13
rs12443563	16	72018099	C	-1.466	0.2028	4.894e-13
rs8061657	16	72016695	A	-1.466	0.2027	4.933e-13
rs8062422	16	72016839	G	-1.466	0.2027	4.933e-13
rs6499556	16	72017298	A	-1.466	0.2027	4.933e-13
rs7205914	16	72018901	A	-1.465	0.2028	5.02e-13
rs4788453	16	72020727	A	-1.465	0.2028	5.02e-13
rs2954031	8	126491733	G	1.351	0.187	5.039e-13
rs12443896	16	72006231	A	-1.465	0.2027	5.043e-13
rs6072263	20	39705546	T	-1.723	0.2385	5.066e-13
rs6072279	20	39755154	G	-1.706	0.2362	5.068e-13
rs761025803	20	39897002	ATTGT	-1.68	0.2326	5.175e-13
rs7197967	16	72007232	A	-1.466	0.203	5.209e-13
rs1962270	10	113975832	C	-1.376	0.1905	5.22e-13
rs9936019	16	72016347	A	-1.464	0.2027	5.247e-13
rs174598	11	61621194	A	-1.429	0.198	5.336e-13
rs8047848	16	72010742	G	-1.463	0.2027	5.41e-13
rs1559399	16	72011261	A	-1.463	0.2027	5.41e-13
rs1179041	9	136242669	T	1.441	0.1997	5.46e-13
rs6874626	5	74999576	G	-1.348	0.1868	5.473e-13
rs4246215	11	61564299	T	-1.47	0.2037	5.488e-13
rs7191900	16	72014866	G	-1.462	0.2027	5.68e-13
rs2113216	16	72012508	A	-1.461	0.2027	5.724e-13
rs1122531	16	72012772	C	-1.461	0.2027	5.724e-13
rs4788452	16	72012847	C	-1.461	0.2027	5.724e-13
rs1972660	16	72013100	C	-1.461	0.2027	5.724e-13
rs9302633	16	72013539	T	-1.461	0.2027	5.724e-13
rs8050981	16	72014470	T	-1.461	0.2027	5.724e-13
rs7192750	16	72014782	T	-1.461	0.2027	5.724e-13
rs8051431	16	72015251	G	-1.461	0.2027	5.724e-13
rs8056712	16	72015406	T	-1.461	0.2027	5.724e-13
rs1974883	16	72015589	A	-1.461	0.2027	5.724e-13
rs174534	11	61549458	G	-1.464	0.2032	5.804e-13
rs34756893	2	62802108	C	-1.465	0.2033	5.811e-13
rs4804567	19	11245472	T	-2.955	0.4101	5.861e-13
rs405697	19	45404691	G	-1.378	0.1913	5.962e-13
rs10623320	16	72003267	C	-1.46	0.2027	5.998e-13
rs4810309	20	39665750	A	-1.718	0.2386	6.04e-13
rs72643557	11	61579427	C	-1.423	0.1976	6.082e-13
rs61267471	20	39663603	C	-1.48	0.2057	6.307e-13
rs2223745	20	39713869	G	-1.701	0.2364	6.393e-13
rs12935551	16	72017562	C	-1.44	0.2002	6.419e-13
rs1186937520	11	61591995	G	-1.473	0.2048	6.453e-13
rs79482788	1	109815133	A	-4.958	0.6895	6.505e-13
rs75951814	1	109815211	A	-4.958	0.6895	6.505e-13
rs113683670	1	109815214	TG	-4.958	0.6895	6.505e-13
rs6670347	1	109815368	C	-4.958	0.6895	6.505e-13
rs6667814	1	109815746	G	-4.958	0.6895	6.505e-13
rs6124315	20	39719202	A	-1.715	0.2384	6.518e-13
rs174559	11	61581656	A	-1.475	0.2051	6.543e-13
rs2569555	19	11219048	T	-1.473	0.205	6.708e-13
rs6065332	20	39946922	C	-1.561	0.2173	6.718e-13
rs8047837	16	72010728	G	-1.454	0.2024	6.764e-13
rs102275	11	61557803	C	-1.456	0.2026	6.827e-13
rs200366673	2	62892437	C	-1.684	0.2344	6.865e-13
rs12257692	10	74703849	C	-1.579	0.2198	6.92e-13
rs6072249	20	39656342	A	-1.713	0.2386	7.011e-13
rs7394579	11	61581450	G	-1.48	0.2062	7.116e-13
rs3890860	16	72103409	G	1.37	0.1908	7.194e-13
rs8056943	16	72008854	G	-1.454	0.2027	7.359e-13
rs6499554	16	72009439	A	-1.454	0.2027	7.359e-13
rs8063234	16	72010230	C	-1.454	0.2027	7.359e-13
rs8048292	16	72010484	T	-1.454	0.2027	7.359e-13
rs8048630	16	72010673	T	-1.454	0.2027	7.359e-13
rs3929023	16	72011040	A	-1.454	0.2027	7.359e-13
rs1559400	16	72011193	A	-1.454	0.2027	7.359e-13
rs1559398	16	72011450	G	-1.454	0.2027	7.359e-13
rs1372969511	20	39951474	TA	-1.545	0.2154	7.431e-13
rs2569554	19	11220410	A	-1.47	0.2049	7.45e-13
rs6029526	20	39672618	T	-1.696	0.2365	7.486e-13
rs404935	19	45372794	A	1.86	0.2593	7.506e-13
rs174538	11	61560081	A	-1.463	0.204	7.568e-13
rs7190994	16	72099241	A	1.369	0.1909	7.572e-13
rs7189591	16	72099011	T	1.368	0.1909	7.736e-13
rs7188962	16	72098962	G	1.368	0.1909	7.748e-13
rs157587	19	45398206	G	5.017	0.7001	7.835e-13
rs205909	19	45400775	G	5.017	0.7001	7.835e-13
rs542555887	19	45402342	AT	5.017	0.7001	7.835e-13
rs490243	19	45402470	T	5.017	0.7001	7.835e-13
rs417357	19	45403119	T	5.017	0.7001	7.835e-13
rs394819	19	45404579	T	5.017	0.7001	7.835e-13
rs435380	19	45407118	A	5.017	0.7001	7.835e-13
rs59596298	20	39930485	G	-1.566	0.2186	7.904e-13
rs434132	19	45407720	G	5.011	0.6998	8.099e-13
rs1559401	16	72011181	G	-1.451	0.2027	8.172e-13
rs446037	19	45407437	T	5.011	0.7	8.214e-13
rs138612900	19	11218858	C	-1.467	0.205	8.215e-13
rs2569556	19	11218965	A	-1.467	0.205	8.215e-13
rs200435297	16	72187862	C	-2.056	0.2873	8.401e-13
rs2072881	20	39787937	T	-1.689	0.2361	8.406e-13
rs440446	19	45409167	G	-1.377	0.1925	8.515e-13
rs7185840	16	72102112	G	1.365	0.1908	8.527e-13
rs7203821	16	72101165	C	1.365	0.1909	8.592e-13
rs7201643	16	72100780	A	1.365	0.1909	8.609e-13
rs2307111	5	75003678	T	-1.337	0.1869	8.618e-13
rs7874186	9	130770031	A	1.717	0.2401	8.693e-13
rs584007	19	45416478	G	-1.368	0.1913	8.749e-13
rs8051430	16	72015250	G	-1.448	0.2026	8.838e-13
rs12625035	20	39664665	T	-1.479	0.2069	9.009e-13
rs5927	19	11233941	A	-2.777	0.3886	9.01e-13
rs616154	9	136150466	T	-1.35	0.1891	9.442e-13
rs559723	9	136150484	G	-1.35	0.1891	9.442e-13
rs8053841	16	72012072	C	-1.447	0.2027	9.642e-13
rs7189115	16	72098952	T	1.363	0.191	9.903e-13
rs11685524	2	62807954	G	-1.451	0.2035	1.007e-12
rs6881648	5	74991849	A	-1.332	0.1868	1.019e-12
rs6124341	20	39954604	G	-1.56	0.2188	1.025e-12
rs11380455	16	72009855	T	-1.444	0.2026	1.026e-12
rs6129807	20	39934026	G	-1.547	0.217	1.034e-12
rs2070939	16	72108474	A	1.36	0.1909	1.045e-12
rs108499	11	61547237	T	-1.452	0.2038	1.057e-12
rs4812491	20	39929608	G	-1.537	0.2158	1.064e-12
rs491153	19	45402368	T	4.993	0.7011	1.074e-12
rs6864091	5	75010002	T	-1.33	0.1869	1.097e-12
rs74701849	9	130775390	A	1.712	0.2405	1.102e-12
rs12480916	20	39932356	T	-1.555	0.2186	1.133e-12
rs74738750	9	130771437	A	1.715	0.2411	1.135e-12
rs6129812	20	39959119	G	-1.535	0.2158	1.139e-12
rs6072328	20	39913996	T	-1.555	0.2186	1.155e-12
rs6072329	20	39915515	G	-1.555	0.2186	1.155e-12
rs56299550	20	39915589	TG	-1.555	0.2186	1.155e-12
rs4812488	20	39916160	T	-1.555	0.2186	1.155e-12
rs6513714	20	39916401	A	-1.555	0.2186	1.155e-12
rs6129801	20	39916437	T	-1.555	0.2186	1.155e-12
rs6016511	20	39709255	T	-1.667	0.2344	1.166e-12
rs926439658	9	130775093	T	1.724	0.2425	1.175e-12
rs174544	11	61567753	A	-1.456	0.2048	1.176e-12
rs174549	11	61571382	A	-1.456	0.2048	1.176e-12
rs79868705	1	109815074	A	-4.916	0.6915	1.179e-12
rs765673017	20	39961397	CAAAAT	-1.532	0.2155	1.202e-12
rs1277917	1	109817479	C	-4.902	0.6898	1.211e-12
rs6102356	20	39958154	C	-1.531	0.2155	1.233e-12
rs35484594	16	72021985	C	-1.446	0.2036	1.262e-12
rs6129800	20	39914030	G	-1.542	0.2173	1.283e-12
rs150166040	2	62866190	A	-1.721	0.2426	1.295e-12
rs6016505	20	39678289	C	-1.681	0.2368	1.299e-12
rs16872768	5	74982207	T	-1.325	0.1868	1.312e-12
rs174548	11	61571348	G	-1.45	0.2044	1.355e-12
rs2954021	8	126482077	A	1.33	0.1877	1.394e-12
rs6129809	20	39952649	G	-1.529	0.2158	1.394e-12
rs439401	19	45414451	C	-1.355	0.1912	1.395e-12
rs2023929	16	72236956	A	-1.482	0.2092	1.43e-12
rs3124753	9	136249929	G	1.424	0.2011	1.468e-12
rs4788595	16	72025759	A	-1.431	0.2023	1.49e-12
rs36095781	2	62801489	T	-1.45	0.2049	1.493e-12
rs436566	2	21451604	T	-1.903	0.2691	1.524e-12
rs12927205	16	72025077	G	-1.429	0.2021	1.56e-12
rs2112347	5	75015242	T	-1.321	0.1868	1.567e-12
rs79426327	9	130769385	T	1.701	0.2408	1.61e-12
rs2001737	10	113996047	T	-1.363	0.1929	1.628e-12
rs9411367	9	136118513	T	1.345	0.1904	1.656e-12
rs1398301422	10	74705411	GT	-1.544	0.2187	1.66e-12
rs367928963	20	39706588	ATT	-1.54	0.2181	1.661e-12
rs6129730	20	39654545	A	-1.458	0.2066	1.691e-12
rs10987829	9	130776743	G	1.699	0.2407	1.692e-12
rs6129760	20	39746403	A	-1.654	0.2343	1.7e-12
rs2737245	8	116658583	T	-1.458	0.2065	1.701e-12
rs537012314	2	62819395	C	-1.711	0.2425	1.736e-12
rs190451130	2	62819396	C	-1.711	0.2425	1.736e-12
rs183488904	2	62819397	A	-1.711	0.2425	1.736e-12
rs59661343	9	130768621	AT	1.698	0.2408	1.78e-12
rs76601050	16	72105088	G	-2.124	0.3012	1.785e-12
rs540939757	2	21284949	A	2.542	0.3605	1.797e-12
rs143577710	9	130756454	A	1.696	0.2405	1.802e-12
rs150410208	9	130757816	G	1.696	0.2405	1.802e-12
rs3794694	16	72092509	G	1.347	0.1911	1.808e-12
rs9411365	9	136118268	G	1.341	0.1904	1.887e-12
rs6102287	20	39744650	A	-1.693	0.2403	1.893e-12
rs58061431	9	130767860	A	1.696	0.2408	1.897e-12
rs174594	11	61619829	C	-1.391	0.1975	1.903e-12
rs1534418	2	62883920	G	-1.443	0.2049	1.907e-12
rs1534420	2	62884053	A	-1.443	0.2049	1.907e-12
rs6124336	20	39921146	G	-1.53	0.2172	1.913e-12
rs6124337	20	39923621	A	-1.528	0.217	1.926e-12
rs60740963	9	130767737	T	1.696	0.2408	1.931e-12
rs4479415	2	62857975	G	-1.441	0.2046	1.932e-12
rs1980456	20	39742944	T	-1.694	0.2407	1.957e-12
rs60259113	9	130767637	C	1.695	0.2408	1.983e-12
rs10987823	9	130767414	T	1.694	0.2408	1.992e-12
rs80025019	9	130758224	A	1.692	0.2405	2.001e-12
rs2204655	2	62883786	C	-1.442	0.2049	2.004e-12
rs1534419	2	62883936	C	-1.442	0.2049	2.004e-12
rs10987817	9	130763607	A	1.694	0.2408	2.006e-12
rs10987818	9	130763771	C	1.694	0.2408	2.006e-12
rs12238009	9	130763863	G	1.694	0.2408	2.006e-12
rs6124318	20	39742373	T	-1.486	0.2113	2.042e-12
rs174600	11	61622227	C	-1.387	0.1973	2.087e-12
rs10987822	9	130767289	T	1.693	0.2408	2.09e-12
rs6129731	20	39660687	A	-1.672	0.2379	2.095e-12
rs10187261	2	62875687	T	-1.438	0.2046	2.103e-12
rs7205297	16	72025531	G	-1.421	0.2021	2.121e-12
rs174599	11	61621556	C	-1.387	0.1975	2.137e-12
rs10987813	9	130761698	A	1.692	0.2408	2.174e-12
rs10987803	9	130749432	C	1.674	0.2383	2.176e-12
rs10987819	9	130766771	G	1.69	0.2406	2.183e-12
rs10987820	9	130766817	G	1.69	0.2406	2.183e-12
rs679899	2	21250914	G	1.866	0.2658	2.226e-12
rs2901517	2	62878753	C	-1.44	0.205	2.227e-12
rs520354	2	21259612	A	1.868	0.2661	2.244e-12
rs10606763	2	62892055	GCA	-1.445	0.2059	2.285e-12
rs79714481	9	130762239	C	1.69	0.2408	2.29e-12
rs1487074	2	62890551	T	-1.445	0.206	2.306e-12
rs6545969	2	62891474	A	-1.445	0.2059	2.311e-12
rs6677122	1	109820110	T	-4.617	0.6581	2.321e-12
rs12328837	2	62896544	G	-1.445	0.2059	2.325e-12
rs2980875	8	126481747	A	1.315	0.1875	2.332e-12
rs10987821	9	130767078	G	1.689	0.2408	2.341e-12
rs597331	2	21262427	G	1.851	0.264	2.364e-12
rs58305080	2	62895132	C	-1.444	0.206	2.366e-12
rs10987824	9	130767481	A	1.686	0.2405	2.369e-12
rs10987805	9	130752739	C	1.686	0.2405	2.405e-12
rs10198532	2	62875959	A	-1.435	0.2048	2.466e-12
rs2954022	8	126482621	C	1.313	0.1875	2.538e-12
rs36058710	9	136143136	CT	1.307	0.1868	2.635e-12
rs7469576	9	136117964	A	1.332	0.1903	2.652e-12
rs2954027	8	126485294	T	1.312	0.1875	2.661e-12
rs80091550	9	130773519	A	1.685	0.2408	2.683e-12
rs11125941	2	62880818	A	-1.432	0.2048	2.719e-12
rs140010660	19	45372123	T	4.893	0.6997	2.72e-12
rs7420881	2	62878928	G	-1.432	0.2047	2.742e-12
rs6129808	20	39951287	C	-1.681	0.2406	2.801e-12
rs12236250	9	130758956	A	1.683	0.2408	2.802e-12
rs11532579	2	62878360	G	-1.431	0.2048	2.812e-12
rs5472	16	72088467	G	1.435	0.2053	2.837e-12
rs6734002	2	62873916	T	-1.43	0.2048	2.882e-12
rs10187372	2	62875789	T	-1.43	0.2048	2.882e-12
rs3980648	2	62877165	G	-1.43	0.2048	2.882e-12
rs13403509	2	62878163	G	-1.43	0.2048	2.882e-12
rs4449117	2	62878660	C	-1.43	0.2048	2.882e-12
rs2421713	2	62878720	G	-1.43	0.2048	2.882e-12
rs9678363	2	62879168	G	-1.43	0.2048	2.882e-12
rs9679110	2	62879559	T	-1.43	0.2048	2.882e-12
rs9679111	2	62879561	T	-1.43	0.2048	2.882e-12
rs201890471	2	62879635	C	-1.43	0.2048	2.882e-12
rs112315230	2	62879639	T	-1.43	0.2048	2.882e-12
rs7421841	2	62880765	G	-1.43	0.2048	2.882e-12
rs974344	2	62883176	C	-1.43	0.2048	2.882e-12
rs2980860	8	126485337	A	1.309	0.1875	2.894e-12
rs2204656	2	62883868	A	-1.43	0.2048	2.912e-12
rs1028052449	2	62864936	AAAAC	-1.43	0.2048	2.916e-12
rs6713090	2	62877386	G	-1.43	0.2048	2.938e-12
rs56805858	9	130766203	T	1.681	0.2409	3e-12
rs117844066	16	72001521	C	-1.439	0.2063	3.019e-12
rs111289308	19	11264436	GA	-1.402	0.2009	3.024e-12
rs10175060	2	62875846	G	-1.429	0.2048	3.027e-12
rs9679100	2	62879422	T	-1.429	0.2048	3.027e-12
rs111601407	2	62882142	G	-1.429	0.2048	3.027e-12
rs1872789	2	62883470	A	-1.429	0.2048	3.027e-12
rs1312546433	2	62870014	CA	-1.425	0.2043	3.063e-12
rs6545968	2	62871184	C	-1.429	0.2048	3.066e-12
rs12162087	16	72087307	A	1.333	0.1911	3.08e-12
rs139927802	5	74395247	C	-1.485	0.2129	3.126e-12
rs2236765	16	72089165	A	1.332	0.1911	3.151e-12
rs6016545	20	39958950	T	-1.677	0.2406	3.171e-12
rs6757128	2	62891752	A	-1.436	0.206	3.192e-12
rs974345	2	62882774	C	-1.427	0.2048	3.218e-12
rs35635939	5	74415912	GT	-1.484	0.2129	3.228e-12
rs1830260	2	62860683	G	-1.427	0.2048	3.273e-12
rs7349258	2	62861499	A	-1.427	0.2048	3.273e-12
rs11893614	2	62861661	A	-1.427	0.2048	3.273e-12
rs6706506	2	62861824	T	-1.427	0.2048	3.273e-12
rs6545967	2	62863858	A	-1.427	0.2048	3.273e-12
rs2901516	2	62864687	A	-1.427	0.2048	3.273e-12
rs10174703	2	62866518	T	-1.427	0.2048	3.273e-12
rs1843779	2	62866762	T	-1.427	0.2048	3.273e-12
rs1527959	2	62867413	T	-1.427	0.2048	3.273e-12
rs7203426	16	72086555	C	1.331	0.1911	3.311e-12
rs201910839	2	62872097	G	-1.426	0.2048	3.312e-12
rs111247351	2	62872232	C	-1.426	0.2048	3.312e-12
rs11291615	2	62870566	GT	-1.426	0.2048	3.362e-12
rs1386399	2	62871303	G	-1.426	0.2048	3.362e-12
rs13423306	2	62871800	A	-1.426	0.2048	3.362e-12
rs10175003	2	62875955	C	-1.424	0.2045	3.408e-12
rs10179232	2	62871716	G	-1.421	0.2042	3.411e-12
rs9751138	2	62872557	G	-1.425	0.2048	3.435e-12
rs10172216	2	62869546	C	-1.425	0.2048	3.479e-12
rs6749020	2	62861957	G	-1.424	0.2047	3.48e-12
rs4788458	16	72088675	C	1.329	0.191	3.489e-12
rs2129509	2	62860293	G	-1.425	0.2048	3.494e-12
rs6705835	2	62870408	C	-1.425	0.2048	3.531e-12
rs4297946	20	39811275	G	-1.678	0.2412	3.531e-12
rs6072336	20	39925035	G	-1.671	0.2403	3.546e-12
rs6029616	20	39928506	G	-1.671	0.2403	3.546e-12
rs73669624	9	130771311	A	1.606	0.2309	3.577e-12
rs1161927167	19	45414866	A	-1.332	0.1915	3.592e-12
rs10496099	2	62805902	T	-1.424	0.2048	3.598e-12
rs151302903	2	62857411	G	-1.422	0.2047	3.716e-12
rs6545965	2	62858609	T	-1.422	0.2047	3.716e-12
rs6752010	2	62859042	T	-1.422	0.2047	3.716e-12
rs6029608	20	39911343	G	-1.672	0.2406	3.718e-12
rs6029609	20	39911385	A	-1.672	0.2406	3.718e-12
rs4285810	10	114002390	T	-1.388	0.1999	3.799e-12
rs72643559	11	61620274	T	-1.346	0.1938	3.825e-12
rs484195	19	45421877	G	-1.326	0.1911	3.909e-12
rs12917999	16	72089451	C	1.326	0.1911	3.964e-12
rs7202268	16	72086746	G	1.326	0.1911	3.997e-12
rs7201866	16	72086534	T	1.326	0.1911	4.034e-12
rs10177638	2	62887010	C	-1.42	0.2047	4.057e-12
rs7096918	10	114017122	T	-1.331	0.192	4.155e-12
rs2301611	9	136290607	C	1.614	0.2328	4.195e-12
rs7086921	10	114014820	A	-1.331	0.1921	4.271e-12
rs140621573	5	74993086	T	-2.273	0.3281	4.303e-12
rs6029610	20	39914745	G	-1.666	0.2406	4.34e-12
rs13397831	2	62871709	C	-1.418	0.2047	4.372e-12
rs9924964	16	72085561	A	1.324	0.1912	4.397e-12
rs60191209	10	113988995	C	-1.384	0.1998	4.417e-12
rs6727888	2	62887884	T	-1.417	0.2048	4.51e-12
rs6129810	20	39955203	A	-1.682	0.243	4.556e-12
rs6072339	20	39955307	T	-1.682	0.243	4.556e-12
rs4812493	20	39949385	C	-1.682	0.243	4.558e-12
rs78395480	20	39950726	T	-1.682	0.243	4.558e-12
rs2866611	20	39950805	A	-1.682	0.243	4.558e-12
rs572597107	2	21252365	GAGGAAGGAAGGA	1.829	0.2644	4.589e-12
rs395908	19	45373565	A	1.817	0.2626	4.593e-12
rs5841407	20	39931678	C	-1.681	0.243	4.639e-12
rs6029627	20	39953234	A	-1.681	0.243	4.68e-12
rs6029628	20	39953744	T	-1.681	0.243	4.68e-12
rs62129138	19	11259528	A	1.305	0.1887	4.744e-12
rs6545966	2	62861353	G	-1.415	0.2047	4.762e-12
rs138526434	16	72003077	T	-1.423	0.2058	4.809e-12
rs34006806	2	21116850	A	-1.911	0.2765	4.913e-12
rs10198623	2	62876045	A	-1.414	0.2047	4.967e-12
rs72836628	10	113902454	T	1.487	0.2153	5.009e-12
rs2792744	10	113902418	C	1.486	0.2153	5.084e-12
rs4918727	10	114004279	T	-1.38	0.1998	5.122e-12
rs77479170	2	62857466	G	-1.411	0.2046	5.4e-12
rs2070937	16	72089740	G	1.318	0.1912	5.442e-12
rs597988	9	136144284	A	1.285	0.1864	5.521e-12
rs597974	9	136144297	G	1.285	0.1864	5.521e-12
rs576123	9	136144308	C	1.285	0.1864	5.521e-12
rs576125	9	136144309	A	1.285	0.1864	5.521e-12
rs1872790	2	62890222	T	-1.414	0.2051	5.528e-12
rs6102358	20	39961329	T	-1.675	0.243	5.531e-12
rs2737263	8	116667539	T	-1.416	0.2054	5.572e-12
rs73934271	2	62887227	G	-1.41	0.2046	5.606e-12
rs7913225	10	114003324	T	-1.378	0.2	5.613e-12
rs10174997	2	62875939	C	-1.402	0.2034	5.615e-12
rs4918732	10	114019544	A	-1.328	0.1927	5.692e-12
rs4812492	20	39938122	T	-1.679	0.2437	5.707e-12
rs1018389	20	39910104	C	-1.674	0.243	5.713e-12
rs2803606	10	113902827	T	1.482	0.2152	5.74e-12
rs67991485	10	114003865	C	-1.377	0.2	5.774e-12
rs6029604	20	39906303	C	-1.655	0.2403	5.78e-12
rs9663526	10	114014549	A	-1.322	0.192	5.863e-12
rs2116876	19	11359484	A	-1.325	0.1924	5.882e-12
rs1186070092	20	39828751	CA	-1.569	0.228	6.051e-12
rs6102309	20	39856080	A	-1.587	0.2306	6.064e-12
rs10168771	2	62903187	G	-1.418	0.2061	6.096e-12
rs10670352	10	74745221	CAA	-1.447	0.2106	6.32e-12
rs57197807	10	74745227	C	-1.447	0.2106	6.32e-12
rs8176719	9	136132908	TC	1.282	0.1865	6.397e-12
rs34820178	10	113901194	T	1.479	0.2153	6.435e-12
rs657152	9	136139265	A	1.281	0.1866	6.532e-12
rs2179372	20	39913632	C	-1.654	0.2408	6.592e-12
rs7081968	10	114013644	A	-1.318	0.192	6.624e-12
rs7086979	10	114015017	T	-1.318	0.192	6.624e-12
rs12416473	10	114000416	T	-1.374	0.2001	6.645e-12
rs4285809	10	114002027	T	-1.374	0.2001	6.645e-12
rs587650417	9	136141646	C	1.28	0.1865	6.668e-12
rs4812490	20	39918383	G	-1.668	0.243	6.779e-12
rs529565	9	136149500	C	1.279	0.1864	7.006e-12
rs4917630	10	114019830	A	-1.318	0.1922	7.021e-12
rs2737252	8	116663898	A	-1.409	0.2054	7.043e-12
rs961675655	10	114018983	G	-1.318	0.1922	7.158e-12
rs7897367	10	114019129	C	-1.318	0.1922	7.158e-12
rs12357806	10	114019350	T	-1.318	0.1922	7.158e-12
rs4917629	10	114019420	T	-1.318	0.1922	7.158e-12
rs73925118	19	11244202	C	-4.222	0.6159	7.207e-12
rs7898955	10	74746041	T	-1.444	0.2106	7.236e-12
rs58175211	10	113901637	C	1.473	0.2149	7.249e-12
rs12415348	10	114018437	A	-1.317	0.1922	7.28e-12
rs7897127	10	114018656	A	-1.317	0.1922	7.28e-12
rs7897067	10	114018784	T	-1.317	0.1922	7.28e-12
rs514659	9	136142203	C	1.278	0.1865	7.307e-12
rs543040	9	136143000	T	1.278	0.1865	7.307e-12
rs545971	9	136143372	T	1.278	0.1865	7.307e-12
rs8176663	9	136144427	C	1.278	0.1865	7.307e-12
rs201983972	9	130776604	G	1.654	0.2414	7.354e-12
rs201820139	19	11236163	G	-3.054	0.4461	7.614e-12
rs1433701700	5	74424495	A	1.318	0.1925	7.65e-12
rs12447857	16	72237535	G	1.445	0.2111	7.714e-12
rs4812489	20	39918257	C	-1.663	0.243	7.764e-12
rs644234	9	136142217	G	1.276	0.1865	7.886e-12
rs613534	9	136143120	G	1.276	0.1865	7.886e-12
rs543968	9	136143121	C	1.276	0.1865	7.886e-12
rs544873	9	136143212	A	1.276	0.1865	7.886e-12
rs782819119	9	136145993	A	1.276	0.1865	7.952e-12
rs4810312	20	39968707	C	-1.655	0.242	8.018e-12
rs61383545	10	113998070	C	-1.369	0.2002	8.023e-12
rs6102322	20	39872768	C	-1.577	0.2306	8.058e-12
rs7099863	10	114013842	C	-1.313	0.192	8.062e-12
rs4918729	10	114008509	T	-1.313	0.192	8.086e-12
rs10885319	10	114010114	A	-1.313	0.192	8.086e-12
rs147860166	10	114012224	T	-1.313	0.192	8.086e-12
rs3808477	8	116670347	T	-1.404	0.2054	8.26e-12
rs6741300	2	62877346	A	-1.394	0.2041	8.426e-12
rs2737265	8	116667634	G	-1.403	0.2054	8.551e-12
rs2737246	8	116659578	C	-1.404	0.2056	8.56e-12
rs643434	9	136142355	A	1.274	0.1865	8.568e-12
rs6585145	10	114007531	C	-1.316	0.1927	8.594e-12
rs12572599	10	113992861	G	-1.369	0.2004	8.597e-12
rs10670351	10	74745102	AGTTT	-1.438	0.2106	8.741e-12
rs12572629	10	113993061	C	-1.367	0.2003	8.951e-12
rs4876611	8	116671848	A	-1.402	0.2054	8.959e-12
rs7092940	10	114010940	C	-1.31	0.192	8.974e-12
rs7902995	10	114007786	C	-1.314	0.1927	9.146e-12
rs12413488	10	113986840	A	-1.365	0.2002	9.181e-12
rs11195855	10	114012302	C	-1.309	0.192	9.253e-12
rs612169	9	136143442	G	1.272	0.1866	9.39e-12
rs7075132	10	114024711	T	-1.313	0.1927	9.459e-12
rs202152361	10	114016134	G	-1.305	0.1915	9.484e-12
rs4804580	19	11360930	A	-1.31	0.1922	9.49e-12
rs4704187	5	74480288	T	-1.441	0.2114	9.619e-12
rs157595	19	45425460	G	-1.3	0.1908	9.649e-12
rs6129773	20	39859488	G	-1.571	0.2306	9.73e-12
rs6129806	20	39930647	C	-1.648	0.2419	9.772e-12
rs1218441111	10	74743568	G	-1.433	0.2105	9.887e-12
rs487820	9	136212369	G	1.34	0.1968	9.893e-12
rs200749392	10	114014099	C	-1.304	0.1915	9.988e-12
rs7070927	10	114014918	G	-1.308	0.1922	1.003e-11
rs1169288	12	121416650	C	1.267	0.1862	1.009e-11
rs909802	20	39936815	C	-1.633	0.24	1.027e-11
rs9645009	9	136211248	G	1.339	0.1968	1.029e-11
rs491626	9	136144873	T	1.268	0.1865	1.05e-11
rs492488	9	136144960	A	1.268	0.1865	1.05e-11
rs493246	9	136144994	A	1.268	0.1865	1.05e-11
rs11000483	10	74742348	T	-1.432	0.2105	1.05e-11
rs4918731	10	114016824	A	-1.31	0.1927	1.059e-11
rs676457	9	136146227	T	1.267	0.1865	1.11e-11
rs527210	9	136146431	T	1.267	0.1865	1.11e-11
rs782455289	9	136146448	T	1.267	0.1865	1.11e-11
rs674302	9	136146664	A	1.267	0.1865	1.11e-11
rs157594	19	45425175	G	-1.296	0.1909	1.115e-11
rs1179037	9	136238509	G	1.338	0.197	1.128e-11
rs1179038	9	136241189	C	1.338	0.197	1.128e-11
rs495203	9	136145240	T	1.266	0.1865	1.142e-11
rs34357864	9	136145907	GA	1.266	0.1865	1.142e-11
rs2769071	9	136145974	G	1.266	0.1865	1.142e-11
rs582118	9	136145471	G	1.266	0.1865	1.152e-11
rs582094	9	136145484	T	1.266	0.1865	1.152e-11
rs7098997	10	74744571	G	-1.429	0.2106	1.152e-11
rs6029626	20	39949954	G	-1.624	0.2393	1.159e-11
rs6029640	20	39970385	A	-1.659	0.2445	1.179e-11
rs4812496	20	39970544	C	-1.659	0.2445	1.179e-11
rs12356219	10	114010406	T	-1.305	0.1924	1.183e-11
rs554833	9	136147160	T	1.265	0.1865	1.195e-11
rs677355	9	136146046	A	1.265	0.1865	1.207e-11
rs59602812	9	136146068	AT	1.265	0.1865	1.207e-11
rs676996	9	136146077	G	1.265	0.1865	1.207e-11
rs1487071	2	62891259	C	-1.337	0.1972	1.212e-11
rs4918730	10	114013266	C	-1.354	0.1997	1.228e-11
rs494242	9	136145118	T	1.264	0.1865	1.232e-11
rs140506385	16	71981576	A	-2.146	0.3166	1.244e-11
rs62177678	2	62857616	A	-1.387	0.2047	1.252e-11
rs2737240	8	116657235	G	-1.4	0.2067	1.256e-11
rs4573621	10	113987548	G	-1.353	0.1997	1.26e-11
rs571549	9	136221213	C	1.335	0.197	1.268e-11
rs523304	9	136223366	G	1.334	0.197	1.282e-11
rs35230453	9	136141440	C	1.26	0.1862	1.307e-11
rs2721961	8	116657911	G	-1.399	0.2067	1.311e-11
rs11195850	10	114005970	C	-1.302	0.1923	1.314e-11
rs658517	9	136222490	A	1.334	0.197	1.317e-11
rs174601	11	61623140	T	-1.331	0.1967	1.335e-11
rs484248	9	136218590	C	1.333	0.197	1.357e-11
rs599924	9	136218591	A	1.333	0.197	1.357e-11
rs7203307	16	72235076	C	1.436	0.2123	1.368e-11
rs56221558	10	114014745	T	-1.353	0.2002	1.376e-11
rs3795131	20	39769975	T	-1.558	0.2305	1.381e-11
rs7903487	10	114007931	C	-1.299	0.1922	1.386e-11
rs505922	9	136149229	C	1.261	0.1865	1.39e-11
rs146150795	5	74987533	CAT	1.966	0.291	1.425e-11
rs2737237	8	116655092	T	-1.397	0.2068	1.428e-11
rs10787433	10	114009012	C	-1.294	0.1915	1.428e-11
rs7185448	16	72235558	G	1.422	0.2104	1.428e-11
rs1279252204	10	114024573	G	-1.3	0.1925	1.456e-11
rs253390	5	74977661	T	1.963	0.2908	1.48e-11
rs166183	5	74977845	T	1.963	0.2908	1.48e-11
rs194137	5	74978857	G	1.963	0.2908	1.48e-11
rs111937612	5	74979631	T	1.963	0.2908	1.48e-11
rs72633978	5	74980210	A	1.963	0.2908	1.48e-11
rs201309554	5	74980274	TC	1.963	0.2908	1.48e-11
rs6868069	5	74980476	A	1.963	0.2908	1.48e-11
rs111750376	2	62875145	G	-1.377	0.2041	1.503e-11
rs1179040	9	136241639	C	1.329	0.1969	1.504e-11
rs149283666	5	74992063	A	1.962	0.2908	1.516e-11
rs4703678	5	74992984	C	1.962	0.2908	1.516e-11
rs4703679	5	74993116	G	1.962	0.2908	1.516e-11
rs4703680	5	74993138	T	1.962	0.2908	1.516e-11
rs538177062	10	114005989	G	-1.299	0.1925	1.525e-11
rs7895373	10	114023484	T	-1.348	0.1998	1.55e-11
rs781822643	9	136149095	C	1.257	0.1865	1.553e-11
rs8176645	9	136149098	A	1.257	0.1865	1.553e-11
rs34761783	5	74982880	TAG	1.961	0.2908	1.566e-11
rs34905687	5	74997736	C	1.96	0.2906	1.567e-11
rs41534344	5	74997832	C	1.96	0.2906	1.567e-11
rs17563863	5	74998334	A	1.959	0.2906	1.57e-11
rs772913996	5	74978035	TCAAAA	1.96	0.2908	1.582e-11
rs7381040	5	74993619	C	1.96	0.2908	1.593e-11
rs11746063	5	74982980	C	1.96	0.2908	1.604e-11
rs11748378	5	74983017	A	1.96	0.2908	1.604e-11
rs141736104	5	74983216	TA	1.96	0.2908	1.604e-11
rs17649055	5	74984269	T	1.96	0.2908	1.604e-11
rs67803720	5	74984408	T	1.96	0.2908	1.604e-11
rs17563686	5	74984818	T	1.96	0.2908	1.604e-11
rs139072994	5	74985351	AAAAAT	1.96	0.2908	1.604e-11
rs10462521	5	74985867	C	1.96	0.2908	1.604e-11
rs150247403	5	74991943	T	1.959	0.2908	1.62e-11
rs200252019	2	62866173	T	-1.683	0.2498	1.625e-11
rs7381033	5	74993488	C	1.959	0.2908	1.63e-11
rs12571496	10	113988015	A	-1.347	0.2	1.645e-11
rs200109415	20	39875524	CCAAA	-1.498	0.2224	1.673e-11
rs2569546	19	11232199	A	-1.249	0.1855	1.677e-11
rs4704231	5	74986576	A	1.957	0.2908	1.704e-11
rs10462356	5	74987108	T	1.957	0.2908	1.704e-11
rs367823453	5	74988922	CATGTT	1.957	0.2908	1.704e-11
rs5868784	5	74989450	CA	1.957	0.2908	1.704e-11
rs66493518	5	74990125	C	1.957	0.2908	1.704e-11
rs72633979	5	74990178	T	1.957	0.2908	1.704e-11
rs67054144	5	74991443	A	1.957	0.2908	1.704e-11
rs9636134	19	45432505	AT	-1.296	0.1925	1.715e-11
rs2546188	5	74977457	A	1.957	0.2908	1.724e-11
rs2640646	5	74977458	A	1.957	0.2908	1.724e-11
rs253389	5	74977149	A	1.956	0.2908	1.743e-11
rs11066001	12	112119171	C	1.725	0.2565	1.77e-11
rs11066015	12	112168009	A	1.723	0.2563	1.787e-11
rs55875049	10	114012078	G	-1.345	0.2	1.792e-11
rs8106922	19	45401666	G	1.535	0.2284	1.825e-11
rs2307113	5	74998264	A	1.949	0.2901	1.857e-11
rs3124752	9	136264493	C	1.348	0.2007	1.877e-11
rs7897221	10	114018972	G	-1.342	0.1998	1.896e-11
rs375574520	5	74993800	A	1.951	0.2906	1.922e-11
rs5167	19	45448465	T	1.25	0.1862	1.925e-11
rs4703677	5	74992782	G	1.952	0.2908	1.927e-11
rs72403542	10	114020519	G	-1.341	0.1999	1.966e-11
rs17035949	1	109820919	G	-4.438	0.6616	1.992e-11
rs117252103	5	74994355	T	1.95	0.2907	1.994e-11
rs59778668	5	74994361	T	1.95	0.2907	1.994e-11
rs373167598	5	74994751	G	1.95	0.2907	1.994e-11
rs1445452258	16	72121552	G	1.343	0.2002	2.013e-11
rs2721953	8	116648089	A	-1.344	0.2004	2.031e-11
rs1887137	10	114006606	A	-1.338	0.1995	2.035e-11
rs66870305	10	114025779	T	-1.34	0.1998	2.036e-11
rs36014933	10	114026080	C	-1.339	0.1998	2.046e-11
rs11195857	10	114022566	A	-1.34	0.1999	2.049e-11
rs530422246	2	21112789	CGT	-1.853	0.2766	2.085e-11
rs6029636	20	39969513	C	-1.605	0.2397	2.195e-11
rs61173369	5	74997995	G	1.944	0.2905	2.202e-11
rs28731397	16	72097279	C	1.444	0.2158	2.255e-11
rs11446981	10	113950257	T	1.29	0.1929	2.294e-11
rs7855969	9	136099520	T	1.262	0.1888	2.327e-11
rs57128949	10	113991050	T	-1.335	0.1997	2.351e-11
rs138521058	1	109815426	G	-6.186	0.9258	2.391e-11
rs405357	19	11383705	T	-1.291	0.1932	2.411e-11
rs9715911	5	156394441	G	-1.471	0.2203	2.457e-11
rs11745603	5	156394518	C	-1.471	0.2203	2.457e-11
rs166907	19	45386855	G	4.658	0.6977	2.477e-11
rs58875530	10	74743341	C	-1.43	0.2142	2.489e-11
rs12411732	10	113977211	A	-1.33	0.1994	2.567e-11
rs28735189	5	156394093	C	-1.47	0.2203	2.572e-11
rs369671918	5	74993933	C	1.95	0.2925	2.667e-11
rs2738454	19	11233678	C	1.273	0.1911	2.698e-11
rs367659190	5	74994039	G	1.943	0.2917	2.734e-11
rs6882076	5	156390297	T	-1.467	0.2203	2.752e-11
rs6874202	5	156391628	T	-1.467	0.2203	2.77e-11
rs1367607602	5	74980634	A	1.918	0.2882	2.832e-11
rs4704826	5	156392082	C	-1.466	0.2203	2.883e-11
rs111647749	5	74991903	G	1.925	0.2895	2.921e-11
rs4704827	5	156392089	T	-1.465	0.2203	2.921e-11
rs12517431	5	156392248	C	-1.465	0.2203	2.921e-11
rs11676360	2	21111324	A	-1.823	0.2741	2.925e-11
rs11134475	5	156399950	A	-1.466	0.2203	2.933e-11
rs145190565	5	74614528	T	-3.053	0.459	2.94e-11
rs57594838	10	114025182	G	-1.323	0.199	2.977e-11
rs6731286	2	62839819	A	-1.344	0.2022	3.019e-11
rs1335404517	19	11233595	T	1.27	0.1911	3.022e-11
rs4918728	10	114008269	T	-1.276	0.192	3.084e-11
rs140583126	5	74994888	A	1.944	0.2927	3.119e-11
rs12414355	10	113976804	G	-1.322	0.1991	3.151e-11
rs1869772	19	11384207	G	-1.283	0.1933	3.166e-11
rs193344	5	74977854	T	1.922	0.2895	3.185e-11
rs1422702	5	74510993	G	1.539	0.2318	3.208e-11
rs2270828	16	71803829	T	-2.117	0.319	3.245e-11
rs55776147	5	156400808	A	-1.462	0.2203	3.249e-11
rs9927968	16	72021767	T	-1.32	0.199	3.27e-11
rs6029638	20	39970307	T	-1.606	0.2421	3.282e-11
rs2419606	10	113978457	T	-1.324	0.1995	3.292e-11
rs12657266	5	156396003	C	-1.462	0.2203	3.296e-11
rs6895057	5	74624234	A	1.319	0.1988	3.33e-11
rs201609128	19	11246346	CA	1.285	0.1937	3.331e-11
rs4306236	10	113980294	T	-1.324	0.1996	3.345e-11
rs1817869	5	74989037	C	1.911	0.2882	3.366e-11
rs17129638	10	113981435	C	-1.321	0.1992	3.372e-11
rs7186908	16	72220373	C	1.381	0.2085	3.489e-11
rs687289	9	136137106	A	1.235	0.1864	3.526e-11
rs671	12	112241766	A	1.698	0.2563	3.527e-11
rs4812497	20	39970573	T	-1.587	0.2396	3.528e-11
rs6882345	5	156397673	G	-1.459	0.2203	3.551e-11
rs2419605	10	113978097	G	-1.32	0.1993	3.568e-11
rs1393207	5	156397540	T	-1.459	0.2203	3.629e-11
rs638137	19	11381975	C	-1.279	0.1933	3.636e-11
rs77768175	12	112736118	G	1.692	0.2557	3.677e-11
rs4322078	9	136098479	A	1.249	0.1887	3.722e-11
rs78069066	12	112337924	A	1.66	0.2509	3.747e-11
rs8103542	19	11382157	C	-1.278	0.1933	3.77e-11
rs11881532	19	11382169	A	-1.278	0.1933	3.77e-11
rs1654403	19	11384407	A	-1.276	0.1929	3.772e-11
rs58198139	5	156399039	C	-1.454	0.2203	4.189e-11
rs13299582	9	136097602	C	1.233	0.1868	4.224e-11
rs943623	9	136267371	G	1.327	0.2011	4.244e-11
rs920662859	10	74701571	C	-1.405	0.2132	4.51e-11
rs28470788	9	136098498	T	1.241	0.1884	4.579e-11
rs145619427	5	74991718	C	1.926	0.2926	4.724e-11
rs138490271	5	74991729	C	1.926	0.2926	4.724e-11
rs17672352	10	114028480	T	-1.316	0.2	4.728e-11
rs35283911	16	72078989	T	1.337	0.2033	4.833e-11
rs16970670	16	72225187	T	1.38	0.2098	4.89e-11
rs1329428	1	196702810	T	-1.225	0.1863	4.924e-11
rs112194443	5	74980724	A	2.039	0.3103	4.988e-11
rs138785751	2	21107348	T	-1.79	0.2724	4.991e-11
rs578186224	10	114024877	CA	-1.292	0.1966	5.034e-11
rs6870235	5	74526796	A	1.618	0.2462	5.058e-11
rs12924886	16	72075593	T	1.336	0.2033	5.064e-11
rs59536587	19	45373398	A	4.477	0.6816	5.112e-11
rs1038572	2	62902019	G	-1.369	0.2084	5.138e-11
rs450832	19	11386026	A	-1.269	0.1934	5.273e-11
rs200159426	1	55491780	G	-1.579	0.2406	5.308e-11
rs9923575	16	72230112	T	1.373	0.2092	5.396e-11
rs4927191	1	55491702	C	-1.549	0.2362	5.453e-11
rs55645497	10	113985429	A	-1.309	0.1996	5.545e-11
rs4704193	5	74528222	A	1.614	0.2462	5.563e-11
rs387018	19	11385088	T	-1.267	0.1933	5.569e-11
rs139564906	19	45393825	C	4.684	0.7145	5.607e-11
rs17111483	1	55485098	C	-1.496	0.2283	5.669e-11
rs73763033	5	74519682	C	1.612	0.2462	5.874e-11
rs1282890100	5	74980695	C	2.024	0.309	5.892e-11
rs3782886	12	112110489	C	1.651	0.2523	6.041e-11
rs4704195	5	74537513	A	1.61	0.2461	6.048e-11
rs141621989	2	21107648	C	-1.782	0.2725	6.289e-11
rs322135	19	11379717	G	-1.259	0.1926	6.297e-11
rs60847460	10	113983758	T	-1.302	0.1993	6.431e-11
rs1196215937	20	39713721	TA	-1.442	0.2206	6.449e-11
rs12997242	2	21381177	A	1.367	0.2094	6.739e-11
rs1203996208	10	114010371	T	-1.297	0.1988	6.809e-11
rs59628276	5	74518492	A	1.606	0.2461	6.812e-11
rs74769460	12	100895150	CT	1.32	0.2022	6.864e-11
rs11110397	12	100898647	A	1.319	0.2022	6.972e-11
rs7715608	5	74532782	G	1.664	0.2552	7.146e-11
rs7044125	9	136114571	C	1.236	0.1896	7.149e-11
rs559637118	1	196679909	GT	-1.214	0.1862	7.156e-11
rs2978614	19	11229699	C	-1.21	0.1857	7.249e-11
rs1322113512	5	74997553	AAAAT	-1.208	0.1855	7.449e-11
rs10057967	5	74997756	T	-1.208	0.1855	7.449e-11
rs10492316	12	100893081	T	1.318	0.2024	7.475e-11
rs919213	12	100893636	T	1.318	0.2024	7.475e-11
rs56371963	5	74540611	C	1.581	0.2428	7.487e-11
rs8054585	16	72225314	A	1.363	0.2094	7.566e-11
rs59175804	5	74545636	G	1.58	0.2428	7.598e-11
rs4646776	12	112230019	C	1.666	0.2559	7.607e-11
rs8176632	9	136152547	T	-1.464	0.225	7.621e-11
rs2878405	16	72012398	A	-1.309	0.2011	7.721e-11
rs3797580	5	75003056	A	-1.207	0.1855	7.727e-11
rs10492816	16	72230365	T	1.367	0.21	7.739e-11
rs11066325	12	112930475	C	1.641	0.2523	7.761e-11
rs562974565	10	113976724	TA	-1.294	0.1989	7.848e-11
rs4704230	5	74986481	T	-1.207	0.1856	7.971e-11
rs112554314	10	113901350	GAA	1.444	0.2221	8.046e-11
rs1114161	5	74479238	C	1.508	0.232	8.121e-11
rs17649266	5	75001252	C	2.018	0.3105	8.26e-11
rs72633982	5	75001321	T	2.018	0.3105	8.26e-11
rs140731230	5	75002387	G	2.018	0.3105	8.26e-11
rs17563974	5	75004175	A	2.018	0.3105	8.26e-11
rs17649350	5	75006156	C	2.018	0.3105	8.26e-11
rs72633988	5	75007601	A	2.018	0.3105	8.26e-11
rs17649362	5	75008958	T	2.018	0.3105	8.26e-11
rs168807	5	74977950	A	2.018	0.3106	8.349e-11
rs17563589	5	74980019	G	2.018	0.3106	8.349e-11
rs10515213	5	74980572	G	2.018	0.3106	8.349e-11
rs113216064	5	74980830	T	2.018	0.3106	8.349e-11
rs17563610	5	74981322	T	2.018	0.3106	8.349e-11
rs372600715	5	74993212	G	2.017	0.3106	8.355e-11
rs2047059	5	75008193	C	1.66	0.2556	8.431e-11
rs978891708	10	114004247	AG	1.337	0.2058	8.459e-11
rs11322775	10	114004248	G	1.337	0.2058	8.459e-11
rs35765206	2	62909281	T	-1.503	0.2315	8.493e-11
rs1963606	1	196822853	T	1.217	0.1875	8.536e-11
rs8058609	16	72121956	G	1.317	0.2028	8.536e-11
rs8059378	16	72122143	A	1.317	0.2028	8.536e-11
rs642059	9	136195734	A	1.273	0.1962	8.629e-11
rs642060	9	136195736	G	1.273	0.1962	8.629e-11
rs5022712	5	74725025	A	1.584	0.2441	8.648e-11
rs10801558	1	196699044	G	-1.208	0.1862	8.7e-11
rs6872586	5	74456477	A	1.505	0.232	8.78e-11
rs17649248	5	74998426	A	2.015	0.3105	8.816e-11
rs17563877	5	74998892	T	2.015	0.3105	8.816e-11
rs7252965	19	11309160	G	-1.218	0.1877	8.82e-11
rs111985168	5	74983066	G	2.015	0.3106	8.851e-11
rs9941087	16	72118324	A	1.315	0.2028	8.859e-11
rs58109583	5	74469441	C	1.505	0.232	8.884e-11
rs7530425	1	55511471	C	-1.508	0.2325	8.89e-11
rs312966	2	21360583	A	1.341	0.2068	8.898e-11
rs34468875	2	21383353	T	1.357	0.2093	8.929e-11
rs12445401	16	72148419	G	1.316	0.203	8.961e-11
rs7380748	5	74993486	C	2.014	0.3106	9.001e-11
rs7197869	16	72079352	C	1.317	0.2031	9.091e-11
rs377291389	5	74994813	A	2.013	0.3105	9.098e-11
rs7202323	16	72217113	G	1.355	0.209	9.134e-11
rs6129733	20	39662225	G	-1.434	0.2212	9.177e-11
rs111913932	5	74550996	T	1.573	0.2428	9.214e-11
rs7197453	16	72079127	C	1.316	0.2031	9.304e-11
rs4703676	5	74979866	C	2.012	0.3106	9.317e-11
rs7132969	12	100886843	A	1.311	0.2024	9.372e-11
rs2854956	16	72115238	T	1.314	0.2028	9.388e-11
rs1408550853	2	21328734	GT	-1.53	0.2363	9.409e-11
rs17563700	5	74986045	G	2.012	0.3106	9.421e-11
rs888788	5	74988336	T	2.012	0.3106	9.421e-11
rs961145312	5	74989009	C	2.012	0.3106	9.421e-11
rs2307115	5	74990348	C	2.012	0.3106	9.421e-11
rs12310782	12	100905297	A	1.31	0.2023	9.509e-11
rs10922108	1	196701473	T	-1.206	0.1862	9.517e-11
rs1501908	5	156398169	G	-1.428	0.2205	9.544e-11
rs4486266	9	136098920	G	1.21	0.1869	9.573e-11
rs10922142	1	196821108	A	1.213	0.1874	9.607e-11
rs74923124	5	74550717	A	-1.2	0.1855	9.782e-11
rs117302066	19	11117816	T	-3.617	0.559	9.814e-11
rs687621	9	136137065	G	1.207	0.1865	9.854e-11
rs73763040	5	74533095	T	1.656	0.2559	9.88e-11
rs7514261	1	196700914	A	-1.205	0.1862	9.897e-11
rs7540032	1	196701284	T	-1.205	0.1862	9.897e-11
rs377603206	5	74991678	G	1.899	0.2935	9.932e-11
rs370654089	5	74991679	C	1.899	0.2935	9.932e-11
rs66819138	19	11381356	T	-1.257	0.1944	1.005e-10
rs10754206	1	196820924	G	1.212	0.1874	1.006e-10
rs8101764	19	11237324	A	-1.297	0.2006	1.008e-10
rs11206513	1	55507649	C	-1.5	0.232	1.025e-10
rs2241412	16	72144284	G	1.31	0.2027	1.031e-10
rs6680	16	72146570	C	1.31	0.2027	1.031e-10
rs10801559	1	196704204	A	-1.203	0.1862	1.038e-10
rs1329427	1	196704559	T	-1.203	0.1862	1.038e-10
rs34878901	19	45402477	T	1.484	0.2297	1.043e-10
rs115597141	5	74532766	A	1.653	0.2559	1.055e-10
rs312949	2	21334283	C	1.351	0.2092	1.056e-10
rs4704178	5	74435324	G	1.498	0.232	1.061e-10
rs608292	9	136207302	T	1.268	0.1963	1.062e-10
rs13300535	9	136097813	A	1.207	0.187	1.081e-10
rs3739890	9	136194812	G	1.262	0.1955	1.081e-10
rs58907430	10	74745364	C	-1.335	0.2068	1.083e-10
rs780019520	12	112433843	C	-1.208	0.1871	1.088e-10
rs3764312	16	72125733	C	1.308	0.2028	1.122e-10
rs2304182	19	11238877	A	-1.294	0.2006	1.134e-10
rs2304181	19	11238975	T	-1.294	0.2006	1.135e-10
rs77579510	5	74536921	A	1.65	0.2558	1.141e-10
rs533174300	9	130748322	GA	1.475	0.2287	1.148e-10
rs120858	9	136200810	G	1.266	0.1963	1.148e-10
rs1963607	1	196822959	C	1.209	0.1875	1.151e-10
rs12415159	10	113978850	G	-1.307	0.2027	1.154e-10
rs12335	9	136197834	G	1.264	0.1961	1.155e-10
rs8113582	19	11363146	A	-1.23	0.1908	1.162e-10
rs888789	5	74988369	A	-1.196	0.1855	1.166e-10
rs10922109	1	196704632	A	-1.2	0.1862	1.171e-10
rs8176693	9	136137657	T	-1.456	0.2259	1.171e-10
rs8047377	16	72148339	C	1.306	0.2027	1.172e-10
rs590858	9	136205775	T	1.265	0.1963	1.185e-10
rs143334202	10	74724121	GTC	-1.338	0.2077	1.187e-10
rs312955	2	21341893	G	1.347	0.2092	1.203e-10
rs4704171	5	74368254	C	1.493	0.2319	1.211e-10
rs97384	11	61624181	T	-1.26	0.1958	1.237e-10
rs950202030	19	11382105	CTTT	-1.239	0.1926	1.239e-10
rs9926156	16	72142895	C	1.305	0.2028	1.241e-10
rs28546420	9	136098496	G	1.209	0.188	1.248e-10
rs112362094	12	100905529	A	1.302	0.2024	1.252e-10
rs17027098	2	62914423	A	-1.49	0.2316	1.254e-10
rs6499561	16	72148404	G	1.304	0.2027	1.262e-10
rs143683137	5	74547516	G	1.58	0.2456	1.268e-10
rs77753011	12	113117897	T	1.663	0.2587	1.29e-10
rs11000447	10	74680139	T	-1.452	0.226	1.305e-10
rs6499560	16	72147666	C	1.303	0.2028	1.336e-10
rs387363	19	11384986	G	-1.242	0.1934	1.338e-10
rs157583	19	45396673	T	4.568	0.7112	1.342e-10
rs61010914	5	74365872	G	1.489	0.2319	1.346e-10
rs1305062	19	45405521	C	1.477	0.2299	1.351e-10
rs202124094	9	130747087	C	1.489	0.2318	1.356e-10
rs62053844	16	72012400	A	-1.287	0.2004	1.361e-10
rs9686311	5	74546678	T	-1.191	0.1855	1.386e-10
rs11110402	12	100902344	T	1.299	0.2024	1.386e-10
rs11066132	12	112468206	T	1.643	0.2561	1.406e-10
rs7467847	9	136115235	C	1.237	0.1928	1.41e-10
rs3838349	12	100915874	AT	1.297	0.2022	1.414e-10
[truncated: 1,655 more rows]

## Sheet: TG_significant
Table S2d. Genome-wide significant SNPs for the trait of TG
SNP	CHR	BP	A1	BETA	SE	p
rs651821	11	116662579	C	19.23	0.4255	0
rs662799	11	116663707	G	19.22	0.4256	0
rs2075291	11	116661392	A	24.25	0.7324	4.096e-238
rs75198898	11	116649806	A	24.06	0.731	1.945e-235
rs3741297	11	116657667	T	24.02	0.73	2.557e-235
rs113932726	11	116650638	T	24.04	0.7309	4.346e-235
rs74368849	11	116622299	A	23.43	0.7235	4.226e-228
rs7350481	11	116586283	T	14.27	0.4646	2.146e-205
rs2072560	11	116661826	T	13.34	0.475	2.476e-172
rs2160669	11	116647607	C	13.33	0.4755	1.205e-171
rs2266788	11	116660686	G	13.29	0.4749	3.101e-171
rs7483863	11	116652491	A	13.29	0.4749	3.962e-171
rs10750096	11	116656788	C	13.27	0.4748	7.077e-171
rs6589566	11	116652423	G	13.28	0.4749	8.334e-171
rs964184	11	116648917	G	13.19	0.475	1.035e-168
rs3825041	11	116631707	T	13.16	0.4754	1.186e-167
rs6589565	11	116640237	A	13.16	0.4761	4.669e-167
rs9326246	11	116611733	C	12.99	0.4728	3.396e-165
rs180349	11	116611827	A	12.94	0.471	5.641e-165
rs10790162	11	116639104	A	13.1	0.4773	9.331e-165
rs6589564	11	116624153	C	12.88	0.4697	1.438e-164
rs2075290	11	116653296	C	12.92	0.4722	8.285e-164
rs180326	11	116624703	G	12.86	0.47	1.087e-163
rs7930786	11	116624727	C	12.9	0.4727	6.639e-163
rs1558860	11	116607368	A	12.89	0.4726	9.559e-163
rs1558861	11	116607437	C	12.87	0.472	9.69e-163
rs1974718	11	116606766	G	12.88	0.4725	1.275e-162
rs59034260	11	116608140	T	11.69	0.4542	3.811e-145
rs61905084	11	116610294	C	-11.09	0.447	4.06e-135
rs75662937	11	116596894	T	21.15	0.8759	3.511e-128
rs76240380	11	116599535	A	21.09	0.8752	1.168e-127
rs1893460	11	116603677	A	-10.78	0.4523	5.256e-125
rs1263149	11	116639941	G	-9.308	0.3939	6.609e-123
rs11216127	11	116618024	G	-10.88	0.4616	3.484e-122
rs918144	11	116633825	T	-9.199	0.3946	1.174e-119
rs2075295	11	116628401	C	-9.191	0.3945	1.69e-119
rs2008915	11	116603134	C	9.788	0.4204	2.378e-119
rs1260326	2	27730940	C	-9.226	0.3975	1.259e-118
rs180339	11	116617782	T	-9.133	0.3943	3.835e-118
rs3212282	11	116601945	A	9.741	0.4208	4.931e-118
rs10892023	11	116598248	T	9.715	0.4208	2.017e-117
rs180377	11	116589127	T	9.686	0.4205	7.076e-117
rs77261397	11	116589117	TA	9.676	0.421	2.189e-116
rs10892020	11	116589652	G	9.653	0.4209	7.148e-116
rs180378	11	116588909	A	9.587	0.4207	1.966e-114
rs7123666	11	116667083	A	12.52	0.5543	1.544e-112
rs4938305	11	116588629	T	9.495	0.4215	6.587e-112
rs1942478	11	116651463	G	-10.79	0.4792	8.418e-112
rs4417316	11	116652301	T	-10.79	0.4793	8.876e-112
rs11216135	11	116646062	G	-10.78	0.4793	1.338e-111
rs11602073	11	116646858	T	-10.76	0.4795	3.847e-111
rs1268353	11	116639692	T	-10.66	0.4766	2.251e-110
rs11216136	11	116647120	G	-10.69	0.4787	4.603e-110
rs610675	11	116640094	A	-10.59	0.4761	4.05e-109
rs622604	11	116640062	C	-10.59	0.4761	4.696e-109
rs623908	11	116640368	G	-10.59	0.4761	4.696e-109
rs765292062	11	116650666	C	-10.6	0.4784	2.498e-108
rs5072	11	116707583	A	9.014	0.4111	4.086e-106
rs2070665	11	116707684	A	9.014	0.4111	4.086e-106
rs6547692	2	27734972	A	-8.624	0.3964	1.566e-104
rs151007118	11	116583864	T	12.3	0.5675	1.101e-103
rs1223100496	11	116623213	TA	8.572	0.3972	6.83e-103
rs180327	11	116623659	C	8.562	0.3968	7.901e-103
rs1360534207	11	116588375	ATT	8.978	0.4179	5.419e-102
rs7926828	11	116586423	C	8.991	0.4201	2.985e-101
rs780096	2	27741072	G	-8.487	0.3965	3.086e-101
rs780095	2	27741105	G	-8.487	0.3965	3.086e-101
rs11216126	11	116617240	C	-10.61	0.496	4.727e-101
rs17119975	11	116634557	C	-10.53	0.4935	1.111e-100
rs780094	2	27741237	C	-8.454	0.3961	1.171e-100
rs11216129	11	116620256	A	-10.58	0.4966	2.842e-100
rs12421652	11	116625875	T	-10.57	0.4973	6.547e-100
rs11216125	11	116612274	A	-10.56	0.497	9.093e-100
rs780093	2	27742603	C	-8.403	0.3965	2.714e-99
rs1204369746	2	27748992	A	-8.371	0.3963	1.108e-98
rs1379316865	2	27744364	A	-8.374	0.3966	1.328e-98
rs1313566	2	27748904	A	-8.295	0.3962	5.412e-97
rs4665972	2	27598097	C	-8.377	0.4002	5.972e-97
rs4938309	11	116627055	T	-10.35	0.4951	9.684e-97
rs1260333	2	27748624	G	-8.275	0.3961	1.487e-96
rs11602240	11	116632798	C	-10.26	0.4916	2.016e-96
rs1260334	2	27748597	A	-8.135	0.396	1.836e-93
rs1267634354	2	27745764	G	-8.145	0.3973	4.457e-93
rs4938307	11	116604514	A	-10.37	0.5065	6.829e-93
rs745347167	11	116607051	T	-10.36	0.5065	1.032e-92
rs2041967	11	116645149	G	-8.136	0.3991	4.815e-92
rs180365	11	116596174	T	-9.316	0.4584	1.65e-91
rs2000571	11	116585533	A	8.645	0.4256	1.982e-91
rs3741301	11	116631391	C	-9.483	0.4678	4.875e-91
rs34637368	11	116619605	A	-10.31	0.5089	5.45e-91
rs6589562	11	116583439	A	8.599	0.4258	2.183e-90
rs11216109	11	116580815	G	8.586	0.4256	3.446e-90
rs2367970	11	116581641	A	8.581	0.4257	4.648e-90
rs1787680	11	116664776	A	-9.509	0.4722	6.725e-90
rs180346	11	116612659	C	-9.409	0.4694	4.619e-89
rs180350	11	116610048	T	-9.409	0.4695	4.886e-89
rs603446	11	116654435	T	-9.426	0.4703	4.894e-89
rs2950835	2	27750545	G	-7.739	0.397	2.259e-84
rs2911711	2	27750546	A	-7.732	0.397	3.096e-84
rs1207131288	2	27750810	A	-7.598	0.3958	6.986e-82
rs9804646	11	116665079	T	-10.33	0.5399	2.604e-81
rs1803924	8	19823674	T	-11.33	0.5943	7.661e-81
rs11570891	8	19822810	T	-11.34	0.5944	8.1e-81
rs3735964	8	19824045	A	-11.34	0.5944	8.1e-81
rs77069344	8	19821782	G	-11.33	0.5945	9.7e-81
rs1059611	8	19824563	C	-11.32	0.5942	1.108e-80
rs10645926	8	19824626	CTT	-11.32	0.5942	1.108e-80
rs6589574	11	116730638	A	7.845	0.4119	1.289e-80
rs75278536	8	19821425	G	-11.32	0.5944	1.35e-80
rs12679834	8	19820433	C	-11.32	0.5945	1.363e-80
rs117199990	8	19820916	T	-11.32	0.5945	1.363e-80
rs145391587	8	19820933	C	-11.32	0.5945	1.363e-80
rs6753534	2	27752871	T	-7.527	0.3954	1.554e-80
rs28716400	8	19821467	G	-11.31	0.5945	1.879e-80
rs328	8	19819724	G	-11.29	0.5946	3.374e-80
rs17410962	8	19848080	A	-11.31	0.5963	5.456e-80
rs117227752	8	19843861	A	-11.31	0.5964	6.117e-80
rs78458743	8	19846314	G	-11.31	0.5964	6.56e-80
rs114566157	8	19846489	G	-11.3	0.5964	7.225e-80
rs75802599	8	19843579	C	-11.29	0.596	7.825e-80
rs7819706	8	19844415	G	-11.3	0.5962	7.877e-80
rs78013771	8	19847223	C	-11.3	0.5964	8.468e-80
rs10503669	8	19847690	A	-11.26	0.5943	8.533e-80
rs113988682	8	19842768	G	-11.3	0.5964	8.92e-80
rs17410914	8	19843462	A	-11.29	0.5963	9.177e-80
rs117026536	8	19818773	T	-11.23	0.5931	9.271e-80
rs17410996	8	19849272	G	-11.3	0.5965	9.941e-80
rs115129770	8	19844439	G	-11.29	0.5963	1.004e-79
rs149670831	8	19844447	C	-11.29	0.5963	1.004e-79
rs10096633	8	19830921	T	-11.29	0.5962	1.02e-79
rs12678919	8	19844222	G	-11.29	0.5965	1.041e-79
rs75801420	8	19849670	G	-11.29	0.5964	1.107e-79
rs114964604	8	19849989	G	-11.29	0.5964	1.107e-79
rs79407615	8	19850099	G	-11.29	0.5964	1.107e-79
rs76496571	8	19847441	A	-11.29	0.5965	1.178e-79
rs59147390	8	19843879	C	-11.28	0.5961	1.344e-79
rs17482753	8	19832646	T	-11.28	0.5963	1.371e-79
rs73600084	8	19849992	C	-11.27	0.596	1.436e-79
rs78963197	8	19836646	C	-11.28	0.5962	1.56e-79
rs58946909	8	19840341	A	-11.27	0.5964	1.855e-79
rs75551077	8	19840408	C	-11.27	0.5964	1.855e-79
rs17411113	8	19855006	G	-11.27	0.5964	1.866e-79
rs74855321	8	19836984	T	-11.27	0.5963	1.938e-79
rs1011685	8	19830769	T	-11.27	0.5963	1.992e-79
rs17091891	8	19843171	C	-11.26	0.5961	2.015e-79
rs76975037	8	19851508	A	-11.27	0.5964	2.35e-79
rs12682115	8	19847060	A	-11.27	0.5964	2.404e-79
rs325	8	19819328	C	-11.23	0.5945	2.492e-79
rs17091905	8	19849757	A	-11.25	0.5961	2.776e-79
rs17411024	8	19852134	A	-11.26	0.5964	2.849e-79
rs17489185	8	19848499	C	-11.26	0.5964	3.027e-79
rs17410983	8	19848693	T	-11.26	0.5964	3.027e-79
rs17489226	8	19848878	T	-11.26	0.5965	3.106e-79
rs11127048	2	27752463	A	-7.494	0.3972	3.692e-79
rs6999813	8	19863471	A	-11.25	0.5965	4.313e-79
rs6586884	8	19863358	C	-11.24	0.5965	5.417e-79
rs77237194	8	19865455	T	-11.24	0.5965	5.738e-79
rs79236614	8	19860460	G	-11.25	0.5977	9.865e-79
rs1483943448	2	27739880	C	-7.504	0.3992	1.395e-78
rs11216118	11	116596395	T	15.28	0.816	4.859e-78
rs4665987	2	27755825	G	-7.387	0.395	8.274e-78
rs4665988	2	27761436	C	-7.387	0.395	8.274e-78
rs7841189	8	19845376	T	-11.15	0.5965	9.198e-78
rs7116797	11	116707338	A	7.481	0.4007	1.452e-77
rs17091909	8	19852156	T	-11.05	0.5938	4.546e-77
rs77150190	8	19826302	C	-11.21	0.6027	5.841e-77
rs77729186	8	19826318	G	-11.21	0.6027	5.841e-77
rs78484485	11	116598065	A	-9.604	0.5183	1.983e-76
rs4665991	2	27766284	G	-7.295	0.3947	4.8e-76
rs373030801	2	27767488	GC	-7.295	0.3947	4.8e-76
rs12473139	2	27765587	T	-7.295	0.3947	4.85e-76
rs79108221	8	19826701	T	-11.14	0.6036	6.708e-76
rs77200710	2	27764199	C	-7.288	0.3947	6.808e-76
rs1222884147	2	27779001	CAAA	-7.253	0.3947	3.302e-75
rs10208529	2	27786188	A	-7.239	0.3945	5.685e-75
rs4665382	2	27783801	T	-7.238	0.3945	5.853e-75
rs7570476	2	27784658	C	-7.238	0.3945	5.853e-75
rs12989678	2	27821482	C	-7.239	0.3946	6.06e-75
rs754049756	2	27776631	AT	-7.237	0.3945	6.095e-75
rs12995461	2	27778167	A	-7.237	0.3945	6.095e-75
rs10169065	2	27778560	A	-7.237	0.3945	6.095e-75
rs10179872	2	27778572	G	-7.237	0.3945	6.095e-75
rs7577311	2	27793921	G	-7.234	0.3945	7.111e-75
rs4665383	2	27791555	C	-7.233	0.3945	7.223e-75
rs13022873	2	27815510	A	-7.236	0.3948	7.745e-75
rs6760250	2	27812252	G	-7.229	0.3946	9.568e-75
rs1919128	2	27801759	A	-7.227	0.3945	9.586e-75
rs13010586	2	27817817	G	-7.229	0.3946	9.718e-75
rs1919127	2	27801493	T	-7.226	0.3945	9.894e-75
rs12478841	2	27811722	A	-7.227	0.3946	1.031e-74
rs180360	11	116598988	G	-9.443	0.5159	1.204e-74
rs12467476	2	27825715	T	-7.222	0.3945	1.235e-74
rs12464616	2	27827092	C	-7.22	0.3945	1.309e-74
rs2384656	2	27832055	A	-7.219	0.3945	1.438e-74
rs746509899	2	27827326	TACAGTCATGTAACC	-7.218	0.3945	1.442e-74
rs118175510	11	116532548	C	11.31	0.6199	4.079e-74
rs12987055	2	27834152	T	-7.193	0.3948	6.019e-74
rs180363	11	116597889	C	-9.376	0.5147	6.269e-74
rs180364	11	116596752	G	-9.374	0.5147	6.597e-74
rs74175068	2	27833502	T	-7.174	0.3947	1.244e-73
rs34016998	2	27833687	C	-7.173	0.3947	1.3e-73
rs180322	11	116626735	C	-7.287	0.4013	1.725e-73
rs4666002	2	27840640	G	-7.164	0.3946	1.942e-73
rs13020949	2	27836605	C	-7.163	0.3947	2.036e-73
rs4666000	2	27839369	T	-7.162	0.3947	2.175e-73
rs2068834	2	27839539	T	-7.162	0.3947	2.175e-73
rs7004158	8	19877233	G	-11	0.6074	4.437e-73
rs6983430	8	19877253	C	-11	0.6074	4.518e-73
rs7004149	8	19877208	G	-10.99	0.6073	5.027e-73
rs7816447	8	19882950	C	-10.95	0.6055	6.55e-73
rs112994260	8	19878704	A	-10.95	0.6056	7.792e-73
rs11989309	8	19880330	T	-10.95	0.6056	7.792e-73
rs60223219	8	19881801	G	-10.94	0.6055	8.28e-73
rs75675187	8	19880726	T	-10.94	0.6056	8.792e-73
rs78404258	8	19881058	G	-10.94	0.6056	8.792e-73
rs76737188	8	19876594	C	-10.94	0.6057	9.256e-73
rs7016880	8	19876746	C	-10.94	0.6057	9.256e-73
rs7007609	8	19876797	C	-10.94	0.6057	9.256e-73
rs7007797	8	19876970	G	-10.94	0.6057	9.256e-73
rs142117848	8	19878870	A	-10.94	0.6056	9.647e-73
rs74615535	8	19881236	A	-10.94	0.6056	9.647e-73
rs77219697	8	19877461	C	-10.94	0.6057	1.016e-72
rs1171897704	2	27779151	CTT	-7.016	0.3948	1.749e-70
rs6589573	11	116685766	C	7.513	0.4232	2.432e-70
rs7396851	11	116684164	T	7.506	0.4233	3.643e-70
rs7396835	11	116684028	T	7.492	0.4232	5.937e-70
rs138145739	8	19844015	CA	-10.47	0.5921	9.759e-70
rs7927820	11	116682156	G	7.483	0.4234	9.811e-70
rs79151404	2	27837544	CA	-6.97	0.3946	1.2e-69
rs6589572	11	116681563	G	7.468	0.4233	1.74e-69
rs304	8	19817361	G	-8.558	0.4857	2.557e-69
rs305	8	19817401	G	-8.553	0.4856	2.963e-69
rs11604424	11	116651115	C	6.939	0.3941	3.299e-69
rs287	8	19815556	G	-8.549	0.4856	3.401e-69
rs149553676	8	19816078	TA	-8.547	0.4856	3.702e-69
rs289	8	19815619	C	-8.546	0.4856	3.891e-69
rs291	8	19815852	C	-8.546	0.4856	3.891e-69
rs297	8	19816371	C	-8.546	0.4856	3.891e-69
rs295	8	19816238	C	-8.541	0.4856	4.579e-69
rs314	8	19818042	A	-8.531	0.4853	5.414e-69
rs78358410	8	19889399	G	-10.33	0.5878	5.956e-69
rs15285	8	19824667	T	-8.461	0.4839	2.778e-68
rs13702	8	19824492	C	-8.451	0.4837	3.644e-68
rs3208305	8	19823648	T	-8.447	0.4837	4.079e-68
rs3916027	8	19824868	A	-8.446	0.4838	4.351e-68
rs4520	11	116701535	C	-7.002	0.4017	7.44e-68
rs331	8	19820405	A	-8.412	0.4829	8.702e-68
rs28675909	8	19876234	T	-10.73	0.616	1.031e-67
rs75082673	8	19879809	A	-10.72	0.616	1.042e-67
rs74511360	8	19881040	A	-10.72	0.616	1.042e-67
rs12678604	8	19877773	G	-10.72	0.616	1.05e-67
rs141287949	8	19874932	A	-10.72	0.6161	1.111e-67
rs79198716	8	19876264	T	-10.72	0.6161	1.111e-67
rs78300069	8	19876524	T	-10.72	0.6161	1.111e-67
rs12678603	8	19877732	T	-10.72	0.6158	1.122e-67
rs78810414	8	19871113	T	-10.72	0.6161	1.359e-67
rs326	8	19819439	G	-8.386	0.4827	1.885e-67
rs114650503	8	19884257	A	-10.71	0.6172	2.501e-67
rs9644639	8	19884947	G	-10.71	0.6172	2.501e-67
rs327	8	19819536	G	-8.366	0.4825	3.634e-67
rs10105606	8	19827848	A	-8.376	0.4832	3.783e-67
rs7111242	11	116695780	A	7.237	0.4184	7.182e-67
rs322	8	19819217	C	-8.328	0.4816	7.982e-67
rs1787701	11	116563992	C	-7.578	0.4388	1.151e-66
rs320	8	19819077	G	-8.293	0.4816	2.723e-66
rs200839648	11	116689154	T	7.411	0.4316	6.23e-66
rs1263056	11	116576415	A	-7.324	0.4266	6.566e-66
rs11995475	8	19886688	T	-10.45	0.6093	9.373e-66
rs11984636	8	19885726	C	-10.44	0.6094	1.088e-65
rs11984698	8	19885934	C	-10.44	0.6094	1.088e-65
rs3741298	11	116657561	C	6.751	0.3942	1.327e-65
rs75469215	8	19887162	T	-10.43	0.6091	1.348e-65
rs6993414	8	19902918	G	-9.488	0.5543	1.575e-65
rs3844510	8	19861361	C	-8.284	0.485	2.941e-65
rs148552296	8	19834332	T	-9.868	0.5781	3.556e-65
rs11991231	8	19907912	C	-9.466	0.5546	3.57e-65
rs4644277	8	19862570	C	-8.283	0.4856	4.531e-65
rs2410625	8	19862220	T	-8.279	0.4856	4.935e-65
rs17411126	8	19855272	C	-8.268	0.4852	5.931e-65
rs17411133	8	19855331	A	-8.268	0.4852	5.931e-65
rs17489373	8	19855344	A	-8.268	0.4852	5.931e-65
rs17411168	8	19855600	C	-8.268	0.4852	5.931e-65
rs17489268	8	19852045	A	-8.263	0.4852	7.05e-65
rs17411045	8	19852362	C	-8.263	0.4852	7.05e-65
rs17489282	8	19852518	T	-8.263	0.4852	7.05e-65
rs4922117	8	19852586	C	-8.263	0.4852	7.05e-65
rs2410618	8	19853500	A	-8.263	0.4852	7.05e-65
rs1992443	8	19853587	A	-8.263	0.4852	7.05e-65
rs920588	8	19854267	T	-8.263	0.4852	7.05e-65
rs920589	8	19854361	T	-8.263	0.4852	7.05e-65
rs4425772	8	19854500	T	-8.263	0.4852	7.05e-65
rs4628269	8	19854509	T	-8.263	0.4852	7.05e-65
rs2410619	8	19854553	A	-8.263	0.4852	7.05e-65
rs4320561	8	19854637	A	-8.263	0.4852	7.05e-65
rs2410621	8	19854682	C	-8.263	0.4852	7.05e-65
rs2410623	8	19854889	G	-8.263	0.4852	7.05e-65
rs1372344	8	19852939	T	-8.263	0.4852	7.124e-65
rs2410620	8	19854660	T	-8.259	0.485	7.443e-65
rs1822200	8	19852829	T	-8.261	0.4852	7.494e-65
rs1992442	8	19853389	C	-8.261	0.4852	7.494e-65
rs2119689	8	19863507	T	-8.254	0.4848	7.635e-65
rs34345068	8	19867536	T	-8.247	0.4848	9.92e-65
rs34932218	8	19855661	G	-8.252	0.4852	1.017e-64
rs1441760	8	19864749	T	-8.248	0.485	1.039e-64
rs765547	8	19866274	A	-8.245	0.4848	1.052e-64
rs765548	8	19866594	T	-8.245	0.4848	1.052e-64
rs1441758	8	19866878	T	-8.245	0.4848	1.052e-64
rs9644637	8	19867220	C	-8.245	0.4848	1.052e-64
rs9644638	8	19867400	T	-8.245	0.4848	1.052e-64
rs34327087	8	19867494	T	-8.245	0.4848	1.052e-64
rs2009493	8	19867853	A	-8.245	0.4848	1.052e-64
rs1837842	8	19868290	C	-8.245	0.4848	1.052e-64
rs1441757	8	19868377	C	-8.245	0.4848	1.052e-64
rs1441756	8	19868386	C	-8.245	0.4848	1.052e-64
rs35687633	8	19869987	G	-8.242	0.4847	1.136e-64
rs34942551	8	19870015	G	-8.242	0.4847	1.136e-64
rs34499461	8	19870027	C	-8.242	0.4847	1.136e-64
rs1441763	8	19864556	C	-8.242	0.4848	1.19e-64
rs1441762	8	19864687	A	-8.242	0.4848	1.19e-64
rs1441761	8	19864748	C	-8.242	0.4848	1.19e-64
rs574343029	8	19855844	G	-8.246	0.4851	1.194e-64
rs1919484	8	19869676	A	-8.24	0.4848	1.217e-64
rs4126104	8	19869366	T	-8.238	0.4847	1.27e-64
rs2083637	8	19865175	G	-8.238	0.4848	1.284e-64
rs1441755	8	19868888	C	-8.239	0.4848	1.297e-64
rs1441754	8	19868939	A	-8.239	0.4848	1.297e-64
rs1441753	8	19869064	A	-8.239	0.4848	1.297e-64
rs35617716	8	19870263	A	-8.241	0.4849	1.304e-64
rs35369244	8	19870044	C	-8.237	0.4847	1.347e-64
rs12366015	11	116990851	G	-6.722	0.3958	1.585e-64
rs138347551	8	19828314	C	-8.141	0.4794	1.65e-64
rs4464984	8	19838469	T	-8.259	0.4867	2.04e-64
rs35495249	8	19865509	A	-8.228	0.485	2.167e-64
rs2119690	8	19859539	A	-8.209	0.4839	2.189e-64
rs34818360	8	19860747	A	-8.244	0.486	2.193e-64
rs2103325	8	19858343	T	-8.209	0.4839	2.195e-64
rs1581675	8	19858499	A	-8.209	0.4839	2.195e-64
rs35237252	8	19870271	A	-8.227	0.4851	2.412e-64
rs1441764	8	19863024	T	-8.204	0.4839	2.589e-64
rs35878331	8	19863839	GA	-8.225	0.4853	2.811e-64
rs2165556	8	19859627	T	-8.198	0.484	3.332e-64
rs765549	8	19866631	G	-8.195	0.484	3.791e-64
rs4406409	8	19868971	C	-8.189	0.4841	4.775e-64
rs11986942	8	19867445	G	-8.182	0.484	5.786e-64
rs76259755	8	19899161	C	-9.396	0.5563	7.629e-64
rs894211	8	19865747	T	-8.199	0.4855	7.734e-64
rs17411031	8	19852310	G	-8.18	0.4846	9.061e-64
rs4523270	8	19856539	C	-8.155	0.4832	9.087e-64
rs2083636	8	19865263	G	-8.175	0.4843	9.112e-64
rs5104	11	116692334	C	7.042	0.4172	9.459e-64
rs4083261	8	19861226	C	-8.151	0.4831	1.015e-63
rs574622475	2	27810518	C	-6.647	0.3941	1.149e-63
rs139315015	8	19893297	G	-9.319	0.553	1.447e-63
rs1441766	8	19862788	T	-8.124	0.4822	1.562e-63
rs12541912	8	19859791	C	-8.13	0.4834	2.464e-63
rs751484024	8	19852176	T	-8.14	0.484	2.537e-63
rs34564316	8	19855221	T	-8.108	0.4825	3.114e-63
rs17120373	11	117003459	G	-8.624	0.5147	7.446e-63
rs9735326	11	116688765	C	6.988	0.4182	1.506e-62
rs5128	11	116703640	G	7.061	0.4233	2.625e-62
rs148406912	11	116837717	C	-8.643	0.5207	9.687e-62
rs3817588	2	27731212	C	-6.98	0.4205	9.94e-62
rs142744740	11	116688791	A	6.907	0.4163	1.146e-61
rs74983646	8	19903250	A	-9.334	0.5632	1.505e-61
rs11216210	11	116848329	T	-8.638	0.5214	1.703e-61
rs148527487	2	27732570	AT	-6.967	0.4206	1.782e-61
rs12280210	11	116940449	C	-8.653	0.5225	1.803e-61
rs10160755	11	116859003	G	-8.627	0.5212	2.149e-61
rs11216220	11	116863988	C	-8.621	0.5212	2.556e-61
rs7931665	11	116866240	G	-8.621	0.5212	2.556e-61
rs35739466	8	19870087	A	-8.056	0.4873	3.014e-61
rs12284696	11	116879519	G	-8.615	0.5211	3.037e-61
rs10160754	11	116858994	C	-8.616	0.5213	3.183e-61
rs1940625	11	116876442	G	-8.611	0.5211	3.318e-61
rs11216225	11	116878014	G	-8.61	0.5211	3.475e-61
rs12271319	11	116879224	T	-8.61	0.5211	3.475e-61
rs7112937	11	116880456	C	-8.61	0.5211	3.475e-61
rs1310845212	11	116893550	T	-6.532	0.3956	4.202e-61
rs10892049	11	116816216	C	-8.565	0.5193	5.565e-61
rs12420518	11	116820088	C	-8.561	0.5191	5.616e-61
rs191655881	11	116817655	C	-8.562	0.5191	5.673e-61
rs12292858	11	116813979	C	-8.563	0.5193	5.913e-61
rs12286405	11	116822528	T	-8.563	0.5193	5.949e-61
rs78044162	11	116837089	T	-8.562	0.5193	6.195e-61
rs11216190	11	116797684	C	-8.56	0.5192	6.355e-61
rs146056222	11	116818343	G	-8.56	0.5193	6.363e-61
rs553027038	2	27731739	CTT	-6.933	0.4207	7.066e-61
rs5141	11	116702123	T	6.983	0.4238	7.258e-61
rs7948838	11	116792961	G	-8.555	0.5192	7.312e-61
rs11216200	11	116831843	T	-8.546	0.5192	9.834e-61
rs9971422	11	116837373	C	-8.542	0.5192	1.075e-60
rs7946390	11	116875152	G	-8.58	0.5216	1.147e-60
rs7358350	11	116851608	C	-8.587	0.5221	1.207e-60
rs10892057	11	116872034	C	-8.577	0.5216	1.253e-60
rs4665985	2	27753878	A	-6.492	0.3948	1.305e-60
rs11216224	11	116875924	C	-8.576	0.5216	1.305e-60
rs1837843	8	19868102	T	-8.001	0.4886	3.913e-60
rs11603365	11	117006015	A	-8.149	0.4999	1.306e-59
rs567346980	11	116599069	C	27.56	1.691	1.411e-59
rs7461115	8	19871540	G	-7.93	0.4869	1.641e-59
rs4593558	8	19872008	G	-7.924	0.4869	2.006e-59
rs34693282	8	19873566	G	-7.924	0.4869	2.017e-59
rs2410627	8	19871513	C	-7.924	0.487	2.063e-59
rs2410628	8	19871629	T	-7.924	0.487	2.063e-59
rs2410629	8	19871637	C	-7.924	0.487	2.063e-59
rs1372342	8	19871331	A	-7.919	0.4868	2.31e-59
rs17489539	8	19873582	A	-7.92	0.4869	2.403e-59
rs4922118	8	19874145	T	-7.92	0.4869	2.403e-59
rs4922119	8	19874153	T	-7.92	0.4869	2.403e-59
rs1372341	8	19871332	A	-7.918	0.4868	2.411e-59
rs2898495	8	19871892	G	-7.911	0.4869	3.201e-59
rs6589569	11	116671476	T	7.222	0.4446	3.32e-59
rs1372343	8	19871320	T	-7.909	0.4869	3.35e-59
rs438811	19	45416741	T	8.64	0.532	3.624e-59
rs483082	19	45416178	T	8.639	0.5321	3.831e-59
rs10750098	11	116705568	G	6.867	0.4231	4.027e-59
rs5142	11	116701850	T	6.848	0.4222	5.048e-59
rs35465966	8	19873556	A	-7.9	0.4872	5.177e-59
rs6986010	8	19872780	C	-7.892	0.4872	6.891e-59
rs6589567	11	116670676	A	7.196	0.4443	7.41e-59
rs10502224	11	116870480	G	-8.417	0.52	8.579e-59
rs115849089	8	19912370	A	-9.123	0.5637	8.866e-59
rs4938313	11	116671005	A	7.188	0.4443	9.904e-59
rs10661008	11	116698848	A	6.638	0.4107	1.233e-58
rs2165558	8	19856260	G	-7.669	0.475	1.649e-58
rs7013777	8	19878356	C	-7.84	0.4863	2.455e-58
rs11216140	11	116672013	T	7.167	0.4448	2.834e-58
rs34350207	8	19876301	GA	-7.816	0.4861	4.815e-58
rs9667814	11	116671823	C	7.15	0.4448	5.16e-58
rs9666150	11	116671824	T	7.15	0.4448	5.16e-58
rs780092	2	27743154	G	-6.749	0.4201	6.006e-58
rs308	8	19817476	G	-10.71	0.667	6.626e-58
rs814295	2	27743215	G	-6.734	0.4195	7.382e-58
rs4335137	8	19878874	T	-7.776	0.4849	9.612e-58
rs73006600	11	116990760	GAAAC	-6.353	0.397	1.609e-57
rs74928908	2	27744089	G	-6.714	0.4196	1.661e-57
rs184371102	8	19843930	T	-10.7	0.6687	1.708e-57
rs1819092	8	19879077	C	-7.763	0.4854	1.895e-57
rs1300632440	11	116768599	C	-9.064	0.5679	3.189e-57
rs117604010	8	19848396	A	-10.64	0.6672	3.787e-57
rs750801245	2	27674931	A	-6.855	0.4299	4.195e-57
rs79734126	8	19855030	T	-10.64	0.6674	4.392e-57
rs143746859	11	116689132	T	6.852	0.432	1.531e-56
rs139547332	8	19867176	CT	-10.56	0.6666	2.212e-56
rs734104	11	116700860	C	6.659	0.4204	2.249e-56
rs4244457	8	19899046	T	-6.638	0.4202	4.254e-56
rs2178296	8	19889125	T	-7.889	0.4997	5.16e-56
rs6744393	2	27750139	T	-6.574	0.4194	3.009e-55
rs7826306	8	19900671	C	-6.565	0.4195	4.386e-55
rs1372340	8	19871372	A	-7.676	0.491	5.542e-55
rs1399850667	2	27750997	G	-6.564	0.4201	6.582e-55
rs78680773	2	27751562	C	-6.559	0.4201	7.567e-55
rs28841897	8	19894504	C	-6.523	0.419	1.496e-54
rs73208815	8	19876115	C	-7.646	0.4913	1.635e-54
rs56751865	11	116936871	T	-8.336	0.5366	2.627e-54
rs1819094	8	19879315	G	-7.604	0.4904	4.114e-54
rs2410630	8	19875100	T	-7.597	0.4905	5.304e-54
rs4333617	8	19875004	G	-7.596	0.4906	5.817e-54
rs1919487	8	19883530	A	-7.588	0.4902	6.287e-54
rs4490856	8	19859120	C	-6.454	0.4177	9.329e-54
rs4543558	8	19888329	G	-7.534	0.4894	2.241e-53
rs2410631	8	19885568	T	-7.484	0.4875	4.321e-53
rs140793692	8	19886104	T	-7.479	0.4875	5.295e-53
rs4375019	8	19874498	A	-7.516	0.49	5.324e-53
rs2410632	8	19885657	A	-7.478	0.4875	5.342e-53
rs4018880	11	116710167	C	6.035	0.3946	1.08e-52
rs75627662	19	45413576	T	8.525	0.5583	1.528e-52
rs1569213	8	19870735	A	-7.413	0.4855	1.578e-52
rs551692816	11	116701907	T	-7.097	0.4649	1.635e-52
rs645258	11	116801201	A	6.668	0.4373	2.063e-52
rs894210	8	19865843	A	-6.373	0.4185	2.903e-52
rs285	8	19815189	T	-6.366	0.4189	4.606e-52
rs111884008	11	116768743	C	-8.407	0.5533	4.812e-52
rs34954997	19	45417638	CTTCG	8.472	0.5578	5.319e-52
rs5117	19	45418790	C	8.436	0.5557	5.952e-52
rs6586886	8	19875408	A	-7.47	0.4923	6.604e-52
rs79955870	11	116937361	T	-8.903	0.5891	1.65e-51
rs7115583	11	116784376	T	-8.361	0.5532	1.671e-51
rs1815786	11	116921390	T	6.594	0.4364	1.703e-51
rs4922120	8	19878598	G	-6.306	0.4185	3.23e-51
rs151139277	11	116753093	T	21.86	1.452	3.883e-51
rs6589592	11	116957907	C	6.566	0.4369	6.046e-51
rs486394	11	116526322	C	9.181	0.6112	6.738e-51
rs4389957	8	19862746	A	-6.291	0.4192	8.542e-51
rs28526159	8	19891227	T	-6.274	0.4187	1.124e-50
rs67177715	8	19882052	AT	-6.278	0.419	1.138e-50
rs1382616266	8	19891573	T	-6.236	0.4166	1.468e-50
rs1534650	8	19878154	C	-6.235	0.4173	2.266e-50
rs2197089	8	19826373	A	-6.274	0.4214	4.903e-50
rs7108950	11	116939899	T	-6.506	0.4372	5.302e-50
rs66462329	8	19912060	A	-6.805	0.4577	6.659e-50
rs525028	11	116705516	A	-6.852	0.4617	1e-49
rs546161879	11	117007359	G	-7.189	0.4853	1.491e-49
rs10090948	8	19890776	C	-6.182	0.4174	1.516e-49
rs10082561	11	116951584	C	-8.947	0.6056	2.648e-49
rs7115242	11	116908283	A	6.434	0.4363	4.028e-49
rs71037407	11	116555445	G	-6.226	0.4227	5.176e-49
rs1784127	11	116538576	A	-6.206	0.4231	1.276e-48
rs1240776	11	116536281	T	-6.195	0.4229	1.662e-48
rs1784126	11	116538215	T	-6.198	0.4231	1.682e-48
rs1784128	11	116538689	A	-6.195	0.4231	1.83e-48
rs440446	19	45409167	G	5.983	0.4089	2.154e-48
rs1375471766	11	117051247	C	5.857	0.4005	2.342e-48
rs1241657	11	116839761	T	6.36	0.4351	2.716e-48
rs5795046	11	116553473	T	-6.178	0.4231	3.394e-48
rs76567973	11	116970761	G	-8.843	0.6058	3.573e-48
rs76942203	11	116973247	A	-8.856	0.607	3.938e-48
rs148233183	11	116972227	A	-8.839	0.6058	3.961e-48
rs78135964	11	116971677	T	-8.838	0.6058	4.005e-48
rs149576335	11	116975136	A	-8.854	0.607	4.184e-48
rs77955134	11	116892368	A	-8.811	0.6052	6.214e-48
rs77594377	11	116892446	A	-8.811	0.6052	6.214e-48
rs142310263	11	116892994	C	-8.811	0.6052	6.214e-48
rs142395187	11	116976009	G	-8.864	0.6091	6.779e-48
rs2186844	11	116896913	T	-8.808	0.6053	6.963e-48
rs79870586	11	116886721	A	-8.805	0.6052	7.055e-48
rs80054374	11	116890667	G	-8.805	0.6052	7.055e-48
rs12289032	11	116899580	T	-8.805	0.6053	7.481e-48
rs146943088	11	116899825	C	-8.805	0.6053	7.481e-48
rs11216195	11	116815891	A	-8.755	0.6019	7.484e-48
rs11216196	11	116815892	G	-8.755	0.6019	7.484e-48
rs200671503	11	116817978	TTA	-8.741	0.6013	8.514e-48
rs1787717	11	116552766	T	-6.151	0.4231	8.524e-48
rs7481286	11	116902372	T	-8.798	0.6053	8.813e-48
rs2289892	11	116825240	A	-8.729	0.6013	1.141e-47
rs12291040	11	116826617	C	-8.729	0.6013	1.141e-47
rs12270837	11	116826643	C	-8.729	0.6013	1.141e-47
rs12421902	11	116814646	G	-8.73	0.6014	1.152e-47
rs11216193	11	116815599	T	-8.73	0.6014	1.152e-47
rs11216194	11	116815738	C	-8.73	0.6014	1.152e-47
rs10892050	11	116816394	A	-8.73	0.6014	1.152e-47
rs11216197	11	116816778	G	-8.73	0.6014	1.152e-47
rs12293755	11	116819264	T	-8.73	0.6014	1.152e-47
rs139552563	11	116819732	CAAAT	-8.73	0.6014	1.152e-47
rs12419047	11	116819906	A	-8.73	0.6014	1.152e-47
rs12421834	11	116820023	C	-8.73	0.6014	1.152e-47
rs12419437	11	116820690	A	-8.73	0.6014	1.152e-47
rs147740250	11	116973854	AAAT	-8.799	0.6062	1.161e-47
rs878692	11	116828939	A	-8.725	0.6012	1.197e-47
rs12420857	11	116829442	T	-8.725	0.6012	1.197e-47
rs7480278	11	116809789	G	-8.728	0.6014	1.223e-47
rs80015203	11	116810906	G	-8.728	0.6014	1.223e-47
rs117877581	11	116810954	G	-8.728	0.6014	1.223e-47
rs116597701	11	116811487	G	-8.728	0.6014	1.223e-47
rs78066444	11	116812058	C	-8.728	0.6014	1.223e-47
rs17120157	11	116812628	C	-8.728	0.6014	1.223e-47
rs75410648	11	116813438	T	-8.728	0.6014	1.223e-47
rs11216199	11	116831016	T	-8.725	0.6013	1.242e-47
rs34406972	11	116813898	GAAA	-8.726	0.6014	1.247e-47
rs11216204	11	116839614	A	-8.721	0.6011	1.276e-47
rs12272305	11	116839938	A	-8.721	0.601	1.281e-47
rs77467134	11	116823107	C	-8.724	0.6013	1.303e-47
rs76654964	11	116823521	A	-8.724	0.6013	1.303e-47
rs76146269	11	116823617	G	-8.724	0.6013	1.303e-47
rs12275355	11	116824162	G	-8.724	0.6013	1.303e-47
rs12289974	11	116824286	T	-8.724	0.6013	1.303e-47
rs2289890	11	116824620	A	-8.724	0.6013	1.303e-47
rs77136879	11	116808453	T	-8.726	0.6014	1.311e-47
rs145400227	11	116831504	CAGTAAA	-8.722	0.6013	1.329e-47
rs10892051	11	116832718	A	-8.722	0.6013	1.329e-47
rs201165469	11	116835569	G	-8.722	0.6013	1.329e-47
rs12419459	11	116996711	T	-8.731	0.602	1.387e-47
rs12279266	11	116840033	C	-8.718	0.6011	1.414e-47
rs12417152	11	116839293	C	-8.716	0.6011	1.441e-47
rs12281729	11	116838130	C	-8.717	0.6011	1.468e-47
rs544097327	11	116811702	T	-8.717	0.6014	1.609e-47
rs12418735	11	116804762	G	-8.718	0.6015	1.638e-47
rs12270974	11	116804005	T	-8.717	0.6015	1.664e-47
rs12272491	11	116804370	T	-8.717	0.6015	1.664e-47
rs11493798	11	116807171	A	-8.717	0.6015	1.664e-47
rs12273769	11	116807173	G	-8.717	0.6015	1.664e-47
rs12294657	11	116807368	C	-8.717	0.6015	1.664e-47
rs10892047	11	116793693	T	-8.72	0.6019	1.751e-47
rs141250514	11	116999025	C	-8.74	0.6034	1.811e-47
rs17120344	11	116996345	A	-8.738	0.6034	1.885e-47
rs12419454	11	116996631	T	-8.738	0.6034	1.885e-47
rs12416691	11	116996783	T	-8.738	0.6034	1.885e-47
rs145802214	11	116998912	C	-8.733	0.6034	2.14e-47
rs78692246	11	116791307	A	-8.711	0.6019	2.214e-47
rs12292371	11	116795948	C	-8.711	0.602	2.266e-47
rs12285956	11	116797475	A	-8.711	0.602	2.266e-47
rs79157715	11	116800270	A	-8.711	0.602	2.266e-47
rs75776964	11	116801061	G	-8.711	0.602	2.266e-47
rs11216261	11	116940210	C	-8.737	0.6039	2.37e-47
rs74615346	11	116802972	C	-8.7	0.6019	2.837e-47
rs12292434	11	116796065	A	-8.702	0.602	2.866e-47
rs200856670	11	116793619	T	-8.698	0.6021	3.203e-47
rs111530588	11	116922586	A	-8.725	0.604	3.266e-47
rs17120177	11	116827369	C	-8.694	0.6019	3.338e-47
rs11216250	11	116924000	T	-8.717	0.604	3.946e-47
rs11216252	11	116928223	A	-8.717	0.604	3.946e-47
rs11216253	11	116928225	C	-8.717	0.604	3.946e-47
rs12418324	11	116842676	T	-8.705	0.6032	4.007e-47
rs10892067	11	116927762	C	-8.715	0.604	4.126e-47
rs141350559	11	116845272	CTGTT	-8.705	0.6034	4.238e-47
rs12281358	11	116956990	C	-8.709	0.6038	4.406e-47
rs10892068	11	116928546	T	-8.711	0.604	4.474e-47
rs17120367	11	117002828	T	-8.697	0.6031	4.651e-47
rs17120370	11	117003388	C	-8.697	0.6031	4.651e-47
rs74735277	11	117003418	T	-8.697	0.6031	4.651e-47
rs74927399	11	116846266	C	-8.701	0.6034	4.704e-47
rs76949321	11	116846343	A	-8.701	0.6034	4.704e-47
rs75208249	11	117003623	C	-8.696	0.6031	4.765e-47
rs114945429	11	117004201	T	-8.696	0.6031	4.765e-47
rs1191110777	11	116797797	A	-8.606	0.597	4.947e-47
rs12417098	11	117004853	A	-8.693	0.6031	5.186e-47
rs80242245	11	116862245	G	-8.691	0.6032	5.487e-47
rs11216218	11	116862661	T	-8.691	0.6032	5.487e-47
rs11216219	11	116862755	T	-8.691	0.6032	5.487e-47
rs11216270	11	116953644	A	-8.704	0.6041	5.545e-47
rs2368149	11	116955934	A	-8.703	0.6041	5.712e-47
rs12274725	11	116946853	T	-8.701	0.604	5.764e-47
rs11216265	11	116947180	C	-8.701	0.604	5.764e-47
rs12418036	11	116947306	A	-8.701	0.604	5.764e-47
rs79711490	11	116785341	T	-8.672	0.602	5.846e-47
rs12277181	11	116787320	A	-8.672	0.602	5.846e-47
rs12277092	11	116787327	T	-8.672	0.602	5.846e-47
rs12418208	11	116787633	T	-8.672	0.602	5.846e-47
rs12418209	11	116787641	T	-8.672	0.602	5.846e-47
rs1006176	11	116788133	C	-8.672	0.602	5.846e-47
rs17120293	11	116944846	C	-8.699	0.604	5.93e-47
rs10128682	11	116863458	T	-8.686	0.6032	6.218e-47
rs146067038	11	117000179	G	-8.684	0.6031	6.327e-47
rs12421425	11	117001960	T	-8.684	0.6031	6.327e-47
rs9971421	11	116941540	T	-8.692	0.6037	6.365e-47
rs138039720	11	116999600	T	-8.684	0.6031	6.454e-47
rs12274771	11	116856698	G	-8.684	0.6032	6.565e-47
rs12274773	11	116856709	T	-8.684	0.6032	6.565e-47
rs75212922	11	116856992	A	-8.684	0.6032	6.565e-47
rs11216217	11	116857652	A	-8.684	0.6032	6.565e-47
rs75826529	11	116865100	A	-8.684	0.6032	6.571e-47
rs74460214	11	116865207	C	-8.684	0.6032	6.571e-47
rs79349393	11	116865367	G	-8.684	0.6032	6.571e-47
rs12272973	11	116863047	C	-8.684	0.6032	6.578e-47
rs7928320	11	116942753	G	-8.69	0.604	7.462e-47
rs11216186	11	116784692	C	-8.653	0.6015	7.711e-47
rs12420361	11	116993788	A	-8.692	0.6043	7.978e-47
rs12420200	11	116998306	A	-8.675	0.6031	8.033e-47
rs11216209	11	116848186	C	-8.679	0.6036	8.352e-47
rs12280172	11	116919273	A	-8.695	0.6048	8.686e-47
rs75890305	11	116919969	G	-8.695	0.6048	8.686e-47
rs12273536	11	116910971	T	-8.693	0.6047	8.859e-47
rs12273545	11	116911012	T	-8.694	0.6048	8.929e-47
rs34655298	11	116911659	G	-8.694	0.6048	8.929e-47
rs77999164	11	116912117	T	-8.694	0.6048	8.929e-47
rs11216226	11	116878066	G	-8.668	0.603	8.954e-47
rs12276805	11	116878759	C	-8.668	0.603	8.954e-47
rs111677878	11	116982434	T	-8.694	0.6048	9.084e-47
rs12416941	11	116979363	A	-8.691	0.6046	9.1e-47
rs116770907	11	116981515	T	-8.693	0.6049	9.294e-47
rs74882651	11	116985191	A	-8.693	0.6048	9.32e-47
rs116861530	11	116962661	A	-8.682	0.6041	9.468e-47
rs74420345	11	116963277	A	-8.682	0.6041	9.468e-47
rs1203183055	11	116788449	A	-8.651	0.602	9.491e-47
rs80143284	11	116913570	A	-8.688	0.6048	1.012e-46
rs607273	11	116862818	A	6.252	0.4352	1.04e-46
rs80273401	11	116908706	C	-8.701	0.6061	1.172e-46
rs74955808	11	116992685	A	-8.678	0.6045	1.191e-46
rs60834024	11	116985857	A	-8.679	0.6047	1.266e-46
rs80197460	11	116988790	G	-8.672	0.6043	1.277e-46
rs550939779	11	116883565	CT	-5.874	0.4095	1.414e-46
rs114221654	11	116980679	T	-8.668	0.6046	1.534e-46
rs138181556	11	116879723	A	-8.653	0.6037	1.605e-46
rs117901629	11	116879679	A	-8.651	0.6037	1.685e-46
rs115991973	11	117010091	A	-8.603	0.6005	1.796e-46
rs116384608	11	117010123	G	-8.603	0.6005	1.796e-46
rs2269397	11	117074299	C	-8.452	0.5901	1.84e-46
rs1192271764	11	117021705	G	-8.497	0.5932	1.857e-46
rs116582417	11	116943066	A	-8.56	0.5976	1.889e-46
rs10103634	8	19890612	A	-6.489	0.4531	1.924e-46
rs79100692	11	116593107	A	-9.03	0.6306	2.009e-46
rs74680844	11	116592460	C	-9.025	0.6305	2.155e-46
rs12420920	11	116594031	A	-9.023	0.6306	2.317e-46
rs12421191	11	116594294	T	-9.023	0.6306	2.317e-46
rs75387300	11	116602399	A	-9.035	0.6319	2.739e-46
rs12287768	11	116856322	C	-8.639	0.6045	2.954e-46
rs7107757	11	116686288	T	5.835	0.4083	2.99e-46
rs11216212	11	116850351	A	-8.632	0.6045	3.557e-46
rs146178826	11	116851367	G	-8.629	0.6045	3.853e-46
rs11216215	11	116852687	A	-8.629	0.6045	3.853e-46
rs10128690	11	116853922	A	-8.629	0.6045	3.853e-46
rs10128570	11	116854021	G	-8.629	0.6045	3.853e-46
rs10128571	11	116854181	G	-8.629	0.6045	3.853e-46
rs77661993	11	117010474	C	-8.566	0.6007	4.646e-46
rs12278943	11	116874358	C	-8.597	0.6032	5.227e-46
rs11440261	11	116855422	CA	-8.614	0.6045	5.404e-46
rs2239009	11	117089722	C	-8.456	0.5936	5.719e-46
rs564852738	11	116991841	CA	-8.688	0.61	6.067e-46
rs78628783	11	117092051	T	-8.452	0.5935	6.12e-46
rs80351364	11	117092394	T	-8.452	0.5935	6.12e-46
rs150159690	11	117087985	AAGTCACTGCC	-8.45	0.5936	6.611e-46
rs2238005	11	117088082	T	-8.449	0.5936	6.801e-46
rs12419227	11	117015238	A	-8.558	0.6013	6.954e-46
rs2306471	11	117016450	T	-8.558	0.6013	6.954e-46
rs77683187	11	117085210	C	-8.453	0.594	6.997e-46
rs12419436	11	117017455	G	-8.556	0.6012	7.077e-46
rs12420725	11	117017530	G	-8.556	0.6012	7.077e-46
rs12417984	11	117017714	A	-8.556	0.6012	7.077e-46
rs139864910	11	117017762	C	-8.556	0.6012	7.077e-46
rs139146464	11	117019867	G	-8.556	0.6012	7.077e-46
rs301	8	19816934	C	-6.338	0.4454	7.148e-46
rs143494314	11	117023706	T	-8.556	0.6013	7.209e-46
rs12418349	11	117025932	G	-8.556	0.6013	7.209e-46
rs12420250	11	117028727	A	-8.556	0.6013	7.209e-46
rs78166985	11	117029785	T	-8.556	0.6013	7.209e-46
rs200545029	11	117030633	C	-8.556	0.6013	7.209e-46
rs142017584	11	117031363	A	-8.556	0.6013	7.209e-46
rs150984554	11	117035016	A	-8.556	0.6013	7.209e-46
rs12418705	11	117084396	T	-8.484	0.5967	8.348e-46
rs35500922	11	117025319	AT	-8.549	0.6012	8.365e-46
rs76006187	11	117006469	G	-7.059	0.4968	9.715e-46
rs12281009	11	117032959	G	-8.54	0.6011	9.867e-46
rs34783152	11	117051139	A	-8.531	0.6006	1.034e-45
rs77171490	11	117038741	A	-8.533	0.6008	1.052e-45
rs77678768	11	117040505	C	-8.533	0.6008	1.052e-45
rs80353869	11	117048122	A	-8.533	0.6008	1.052e-45
rs11604866	11	116867514	T	-8.604	0.6059	1.077e-45
rs12970	11	117074109	A	-8.465	0.5961	1.094e-45
rs76621299	11	117006455	A	-7.053	0.4968	1.139e-45
rs190482111	11	117039154	A	-8.542	0.6017	1.152e-45
rs34169524	11	117045200	AT	-8.528	0.6008	1.189e-45
rs12417682	11	117082109	A	-8.449	0.5954	1.27e-45
rs12419178	11	117050918	T	-8.516	0.6003	1.348e-45
rs6589606	11	117092886	T	-8.413	0.5932	1.403e-45
rs2239678	11	117070596	T	-8.45	0.5959	1.464e-45
rs2269398	11	117069788	T	-8.451	0.5961	1.504e-45
rs12420127	11	117035319	G	-8.532	0.6019	1.527e-45
rs74385934	11	117068444	A	-8.446	0.596	1.607e-45
rs2170317	11	117070740	C	-8.442	0.5958	1.722e-45
rs2046150	11	117053433	A	-8.441	0.5959	1.793e-45
rs34033077	11	117054370	CT	-8.436	0.5955	1.793e-45
rs36028244	11	117085914	C	-8.398	0.593	1.88e-45
rs1333722809	11	117018772	C	-8.487	0.5994	1.942e-45
rs2269399	11	117066353	C	-8.436	0.5959	1.979e-45
rs10892056	11	116870411	C	-8.576	0.6058	2.026e-45
rs2542061	11	116672231	G	-5.888	0.416	2.139e-45
rs11606672	11	117056059	T	-8.424	0.5955	2.315e-45
rs34485603	11	116526032	C	8.973	0.6343	2.359e-45
rs2046149	11	117054709	G	-8.419	0.5954	2.585e-45
rs3216785	11	117008345	GT	-8.543	0.6044	2.779e-45
rs76883864	11	117051725	T	-8.458	0.599	3.408e-45
rs3213459	11	117062489	C	-8.401	0.5952	3.595e-45
rs61905078	11	116596309	C	-8.897	0.6304	3.712e-45
rs12419470	11	117061775	T	-8.401	0.5952	3.722e-45
rs7933134	11	117059794	C	-8.401	0.5952	3.74e-45
rs11216315	11	117080640	G	-8.388	0.5945	3.87e-45
rs2301174	11	117063709	G	-8.445	0.5985	3.968e-45
rs11605883	11	117064776	G	-8.43	0.5976	4.044e-45
rs3781985	11	117065066	C	-8.43	0.5976	4.044e-45
rs80183569	11	117065153	A	-8.43	0.5976	4.044e-45
rs11606480	11	117065533	A	-8.43	0.5976	4.044e-45
rs112712475	11	117065772	A	-8.43	0.5976	4.044e-45
rs76169968	11	117082966	A	-8.348	0.5918	4.195e-45
rs188351692	11	117059131	T	-8.428	0.5976	4.258e-45
rs546506427	11	117059132	C	-8.428	0.5976	4.258e-45
rs201132121	11	117059133	A	-8.428	0.5976	4.258e-45
rs7112573	11	117069023	C	-8.397	0.5956	4.553e-45
rs2306472	11	117058062	T	-8.425	0.5976	4.628e-45
rs184017	19	45394969	G	7.173	0.5089	4.895e-45
rs75216569	11	116907715	G	-8.488	0.6032	6.739e-45
rs571547192	11	116815681	CTT	-9.19	0.6532	7.011e-45
rs1264943356	2	27766414	C	-5.729	0.4075	7.885e-45
rs61703672	11	117061825	T	-8.285	0.5892	7.885e-45
rs3826688	19	45418961	C	5.712	0.4064	8.531e-45
rs439401	19	45414451	C	5.712	0.4064	8.548e-45
rs12419272	11	117015516	G	-8.208	0.584	8.593e-45
rs584007	19	45416478	G	5.711	0.4067	1.008e-44
rs480878	11	116522854	A	8.821	0.6285	1.131e-44
rs565607	11	116522330	T	8.809	0.6285	1.472e-44
rs283811	19	45388500	G	7.221	0.5152	1.483e-44
rs499563	11	116522961	T	8.808	0.6286	1.533e-44
rs138535309	11	116522970	C	8.808	0.6286	1.533e-44
rs202191031	11	116522976	A	8.808	0.6286	1.533e-44
rs480028	11	116522770	G	8.8	0.6285	1.803e-44
rs3017237	11	116522625	C	8.797	0.6285	1.897e-44
rs567599	11	116522565	T	8.795	0.6285	2.028e-44
rs567576	11	116522559	G	8.794	0.6285	2.093e-44
rs157582	19	45396219	T	7.106	0.5084	2.542e-44
rs1135663	11	116788837	T	-8.487	0.6074	2.741e-44
rs484195	19	45421877	G	5.672	0.4061	2.9e-44
rs480823	11	116525730	C	8.791	0.6302	3.661e-44
rs116773440	11	117039461	C	-8.448	0.6057	3.886e-44
rs2727784	11	116711141	T	-6.299	0.4518	4.13e-44
rs563796	11	116522111	G	8.751	0.6284	5.277e-44
rs563917	11	116522156	T	8.751	0.6284	5.277e-44
rs483747	11	116523167	C	8.754	0.6287	5.301e-44
rs485638	11	116523373	C	8.75	0.6287	5.851e-44
rs3017778	11	116523931	T	8.751	0.6288	5.867e-44
rs3017779	11	116523988	T	8.751	0.6288	5.867e-44
rs528647	11	116523821	T	8.748	0.6288	6.171e-44
rs528732	11	116523844	A	8.748	0.6288	6.171e-44
rs481843	11	116525867	T	8.779	0.631	6.234e-44
rs9795497	11	116991093	AAAG	-5.637	0.4052	6.445e-44
rs17120035	11	116663851	T	-9.886	0.7115	8.067e-44
rs7103224	11	116663966	A	-9.884	0.7116	8.708e-44
rs79408961	11	116588593	T	9.906	0.7144	1.192e-43
rs62141288	2	27783198	A	-5.787	0.4174	1.196e-43
rs145508558	2	27783195	T	-5.786	0.4174	1.25e-43
rs492182	11	116522164	A	8.72	0.6291	1.263e-43
rs180373	11	116591553	A	-8.632	0.6228	1.306e-43
rs76013440	2	27816315	A	-5.772	0.4165	1.325e-43
rs62138965	2	27816593	C	-5.772	0.4165	1.325e-43
rs149457376	11	116891555	A	21.44	1.547	1.361e-43
rs283815	19	45390333	G	7.043	0.5083	1.363e-43
rs62141290	2	27783392	C	-5.767	0.4164	1.511e-43
rs157595	19	45425460	G	5.615	0.4055	1.557e-43
rs3811644	2	27802805	G	-5.763	0.4164	1.682e-43
rs575906	11	116521558	G	8.71	0.6297	1.921e-43
rs62141281	2	27777651	T	-5.762	0.4166	1.924e-43
rs62138968	2	27824485	G	-5.759	0.4164	1.93e-43
rs562756	11	116521975	C	8.703	0.6294	2.049e-43
rs1006350864	11	116710778	C	21.99	1.591	2.102e-43
rs78378018	2	27822283	GAC	-5.755	0.4164	2.216e-43
rs1881396	2	27844601	G	-5.774	0.4178	2.257e-43
rs1230117596	2	27837673	C	-5.759	0.417	2.602e-43
rs573985	11	116521316	A	8.704	0.6303	2.637e-43
rs62138963	2	27814374	T	-5.75	0.4164	2.677e-43
rs62138964	2	27814438	T	-5.75	0.4164	2.677e-43
rs62138966	2	27819172	A	-5.75	0.4164	2.677e-43
rs59876138	2	27792323	C	-5.748	0.4164	2.755e-43
rs6704596	2	27796927	G	-5.747	0.4163	2.817e-43
rs6734059	2	27808154	C	-5.748	0.4164	2.824e-43
rs56725354	2	27824168	C	-5.75	0.4166	2.871e-43
rs533668	11	116521135	G	8.696	0.6301	2.913e-43
rs1919129	2	27818721	G	-5.747	0.4164	2.962e-43
rs157594	19	45425175	G	5.598	0.4057	2.993e-43
rs62141289	2	27783200	T	-5.745	0.4164	3.052e-43
rs200969564	2	27783202	GAC	-5.745	0.4164	3.052e-43
rs62141291	2	27784034	T	-5.745	0.4164	3.052e-43
rs62141292	2	27784300	C	-5.745	0.4164	3.052e-43
rs60854669	2	27786929	C	-5.745	0.4164	3.052e-43
rs2384627	2	27774449	A	-5.748	0.4166	3.121e-43
rs112927528	2	27824511	TTTTTG	-5.747	0.4166	3.176e-43
rs6547735	2	27831607	C	-5.744	0.4166	3.539e-43
rs78170284	2	27835082	A	-5.748	0.4169	3.551e-43
rs6719960	2	27830067	G	-5.743	0.4166	3.61e-43
rs549125	11	116520926	G	8.683	0.63	3.816e-43
rs6751087	2	27778016	C	-5.738	0.4164	3.93e-43
rs201029545	2	27833369	GTA	-5.744	0.4169	4.062e-43
rs62141279	2	27771415	T	-5.738	0.4165	4.105e-43
rs529358042	11	116883543	GTT	-8.763	0.6361	4.134e-43
rs1881395	2	27838549	A	-5.737	0.4169	5.072e-43
rs7571558	2	27839832	G	-5.735	0.4169	5.361e-43
rs549284860	2	27763887	C	-5.729	0.4165	5.469e-43
rs62138971	2	27840754	A	-5.733	0.4168	5.63e-43
rs112427483	2	27833327	T	-5.729	0.4168	6.165e-43
rs1881397	2	27832285	G	-5.72	0.4161	6.24e-43
rs7111854	11	116776826	T	-7.225	0.5256	6.345e-43
rs2270392	11	116767688	C	-7.223	0.5256	6.622e-43
rs62131882	2	27765480	C	-5.719	0.4163	6.953e-43
rs62141278	2	27768381	T	-5.719	0.4163	6.953e-43
rs76019819	2	27761994	T	-5.719	0.4163	7.008e-43
rs13405762	2	27834615	C	-5.723	0.4168	7.915e-43
rs62131879	2	27755112	G	-5.717	0.4166	8.608e-43
rs62131881	2	27764781	T	-5.716	0.4166	8.637e-43
rs2216311	11	116696043	G	5.551	0.4046	8.896e-43
rs10892035	11	116694938	A	5.549	0.4045	9.202e-43
rs10181342	2	27757343	G	-5.713	0.4166	9.55e-43
rs556107839	11	116727419	C	23.02	1.678	9.554e-43
rs2141372	2	27827196	T	-5.714	0.4168	1.04e-42
rs6589571	11	116680418	T	6.686	0.488	1.152e-42
rs2098453	11	116696680	C	5.54	0.4044	1.193e-42
rs1268833	11	116694866	G	5.541	0.4045	1.203e-42
rs559524084	2	27773091	CT	-5.701	0.4172	1.93e-42
rs1263176	11	116690123	T	5.53	0.405	2.264e-42
rs5096	11	116693095	G	5.52	0.4044	2.3e-42
rs2071522	11	116697538	T	5.521	0.4044	2.306e-42
rs2849173	11	116697321	G	5.52	0.4044	2.344e-42
rs965813	2	27789861	A	-5.679	0.4164	2.764e-42
rs2542050	11	116697117	C	5.508	0.4045	3.667e-42
rs1263177	11	116690712	C	5.516	0.4051	3.784e-42
rs2727789	11	116696887	G	5.499	0.4044	4.806e-42
rs188166230	2	27754625	C	-5.669	0.417	4.931e-42
rs5100	11	116692694	G	5.495	0.4044	5.543e-42
rs1268354	11	116690578	C	5.504	0.4052	5.637e-42
rs5092	11	116693464	C	5.493	0.4046	6.501e-42
rs6589570	11	116675294	A	6.637	0.4895	8.024e-42
rs11216105	11	116577441	A	-6.348	0.4683	8.556e-42
rs2542051	11	116697738	C	5.478	0.4042	9.008e-42
rs2071523	11	116697344	C	5.476	0.4043	1.009e-41
rs1451588485	11	116569272	TA	-5.724	0.4228	1.072e-41
rs112618266	11	116726709	T	-9.07	0.6711	1.468e-41
rs2849176	11	116696921	T	5.467	0.4046	1.574e-41
rs2071521	11	116697848	G	5.462	0.4043	1.576e-41
rs595049	11	116699445	C	5.447	0.4043	2.67e-41
rs74357270	11	116523300	T	5.956	0.4424	2.969e-41
rs1366134645	2	27832736	C	-5.518	0.4105	3.933e-41
rs11486258	11	117078656	C	-8.214	0.6112	4.084e-41
rs17120139	11	116774201	G	-5.281	0.3941	6.844e-41
rs17120099	11	116735460	C	-9.003	0.672	7.197e-41
rs72645460	11	116771375	A	-5.28	0.3941	7.251e-41
rs200501391	11	116769101	T	-5.278	0.3941	7.64e-41
rs529068927	11	116677220	A	6.503	0.486	9.038e-41
rs1161927167	19	45414866	A	5.446	0.4072	9.885e-41
rs75476300	11	116580869	C	9.409	0.7042	1.178e-40
rs11216221	11	116868137	G	-7.864	0.5895	1.537e-40
rs5795043	11	116522233	T	8.515	0.6384	1.584e-40
rs5795058	11	116848929	CA	-6.44	0.4832	1.846e-40
rs142174850	11	116715784	A	-8.934	0.6707	2.049e-40
rs491022	11	116521988	C	8.273	0.6217	2.424e-40
rs377328183	11	116957212	G	21	1.582	3.663e-40
rs1449450495	11	116762378	AAG	-5.226	0.3942	4.645e-40
rs116443177	2	27764122	T	-5.538	0.4178	4.969e-40
rs78832854	11	116774475	A	-8.754	0.6609	5.495e-40
rs12285074	11	116762028	G	-5.216	0.3943	6.708e-40
rs17120119	11	116747282	G	-8.87	0.6706	7e-40
rs405697	19	45404691	G	5.376	0.4067	7.547e-40
rs17174502	11	116759655	G	-5.213	0.3943	7.583e-40
rs72645459	11	116762157	C	-5.212	0.3943	7.745e-40
rs75542613	11	116679155	A	-10.94	0.8282	8.602e-40
rs613808	11	116710968	G	-5.932	0.4491	8.803e-40
rs12284346	11	116757793	C	-8.82	0.6694	1.364e-39
rs11216185	11	116782974	G	-8.773	0.6662	1.521e-39
rs12278117	11	116748169	A	-8.808	0.669	1.595e-39
rs12279433	11	116748221	T	-8.808	0.669	1.595e-39
rs12279464	11	116748482	T	-8.808	0.669	1.595e-39
rs12292614	11	116748515	G	-8.808	0.669	1.595e-39
rs12286581	11	116748744	C	-8.808	0.669	1.595e-39
rs75294699	11	116749072	A	-8.808	0.669	1.595e-39
rs78694306	11	116774244	T	-8.773	0.6664	1.613e-39
rs115971514	11	116774499	C	-8.773	0.6664	1.613e-39
rs511676	11	116824884	T	5.179	0.3944	2.44e-39
rs75310100	11	116578361	T	-6.246	0.4757	2.478e-39
rs11216183	11	116781545	A	-8.768	0.6678	2.494e-39
rs142195028	11	116784241	A	-8.768	0.6678	2.494e-39
rs1241658	11	116819617	G	5.176	0.3943	2.615e-39
rs10736487	11	116950232	A	5.17	0.3943	3.198e-39
rs10892040	11	116756986	A	-8.768	0.6691	3.493e-39
rs11216174	11	116757248	G	-8.768	0.6691	3.493e-39
rs11216175	11	116757398	T	-8.768	0.6691	3.493e-39
rs112867178	11	116748484	CTCTATT	-5.167	0.3943	3.577e-39
rs4938335	11	116947361	A	5.166	0.3943	3.646e-39
rs473172	11	116807970	A	5.164	0.3944	4.037e-39
rs4938304	11	116588425	T	-9.783	0.7473	4.171e-39
rs1351452	11	116943354	A	5.161	0.3943	4.446e-39
rs2044426	11	116756183	A	-8.754	0.6689	4.457e-39
rs4635117	11	116981001	A	5.997	0.4583	4.463e-39
rs201498030	11	116784621	T	-8.734	0.6676	4.77e-39
rs12416987	11	116754265	C	-8.75	0.6693	5.326e-39
rs1815787	11	116921397	T	5.151	0.3942	5.968e-39
rs473188	11	116812029	C	5.149	0.3943	6.577e-39
rs510988	11	116813804	C	5.148	0.3944	6.934e-39
rs579890	11	116798963	A	5.136	0.3943	9.85e-39
rs4245168	11	116882638	C	5.132	0.3943	1.123e-38
rs10732856	11	116907113	T	5.128	0.3943	1.292e-38
rs2513093	11	116806687	A	5.126	0.3943	1.358e-38
rs1035237	11	116727850	C	-5.127	0.3945	1.454e-38
rs59007384	19	45396665	T	6.897	0.5312	1.701e-38
rs1410215971	11	116815181	GCAAT	5.119	0.3943	1.731e-38
rs7925256	11	117045335	T	5.936	0.4572	1.767e-38
rs7124741	11	116752219	T	-5.112	0.3943	2.202e-38
rs519794	11	116859453	T	5.112	0.3944	2.311e-38
rs886022	11	116583513	A	-6.404	0.4942	2.332e-38
rs7130297	11	116923870	T	-5.107	0.3942	2.42e-38
rs7950364	11	116898886	G	-5.108	0.3943	2.442e-38
rs6589577	11	116749977	T	-5.107	0.3943	2.648e-38
rs2854116	11	116700169	C	5.156	0.3982	2.724e-38
rs373931589	2	27840772	CA	-5.508	0.4255	2.833e-38
rs1144035	11	116584317	C	-6.391	0.4939	2.989e-38
rs2513095	11	116806269	T	5.1	0.3943	3.257e-38
rs10790169	11	116877159	A	5.101	0.3944	3.258e-38
rs61346349	11	116580798	G	-8.213	0.6352	3.403e-38
rs144026079	11	116879777	T	16.33	1.264	3.905e-38
rs9919599	11	116745484	G	-5.093	0.3943	4.18e-38
rs7123454	11	116704178	C	5.239	0.4067	6.279e-38
rs35076988	11	116786278	TATAG	-7.285	0.5655	6.341e-38
rs4938315	11	116731205	A	-5.081	0.3944	6.475e-38
rs6589576	11	116735788	G	-5.071	0.3944	8.639e-38
rs182500870	11	116626562	A	22.41	1.744	9.524e-38
rs2542052	11	116699984	A	5.092	0.3963	9.825e-38
rs12718462	11	116705719	C	-9.941	0.7747	1.218e-37
rs79207844	11	116805441	A	-8.872	0.6914	1.232e-37
rs12274590	11	116805696	A	-8.872	0.6914	1.232e-37
rs10790172	11	116927740	T	-5.054	0.3943	1.487e-37
rs2000614	11	116915742	T	-5.047	0.3943	1.864e-37
rs2000616	11	116916529	T	-5.047	0.3943	1.864e-37
rs10750100	11	116917244	C	-5.048	0.3944	1.868e-37
rs493134	11	116833679	C	5.049	0.3945	1.873e-37
rs2155583	11	116915217	G	-5.046	0.3943	1.928e-37
rs2000615	11	116915819	T	-5.045	0.3943	1.989e-37
rs11375002	11	116864152	C	5.046	0.3945	2.022e-37
rs6589589	11	116932428	C	-5.035	0.3943	2.739e-37
rs588918	11	116856642	C	-5.035	0.3944	2.861e-37
rs7931770	11	116866290	T	-5.029	0.3944	3.506e-37
rs143467384	11	116821317	G	17.33	1.359	3.586e-37
rs57767677	11	116902211	CATTTT	-5.025	0.3945	4.056e-37
rs145335872	11	116987227	A	-9.138	0.718	4.72e-37
rs10892037	11	116699995	A	5.041	0.3963	5.041e-37
rs7114963	11	116875983	C	-5.013	0.3944	5.781e-37
rs3016353	11	116527282	T	5.035	0.3963	6.093e-37
rs77204473	11	116805064	G	-8.804	0.6934	6.98e-37
rs6589575	11	116733310	T	-4.984	0.3944	1.494e-36
rs718847	11	116734146	T	-4.984	0.3944	1.507e-36
rs12721026	11	116706168	G	-9.833	0.7785	1.583e-36
rs12718464	11	116707401	A	-9.795	0.7783	2.864e-36
rs5795067	11	117014161	A	4.954	0.3937	2.957e-36
rs1240781	11	116574817	T	-6.08	0.4833	3.015e-36
rs1242229	11	117062370	T	4.957	0.3946	3.705e-36
rs269	8	19813667	G	-6.101	0.4858	3.923e-36
rs10047462	11	116722041	T	-4.954	0.3953	5.528e-36
rs74942197	11	116849761	G	21.67	1.729	5.575e-36
rs11568823	11	116699999	G	4.964	0.3962	5.635e-36
rs2075292	11	116732512	T	-4.937	0.3946	7.04e-36
rs271	8	19813702	A	-6.081	0.486	7.198e-36
rs263	8	19812812	T	-6.082	0.4863	7.52e-36
rs1145194	11	116570968	A	-6.043	0.4835	8.462e-36
rs1242230	11	117062183	T	4.929	0.3946	9.161e-36
rs1784106	11	116567449	A	-6.035	0.4837	1.112e-35
rs11401622	11	116575673	A	-6.514	0.5224	1.21e-35
rs12721025	11	116706047	A	-9.52	0.7635	1.223e-35
rs2854117	11	116700142	T	4.951	0.3973	1.326e-35
rs34166762	7	73018524	C	-8.132	0.6527	1.413e-35
rs11216316	11	117081500	C	4.916	0.3948	1.502e-35
rs761166016	11	116942498	A	-7.264	0.5835	1.561e-35
rs61010704	7	73019975	G	-8.131	0.6534	1.677e-35
rs6968170	7	73020676	A	-8.131	0.6534	1.677e-35
rs77048596	7	73022211	A	-8.133	0.6537	1.751e-35
rs143791312	11	116895355	T	-8.887	0.715	2.018e-35
rs34488176	11	116705206	CT	13.74	1.106	2.102e-35
rs12531645	7	73023881	A	-8.119	0.6538	2.31e-35
rs7121347	11	116867209	G	4.896	0.3944	2.465e-35
rs10653440	7	73016541	CTCTT	-8.081	0.6511	2.517e-35
rs1784118	11	116565055	T	-6.01	0.4845	2.712e-35
rs236911	11	117085270	C	4.897	0.3947	2.74e-35
rs1784119	11	116562805	T	-6.013	0.4848	2.755e-35
rs1787699	11	116564553	G	-6.011	0.4847	2.894e-35
rs13240065	7	73015369	A	-8.072	0.6512	3.069e-35
rs34346326	7	73016181	C	-8.073	0.6513	3.098e-35
rs13240994	7	73016862	C	-8.073	0.6513	3.098e-35
rs2239013	11	116693353	T	-10.21	0.8243	3.214e-35
rs1787698	11	116564562	T	-6.006	0.4848	3.352e-35
rs782470771	7	73022933	A	-8.093	0.6537	3.705e-35
rs13226650	7	73017005	G	-8.063	0.6513	3.718e-35
rs13246993	7	73022746	A	-8.093	0.6538	3.773e-35
rs59854309	11	116566763	T	-5.955	0.4811	3.883e-35
rs1787714	11	116560610	A	-6.004	0.4851	3.919e-35
rs1787713	11	116560611	G	-6.004	0.4851	3.919e-35
rs3017229	11	116560967	A	-6.004	0.4851	3.919e-35
rs11601168	11	116571138	A	-9.56	0.7728	4.168e-35
rs9638181	7	72999043	G	-8.062	0.6523	4.733e-35
rs9638180	7	72998952	G	-8.063	0.6525	5.004e-35
rs79624003	7	73012785	G	-8.051	0.6517	5.147e-35
rs3812316	7	73020337	G	-8.072	0.6535	5.222e-35
rs35173225	7	73001021	T	-8.062	0.6527	5.237e-35
rs187404224	7	73003027	G	-8.062	0.6527	5.237e-35
rs185081604	7	73003303	C	-8.062	0.6527	5.237e-35
rs35332062	7	73012042	A	-8.046	0.6514	5.25e-35
rs199980439	7	73007087	CA	-8.008	0.6484	5.328e-35
rs2954021	8	126482077	A	4.931	0.3993	5.409e-35
rs249	8	19811006	C	-9.55	0.7738	5.958e-35
rs9638182	7	72999105	G	-8.053	0.6525	6.006e-35
rs35866503	7	73005776	T	-8.047	0.6526	6.792e-35
rs13247874	7	73010442	T	-8.031	0.6517	7.538e-35
rs13235543	7	73013901	T	-8.031	0.6517	7.538e-35
rs147728402	8	19813969	GTTTTTTTT	-6.033	0.4898	7.999e-35
rs13225660	7	73006388	T	-8.037	0.6525	8.093e-35
rs544479	11	116520398	C	7.968	0.647	8.423e-35
rs900012	11	116966435	G	4.854	0.3942	8.425e-35
rs947986	11	116569204	A	-5.939	0.4823	8.483e-35
rs254	8	19811897	G	-5.963	0.4846	9.548e-35
rs255	8	19811901	C	-5.963	0.4846	9.548e-35
rs513533	11	116519358	G	7.963	0.6472	9.576e-35
rs12539351	7	72978112	G	-7.996	0.6501	1.002e-34
rs13225333	7	72976018	T	-7.995	0.6501	1.02e-34
rs13225347	7	72976048	T	-7.995	0.6501	1.02e-34
rs12539316	7	72977898	G	-7.994	0.65	1.029e-34
rs1787690	11	116568516	T	-5.931	0.4823	1.04e-34
rs499790	11	116519739	T	7.958	0.6471	1.042e-34
rs6946689	7	72977637	A	-7.992	0.65	1.051e-34
rs516043	11	116519584	G	7.947	0.6467	1.147e-34
rs13225450	7	72976123	T	-7.996	0.6509	1.209e-34
rs66506038	7	72995943	C	-7.99	0.6506	1.247e-34
rs67644909	7	72995954	T	-7.99	0.6506	1.247e-34
rs34594435	7	72977249	T	-7.994	0.6511	1.317e-34
rs111269058	7	72975702	T	-7.993	0.6511	1.337e-34
rs35732917	7	73013269	C	-7.863	0.6405	1.356e-34
rs6975495	7	73034030	G	-7.905	0.6441	1.415e-34
rs138574868	7	72993549	TACTTTTACTGCTGGTGGAGAA	-7.983	0.6505	1.423e-34
rs256	8	19811967	T	-5.96	0.4857	1.433e-34
rs2286276	7	72987354	T	-7.976	0.6504	1.556e-34
rs3852860	19	45382966	C	5.876	0.4792	1.58e-34
rs3852861	19	45383061	G	5.876	0.4793	1.626e-34
rs35659126	7	72988069	T	-7.976	0.6506	1.645e-34
rs13246490	7	72992350	T	-7.976	0.6506	1.645e-34
rs12540011	7	72991704	A	-7.97	0.6502	1.683e-34
rs7798357	7	73032265	C	-7.894	0.6441	1.736e-34
rs7785479	7	73032835	C	-7.894	0.6441	1.736e-34
rs7793710	7	72971531	G	-7.975	0.6508	1.768e-34
rs1051921	7	73007943	A	-8.015	0.6542	1.794e-34
rs2074768	7	73030103	C	-7.89	0.644	1.815e-34
rs504268	11	116520204	T	7.93	0.6475	1.921e-34
rs55747707	7	73037366	A	-7.885	0.644	2.004e-34
rs7808877	7	73027450	G	-7.887	0.6443	2.032e-34
rs199748343	7	73035382	A	-7.876	0.6438	2.262e-34
rs34060476	7	73037956	G	-7.878	0.6442	2.444e-34
rs13233571	7	72971231	T	-7.956	0.6509	2.575e-34
rs14415	7	72984780	C	-7.947	0.6502	2.594e-34
rs13232120	7	72983310	T	-7.947	0.6504	2.743e-34
rs34062580	7	73033559	A	-7.873	0.6445	2.814e-34
rs264	8	19813180	A	-5.981	0.4896	2.832e-34
rs11974409	7	72989390	G	-7.943	0.6505	2.982e-34
rs71556736	7	73034929	T	-7.867	0.6444	3.085e-34
rs13229619	7	73030175	A	-7.862	0.6445	3.45e-34
rs33951980	7	73029437	T	-7.862	0.6445	3.48e-34
rs1263055	11	116577043	A	-5.658	0.464	3.638e-34
rs201477146	11	116702000	T	-5.929	0.4862	3.674e-34
rs13234131	7	73025975	G	-7.865	0.6455	4.151e-34
rs236918	11	117091609	C	4.813	0.3952	4.405e-34
rs6413456	11	116692449	A	-10.56	0.8669	4.43e-34
rs35368205	7	73017657	T	-8.202	0.6735	4.457e-34
rs17145750	7	73026378	T	-7.838	0.6437	4.559e-34
rs17321515	8	126486409	A	4.853	0.3988	4.997e-34
rs17145732	7	72970268	G	-7.887	0.6485	5.554e-34
rs57157718	11	117101445	T	-6.533	0.5374	5.84e-34
rs1245440390	11	116994459	CA	4.797	0.3947	6.093e-34
rs1171940755	11	116995778	TAA	4.796	0.3947	6.113e-34
rs74304285	8	19808030	A	-6.73	0.5539	6.298e-34
rs35194433	7	73040799	A	-7.83	0.6449	7.083e-34
rs34121855	7	73040814	G	-7.83	0.6449	7.083e-34
rs7131536	11	116999446	C	4.787	0.3946	8.036e-34
rs7131686	11	116999559	C	4.786	0.3946	8.169e-34
rs2980868	8	126488235	C	4.837	0.3988	8.191e-34
rs2980869	8	126488250	C	4.837	0.3988	8.191e-34
rs4516002	11	116999059	A	4.786	0.3946	8.294e-34
rs113023641	8	19808131	A	-6.716	0.5541	9.014e-34
rs506222	11	116520434	C	7.793	0.643	9.041e-34
rs2954017	8	126476873	T	4.864	0.4015	9.526e-34
rs6589597	11	116997798	C	4.781	0.3946	9.681e-34
rs13234378	7	73026151	T	-7.74	0.6391	9.992e-34
rs2001846	8	126478450	T	4.849	0.4014	1.498e-33
rs470898	11	117006414	C	-7.128	0.5903	1.576e-33
rs11420191	11	117016163	C	4.762	0.3945	1.626e-33
rs6982502	8	126479362	C	4.844	0.4014	1.75e-33
rs2001945	8	126477978	G	4.843	0.4014	1.764e-33
rs12475764	2	27738632	A	-4.82	0.3995	1.786e-33
rs34550818	7	72989141	CA	-7.582	0.6287	1.89e-33
rs2954027	8	126485294	T	4.809	0.3988	1.925e-33
rs35493868	7	73039406	G	-7.783	0.6454	1.926e-33
rs7800944	7	73035857	C	-7.727	0.6412	2.09e-33
rs659955	11	117080379	A	4.757	0.395	2.298e-33
rs10790168	11	116837731	A	-4.753	0.395	2.591e-33
rs6589603	11	117055839	T	4.748	0.3947	2.75e-33
rs2980875	8	126481747	A	4.797	0.3989	2.79e-33
rs13244614	7	72973854	A	-7.764	0.6455	2.795e-33
rs10634207	8	19815499	TTTTA	-6.195	0.5153	3.012e-33
rs112127208	8	19801530	G	-6.641	0.5526	3.179e-33
rs77899453	8	19780310	A	-6.647	0.5534	3.355e-33
rs142727120	11	116992919	G	4.734	0.3943	3.575e-33
rs2471884	11	117010320	T	4.738	0.3946	3.608e-33
rs2954029	8	126490972	A	4.787	0.3988	3.68e-33
rs2954022	8	126482621	C	4.786	0.3989	3.954e-33
rs145099458	7	73004315	T	-8.156	0.6799	4.119e-33
rs2980860	8	126485337	A	4.783	0.3988	4.258e-33
rs192158735	11	116521726	T	21.74	1.813	4.329e-33
rs7950633	11	117024302	C	4.719	0.3943	5.831e-33
rs7940310	11	117024481	T	4.719	0.3943	5.831e-33
rs3779788	8	19803093	T	-6.638	0.5548	5.944e-33
rs7122944	11	117034619	G	4.72	0.3945	6.095e-33
rs429358	19	45411941	C	8.06	0.6744	7.006e-33
rs2127905	11	117026374	A	4.714	0.3945	7.327e-33
rs7123517	11	117027755	G	4.714	0.3945	7.327e-33
rs71037463	11	117019972	AT	4.712	0.3945	7.707e-33
rs146842229	7	72916687	C	-7.731	0.6476	8.337e-33
rs7844399	8	19785861	A	-6.599	0.5531	8.945e-33
rs4936367	11	117042377	G	4.698	0.3945	1.172e-32
rs10892082	11	117039325	T	4.699	0.3946	1.174e-32
rs28834434	8	19774890	A	-6.56	0.5511	1.247e-32
rs7112513	11	117037361	A	4.696	0.3947	1.32e-32
rs56321069	8	19803996	A	-6.569	0.5522	1.345e-32
rs4604928	11	117044203	C	4.692	0.3946	1.424e-32
rs145353248	8	19791346	T	-6.589	0.5541	1.453e-32
rs180371	11	116592203	A	-4.871	0.4097	1.465e-32
rs79862839	7	72921609	C	-7.745	0.6522	1.729e-32
rs13244268	7	72911843	C	-7.752	0.6529	1.754e-32
rs34482346	7	72915521	C	-7.752	0.6529	1.754e-32
rs60526148	8	19767203	T	-6.515	0.5489	1.873e-32
rs17145738	7	72982874	T	-7.641	0.6439	1.895e-32
rs13221253	7	72922233	G	-7.737	0.6522	1.976e-32
rs111837003	7	72907459	T	-7.745	0.6528	2.004e-32
rs143117501	7	72912032	A	-7.745	0.6528	2.004e-32
rs34437827	7	72923338	G	-7.729	0.6518	2.158e-32
rs141936239	11	117005627	C	-6.673	0.5629	2.172e-32
rs143261386	11	117005751	C	-6.673	0.5629	2.172e-32
rs6976930	7	72885810	A	-7.736	0.6525	2.189e-32
rs3988301	8	19770379	G	-6.524	0.5504	2.249e-32
rs35348663	7	72991593	C	-7.45	0.6296	2.905e-32
rs9694336	8	19791071	T	-6.533	0.5522	2.965e-32
rs7811265	7	72934510	G	-7.734	0.654	3.174e-32
rs2127907	11	116981580	A	4.664	0.3948	3.567e-32
rs71466794	11	117006383	G	-6.647	0.5628	3.783e-32
rs73667472	8	19809695	C	-9.137	0.774	4.037e-32
rs2980882	8	126480700	A	4.728	0.4007	4.355e-32
rs545108	11	116525229	C	-5.37	0.4553	4.467e-32
rs2980886	8	126480088	G	4.715	0.4006	6.131e-32
rs180348	11	116611995	A	-9.106	0.7739	6.258e-32
rs2980853	8	126478350	A	4.711	0.4007	7.031e-32
rs2001844	8	126478745	A	4.711	0.4007	7.031e-32
rs1274739361	11	116638691	A	-4.668	0.3973	7.659e-32
rs1728918	2	27635463	A	5.396	0.4596	8.526e-32
rs17145713	7	72904810	T	-7.664	0.6528	8.698e-32
rs2954038	8	126507389	C	5.133	0.4375	9.218e-32
rs1534649	8	19799641	T	-6.434	0.5484	9.433e-32
rs138962052	8	126480512	TTTTTGAGATGCACCCATGTTTTTGTGTATACTAGCATC	4.699	0.4007	9.904e-32
rs6982636	8	126479315	G	4.698	0.4007	1.033e-31
rs2980888	8	126507308	T	5.126	0.4374	1.122e-31
rs10104051	8	19802402	T	-6.436	0.5493	1.127e-31
rs66614050	8	126480526	C	4.693	0.4006	1.134e-31
rs672058	11	116764021	T	-4.71	0.402	1.154e-31
rs35624969	7	72991592	C	-7.328	0.6258	1.243e-31
rs4466415	8	19776981	C	-6.397	0.549	2.399e-31
rs138604129	11	117052850	GCTCGAGAA	16.41	1.412	3.635e-31
rs75229905	7	72895946	C	-7.518	0.6474	3.806e-31
rs62466264	7	72938718	C	-7.522	0.6482	4.254e-31
rs7797566	7	72896395	C	-7.511	0.6474	4.331e-31
rs35695283	7	72893403	G	-7.51	0.6473	4.36e-31
rs139001474	8	19788605	A	-6.365	0.5488	4.646e-31
rs80189144	7	72939939	C	-7.523	0.649	4.874e-31
rs2119692	8	19780457	C	-6.342	0.5473	5.216e-31
rs157581	19	45395714	C	5.432	0.4688	5.241e-31
rs11983997	7	72939244	C	-7.514	0.6486	5.298e-31
rs1388321460	11	117003190	CA	4.569	0.3947	5.867e-31
rs11449159	11	117021949	C	4.555	0.3941	7.228e-31
rs523267	11	116523279	C	-5.27	0.4559	7.254e-31
rs6589596	11	116993181	T	4.561	0.395	8.251e-31
rs77182215	11	116942366	A	7.269	0.6297	8.608e-31
rs528728158	7	72995910	CA	-7.126	0.6176	9.033e-31
rs645901	11	116702362	T	4.568	0.3961	9.753e-31
rs13231516	7	72863249	G	-7.433	0.6459	1.315e-30
rs2074755	7	72877166	C	-7.431	0.646	1.366e-30
rs12056034	7	72878645	G	-7.431	0.646	1.366e-30
rs34763247	7	72866616	T	-7.429	0.6459	1.396e-30
rs71071936	7	72869866	CT	-7.429	0.6459	1.396e-30
rs573252567	7	73003554	TTTA	-8.126	0.707	1.536e-30
rs60982449	7	72873420	G	-7.423	0.6459	1.552e-30
rs71556715	7	72881807	T	-7.423	0.6459	1.552e-30
rs35330527	7	72870207	G	-7.422	0.6459	1.586e-30
rs62465144	7	72883106	C	-7.415	0.6456	1.683e-30
rs1306476	7	72868522	G	-7.414	0.6456	1.72e-30
rs5130	11	116703146	C	4.547	0.3961	1.797e-30
rs2240466	7	72856269	A	-7.41	0.6457	1.871e-30
rs1145211	11	116557216	A	-5.26	0.4584	1.91e-30
rs1729409	11	116673768	G	-4.762	0.4156	2.29e-30
rs150331294	8	19789998	A	-6.283	0.5484	2.36e-30
rs2954031	8	126491733	G	4.557	0.3978	2.44e-30
rs141960507	7	72868463	TATAAATAA	-7.362	0.6432	2.626e-30
rs1178979	7	72856430	C	-7.383	0.6453	2.796e-30
rs1178977	7	72857049	G	-7.381	0.6452	2.869e-30
rs6460047	7	73042443	C	-7.118	0.6223	2.903e-30
rs74881320	11	116765925	C	-7.026	0.6146	3.092e-30
rs149874218	11	116766310	TTG	-7.026	0.6146	3.092e-30
rs190051172	11	116768914	G	-7.026	0.6146	3.092e-30
rs714052	7	72864869	G	-7.375	0.6453	3.204e-30
rs17120132	11	116773318	A	-7.024	0.6145	3.206e-30
rs17120136	11	116773761	G	-7.024	0.6145	3.206e-30
rs12280030	11	116775196	A	-7.024	0.6145	3.206e-30
rs12273762	11	116777063	A	-7.024	0.6145	3.206e-30
rs9651681	11	116778065	C	-7.024	0.6145	3.206e-30
rs17120131	11	116772486	C	-7.024	0.6146	3.236e-30
rs35184536	11	116778813	G	-7.008	0.6139	3.818e-30
rs1178947	7	72850178	C	-7.359	0.6448	3.903e-30
rs35797675	7	72878044	G	-7.342	0.6435	3.974e-30
rs390082	19	45416831	G	8.242	0.7228	4.321e-30
rs445925	19	45415640	A	8.226	0.7226	5.417e-30
rs57061610	11	116673870	TAC	-4.724	0.4152	5.813e-30
rs62466318	7	73042085	T	-7.093	0.6235	5.883e-30
rs1195937618	11	116894309	C	-5.326	0.4682	5.951e-30
rs202049562	2	27779565	A	-5.152	0.4532	6.499e-30
rs7786376	7	73042614	G	-7.053	0.6207	6.921e-30
rs3016357	11	116555415	T	-5.203	0.4581	7.324e-30
rs1145213	11	116555422	G	-5.203	0.4581	7.324e-30
rs150402439	7	73042302	G	-7.076	0.623	7.384e-30
rs141584077	11	116523304	T	8.348	0.7357	8.206e-30
rs184616707	11	116510558	G	16.03	1.414	9.145e-30
rs77349713	11	116765476	C	-6.961	0.6142	9.715e-30
rs7805504	7	73042585	C	-7.034	0.6207	9.72e-30
rs58672319	11	116546936	T	-5.203	0.4593	1.001e-29
rs8176337	8	19806671	G	-6.307	0.5571	1.105e-29
rs4666001	2	27840539	G	5.386	0.4763	1.296e-29
rs1787688	11	116545723	C	-5.191	0.4592	1.349e-29
rs11216107	11	116579663	C	4.511	0.3992	1.388e-29
rs42122	7	72841823	A	-7.3	0.6465	1.557e-29
rs2410622	8	19854773	C	-4.475	0.3965	1.616e-29
rs7816032	8	19786891	T	-6.173	0.547	1.668e-29
rs66560466	11	116554499	T	-5.168	0.4582	1.81e-29
rs13234157	7	72971728	A	-6.917	0.6136	1.917e-29
rs1224912801	2	27810135	G	-4.523	0.4016	2.145e-29
rs486915	11	116534288	T	-5.155	0.4582	2.479e-29
rs1787686	11	116541472	A	-5.163	0.4592	2.712e-29
rs77920516	11	116807427	C	7.035	0.6263	3.044e-29
rs4592053	8	19788766	G	-6.097	0.5431	3.265e-29
rs142344418	11	116820634	C	7.123	0.6381	6.608e-29
rs1287515804	11	116543568	TA	-5.111	0.4586	8.085e-29
rs769449	19	45410002	A	8.368	0.7512	8.65e-29
rs782289776	7	72846744	G	-7.22	0.6484	8.953e-29
rs147530299	2	27642095	A	5.333	0.4797	1.083e-28
rs6589558	11	116537942	G	-4.397	0.3956	1.124e-28
rs6589557	11	116537761	C	-4.396	0.3955	1.14e-28
rs4351435	8	126499878	G	4.815	0.4333	1.176e-28
rs2980858	8	126501177	T	4.81	0.4333	1.293e-28
rs2980859	8	126499429	C	4.808	0.4333	1.423e-28
rs543819	11	116750073	G	-6.814	0.6142	1.43e-28
rs12292278	11	116758693	C	-6.813	0.6143	1.467e-28
rs12294191	11	116759824	G	-6.813	0.6143	1.467e-28
rs144010715	11	116762553	AG	-6.813	0.6143	1.467e-28
rs6589568	11	116670738	G	4.713	0.4254	1.677e-28
rs12275565	11	116753552	G	-6.796	0.6142	1.997e-28
rs10119	19	45406673	A	7.283	0.6603	2.915e-28
rs972474117	11	116847930	TCCTC	4.555	0.413	2.999e-28
rs1240778	11	116536490	C	4.631	0.4201	3.163e-28
rs73052335	19	45420082	C	7.414	0.6727	3.18e-28
rs147232672	11	116591863	A	15.45	1.404	3.818e-28
rs75634311	2	28006684	C	5.129	0.4662	3.956e-28
rs3779787	8	19797916	T	-6.006	0.5468	4.886e-28
rs140754563	2	27817674	T	-5.329	0.4865	6.857e-28
rs947249177	19	45413224	T	4.341	0.3975	9.828e-28
rs376539685	11	116974363	C	4.313	0.3957	1.235e-27
rs11668861	19	45380970	G	5.277	0.4851	1.564e-27
rs2070668	11	116701153	G	-4.412	0.4062	1.856e-27
rs562179	11	116805204	C	-4.294	0.3956	2.024e-27
rs4420638	19	45422946	G	6.897	0.6359	2.213e-27
rs56131196	19	45422846	A	6.888	0.6359	2.595e-27
rs1437721810	11	116646343	CAAAAAAAAAAAAAAAAAA	4.261	0.3938	2.881e-27
rs35172278	11	116980779	C	4.269	0.3944	2.881e-27
rs157580	19	45395266	A	4.324	0.3995	2.882e-27
rs523980	11	116523306	T	8.168	0.7564	3.721e-27
rs66626994	19	45428234	A	7.005	0.6493	4.093e-27
rs12721046	19	45421254	A	6.864	0.6367	4.521e-27
rs117837319	11	116584447	C	-8.277	0.768	4.658e-27
rs12721051	19	45422160	G	6.858	0.6363	4.688e-27
rs79886324	11	116585444	A	-8.278	0.7684	4.859e-27
rs4938302	11	116584504	C	4.307	0.3998	4.882e-27
rs77574778	11	116581800	T	-8.276	0.7683	4.97e-27
rs77646493	11	116582180	A	-8.272	0.7682	5.145e-27
rs74360954	11	116582542	T	-8.272	0.7682	5.145e-27
rs7480302	11	116583017	G	4.304	0.3998	5.328e-27
rs10555326	8	126504383	CCACCAT	4.448	0.4134	5.753e-27
rs141882698	11	116601338	C	-9.316	0.8662	5.901e-27
rs59620302	11	116581159	G	-8.253	0.7688	7.419e-27
rs111789331	19	45427125	A	6.985	0.6509	7.712e-27
rs149764042	8	19788675	C	-8.53	0.7955	8.362e-27
rs4938303	11	116584987	C	4.286	0.3999	8.879e-27
rs1320668	11	116967666	C	4.224	0.3945	9.97e-27
rs146714678	11	116596830	G	-9.287	0.8679	1.077e-26
rs5070	11	116708020	G	-5	0.4687	1.535e-26
rs71037424	11	116686042	C	4.217	0.3957	1.711e-26
rs139733873	11	116755560	G	14.3	1.342	1.803e-26
rs10750101	11	116979689	T	4.196	0.3945	2.109e-26
rs117684324	11	116577971	T	-8.17	0.7686	2.318e-26
rs523518	11	116529524	A	-4.42	0.4163	2.588e-26
rs118013839	11	116561514	A	-8.188	0.7717	2.824e-26
rs59873384	11	116576210	T	-8.147	0.7687	3.194e-26
rs933743993	11	117004442	C	-4.49	0.4238	3.327e-26
rs191044888	11	117002052	T	14.53	1.375	4.614e-26
rs10160799	11	116977888	G	4.167	0.3945	4.651e-26
rs117607796	11	116565603	A	-8.146	0.7715	4.891e-26
rs140078194	11	116568290	A	-8.111	0.7682	4.899e-26
rs74939223	11	116575880	G	-8.12	0.7691	4.936e-26
rs117889337	11	116564493	T	-8.141	0.7714	5.135e-26
rs200445365	11	116570816	A	-8.091	0.7681	6.364e-26
rs1359468163	11	116827051	C	-5.414	0.514	6.421e-26
rs117785509	11	116586231	A	-8.35	0.7932	6.878e-26
rs17519093	11	116629905	A	-8.181	0.7778	7.463e-26
rs368981495	7	72978230	T	-6.134	0.5835	8.101e-26
rs117788500	11	116613034	C	-8.189	0.7794	8.455e-26
rs77206548	11	116574463	A	-8.077	0.7696	9.61e-26
rs77112220	11	116626226	T	-8.19	0.7804	9.735e-26
rs1076485	11	116772441	C	-4.169	0.3976	1.062e-25
rs2980880	8	126480972	G	4.479	0.4271	1.068e-25
rs2980879	8	126481475	A	4.479	0.4271	1.068e-25
rs2980878	8	126481527	G	4.479	0.4271	1.068e-25
rs2980876	8	126481694	C	4.479	0.4271	1.068e-25
rs79658059	8	126482922	T	4.479	0.4271	1.068e-25
rs2954024	8	126482930	A	4.479	0.4271	1.068e-25
rs199663235	11	116587115	T	-8.3	0.7916	1.071e-25
rs140043162	2	27826453	GTGTGTGTGTA	-4.906	0.4679	1.075e-25
rs35165288	11	116517325	C	5.986	0.5711	1.101e-25
rs7128071	11	116968798	A	7.057	0.6735	1.148e-25
rs17518841	11	116615244	A	-8.175	0.7803	1.167e-25
rs45539536	11	116617895	T	-8.175	0.7803	1.167e-25
rs57950207	11	116620670	C	-8.175	0.7803	1.167e-25
rs17440396	11	116621770	A	-8.175	0.7803	1.167e-25
rs61903426	11	116968268	T	7.056	0.6736	1.169e-25
rs752900532	8	126486539	TTTG	4.474	0.427	1.173e-25
rs42123	7	72839952	G	-6.306	0.602	1.197e-25
rs2954033	8	126493746	A	4.472	0.4269	1.199e-25
rs151061355	11	116586854	A	-8.262	0.7889	1.201e-25
rs2980867	8	126487691	T	4.471	0.427	1.244e-25
rs56116731	8	126492926	C	4.468	0.4269	1.28e-25
rs55748921	8	126492927	A	4.468	0.4269	1.28e-25
rs2954032	8	126493392	A	4.468	0.4268	1.287e-25
rs76124005	11	116575614	G	-8.054	0.7695	1.298e-25
rs2954020	8	126481952	A	4.47	0.4272	1.321e-25
rs61903416	11	116955049	C	-4.372	0.418	1.387e-25
rs1218164520	8	126483843	TAA	4.466	0.4271	1.442e-25
rs2954026	8	126484526	T	4.466	0.4271	1.442e-25
rs1628050	11	116559967	G	-4.161	0.398	1.45e-25
rs2954018	8	126477153	C	4.467	0.4272	1.455e-25
rs117170971	11	116605265	A	-8.267	0.7911	1.551e-25
rs139872819	11	116631912	C	-8.156	0.7807	1.586e-25
rs7846466	8	126485531	T	4.459	0.427	1.667e-25
rs2980862	8	126484638	G	4.458	0.427	1.726e-25
rs2954028	8	126485296	T	4.458	0.427	1.726e-25
rs10414043	19	45415713	A	7.424	0.7114	1.792e-25
rs118046012	11	116590528	A	-8.252	0.7913	1.927e-25
rs146871029	11	117096166	T	13.97	1.34	1.968e-25
rs1065853	19	45413233	T	8.393	0.8053	2.069e-25
rs994562665	11	116516390	T	5.953	0.5712	2.094e-25
rs71480307	11	116516873	A	5.953	0.5712	2.094e-25
rs10488698	11	116633947	A	-8.139	0.7812	2.157e-25
rs60954647	11	116566933	T	-4.149	0.3986	2.339e-25
rs181443242	11	116769628	G	-6.778	0.6516	2.55e-25
rs1344524105	8	126492843	GT	4.413	0.4243	2.562e-25
rs2001845	8	126478644	A	4.442	0.4271	2.658e-25
rs258	8	19812252	C	-4.375	0.4209	2.712e-25
rs142290703	11	116587146	A	-8.099	0.7797	2.997e-25
rs11216206	11	116843425	G	-4.371	0.4209	3.092e-25
rs71480306	11	116515557	C	5.929	0.5713	3.273e-25
rs7412	19	45412079	T	8.363	0.8065	3.565e-25
rs143315658	11	116592248	C	-8.193	0.7901	3.599e-25
rs7256200	19	45415935	T	7.386	0.7123	3.606e-25
rs4936363	11	116972935	T	6.966	0.6718	3.608e-25
rs253	8	19811417	T	-4.378	0.4225	3.897e-25
rs4938338	11	116972894	A	6.99	0.6748	4.008e-25
rs33924196	8	126486230	G	4.356	0.4206	4.018e-25
rs12799441	11	116558515	T	5.372	0.5192	4.515e-25
rs201123548	8	126480545	A	4.116	0.3984	5.376e-25
rs1241655	11	116837808	T	-4.335	0.4198	5.698e-25
rs116877083	11	116634297	C	-8.015	0.7763	5.707e-25
rs113438485	11	116544949	T	5.354	0.5189	6.146e-25
rs77535577	11	116685391	A	-4.31	0.4177	6.264e-25
rs76636922	11	116682995	A	-4.308	0.4178	6.571e-25
rs79841374	11	116684560	T	-4.305	0.4177	6.957e-25
rs769446	19	45408628	C	8.187	0.7944	6.961e-25
rs2070669	11	116701122	C	4.074	0.3959	8.202e-25
rs35963862	11	116549897	C	5.335	0.5188	8.713e-25
rs1784121	11	116561790	T	-4.135	0.4023	9.096e-25
rs567209	11	116534828	T	5.334	0.5195	1.053e-24
rs1787704	11	116561996	T	-4.125	0.4022	1.171e-24
rs11600552	11	116900947	C	-4.306	0.4199	1.181e-24
rs11216240	11	116899248	T	-4.305	0.4199	1.216e-24
rs7941428	11	116903384	G	-4.304	0.4199	1.238e-24
rs252	8	19811231	T	-4.332	0.4228	1.282e-24
rs2513097	11	116836212	G	-4.298	0.4194	1.286e-24
rs61906081	11	116537059	A	5.319	0.5191	1.289e-24
rs35933073	11	116537846	A	5.319	0.5191	1.289e-24
rs12787592	11	116537974	C	5.319	0.5191	1.289e-24
rs11216239	11	116895512	G	-4.298	0.4199	1.44e-24
rs1380403618	11	116886294	A	-4.297	0.4198	1.445e-24
rs682048	11	116828320	G	-4.286	0.419	1.545e-24
rs7106662	11	116951385	C	-4.295	0.4199	1.556e-24
rs11216266	11	116950150	C	-4.292	0.4199	1.695e-24
rs10892071	11	116954565	T	-4.291	0.42	1.738e-24
rs3886960	11	116924990	T	-4.29	0.4199	1.754e-24
rs723955	11	116925042	A	-4.29	0.4199	1.754e-24
rs7108912	11	116925996	A	-4.29	0.4199	1.754e-24
rs7124872	11	116927951	G	-4.289	0.4199	1.781e-24
rs7124996	11	116928006	T	-4.289	0.4199	1.781e-24
rs4938329	11	116928112	T	-4.289	0.4199	1.784e-24
rs1145185	11	116514699	A	5.869	0.5746	1.804e-24
rs509171	11	116848857	T	-4.286	0.4197	1.806e-24
rs56777911	11	116951045	C	-4.289	0.42	1.849e-24
rs1221667630	11	116953095	C	-4.289	0.42	1.849e-24
rs12274465	11	116957189	T	-4.288	0.42	1.874e-24
rs7128772	11	116889411	A	-4.289	0.4201	1.904e-24
rs71441095	2	28089848	A	-4.068	0.3986	1.975e-24
rs1531706	11	116943952	A	-4.285	0.42	2.013e-24
rs7935913	11	116944348	A	-4.285	0.42	2.013e-24
rs7935834	11	116944437	G	-4.285	0.42	2.013e-24
rs12274388	11	116946238	T	-4.285	0.42	2.013e-24
rs7484045	11	116946890	T	-4.285	0.42	2.013e-24
rs947989	11	116573521	A	-4.101	0.402	2.062e-24
rs7925553	11	116540984	G	5.29	0.5187	2.115e-24
rs12279066	11	116913909	G	-4.286	0.4203	2.158e-24
rs1787689	11	116568382	G	-4.099	0.402	2.175e-24
rs1787691	11	116568713	A	-4.099	0.402	2.175e-24
rs2289893	11	116720089	C	-4.272	0.419	2.203e-24
rs12803249	11	116536418	G	5.288	0.5188	2.228e-24
rs11216255	11	116929995	G	-4.28	0.4199	2.244e-24
rs7109649	11	116943544	T	-4.281	0.42	2.249e-24
rs1240783	11	116572525	C	-4.095	0.402	2.397e-24
rs1171684726	11	116570657	CA	-4.094	0.402	2.44e-24
rs1145191	11	116570718	G	-4.094	0.402	2.44e-24
rs17119918	11	116585613	A	-8.238	0.8089	2.456e-24
rs10466590	11	116894413	G	-4.279	0.4202	2.493e-24
rs1145196	11	116572205	T	-4.093	0.402	2.498e-24
rs6589583	11	116863766	T	-4.271	0.4195	2.511e-24
rs72654473	19	45414399	A	8.236	0.809	2.536e-24
rs3017338	11	116569345	A	-4.091	0.4019	2.537e-24
rs1145193	11	116570942	G	-4.092	0.402	2.609e-24
rs1145195	11	116571250	A	-4.092	0.402	2.609e-24
rs11216241	11	116899249	C	-4.275	0.4202	2.712e-24
rs11216245	11	116913202	T	-4.271	0.4201	2.931e-24
rs11351498	11	116915204	T	-4.27	0.4201	3.012e-24
rs941215613	11	116912625	C	-4.27	0.4201	3.015e-24
rs11216244	11	116912730	T	-4.27	0.4201	3.015e-24
rs10171517	2	28090059	T	-4.048	0.3985	3.217e-24
rs898034	2	28090820	T	-4.048	0.3985	3.23e-24
rs10892066	11	116920927	T	-4.266	0.4201	3.283e-24
rs6144523	11	116713334	CT	-4.553	0.4485	3.457e-24
rs10082609	11	116949074	T	-4.263	0.4201	3.506e-24
rs12799449	11	116558525	G	5.269	0.5194	3.646e-24
rs7931398	11	116879676	C	-4.256	0.4195	3.673e-24
rs767755169	8	126488707	ATTG	4.305	0.4246	3.915e-24
rs1623797	11	116560447	T	-4.079	0.4024	3.96e-24
rs2980870	8	126483840	A	4.301	0.4247	4.343e-24
rs4336630	8	126484276	T	4.301	0.4247	4.343e-24
rs2954025	8	126484463	C	4.301	0.4247	4.343e-24
rs7828113	8	126485467	A	4.301	0.4247	4.343e-24
rs7950093	11	116963519	T	-4.25	0.4196	4.344e-24
rs12799766	11	116558427	A	5.258	0.5193	4.529e-24
rs61906115	11	116558245	A	5.256	0.5192	4.587e-24
rs17440824	11	116634173	T	-7.809	0.7717	4.716e-24
rs61906102	11	116546503	C	5.215	0.5163	5.696e-24
rs1960036	11	116547409	A	5.215	0.5163	5.696e-24
rs61906104	11	116550115	G	5.215	0.5163	5.696e-24
rs771992392	1	63153199	T	-5.249	0.5197	5.757e-24
rs5894757	8	126491011	T	4.286	0.4244	5.839e-24
rs1531707	11	116944712	A	-4.239	0.4199	6.006e-24
rs35681250	11	116555386	T	5.21	0.5162	6.197e-24
rs80183941	1	63152553	GA	-5.237	0.5194	6.876e-24
rs12801136	11	116548349	A	5.2	0.5163	7.7e-24
rs2513094	11	116806412	C	-4.212	0.4182	7.792e-24
rs17092638	11	116556236	G	5.192	0.516	8.549e-24
rs78106248	11	116545980	CA	5.189	0.5161	9.217e-24
rs4495740	1	63124465	G	-5.25	0.5222	9.329e-24
rs35310854	11	116555033	TA	5.183	0.5159	9.919e-24
rs61906112	11	116555765	A	5.183	0.5159	9.919e-24
rs200413835	11	116552280	TGA	5.185	0.5161	9.947e-24
rs10889354	1	63129082	C	-5.245	0.5223	1.023e-23
rs4587594	1	63133930	A	-5.245	0.5223	1.023e-23
rs7531579	1	63147040	C	-5.238	0.5216	1.034e-23
rs28399032	1	63135624	C	-5.245	0.5223	1.037e-23
rs17092642	11	116557248	C	5.179	0.5157	1.039e-23
rs11208004	1	63145439	A	-5.237	0.5216	1.071e-23
rs112957492	1	63117010	C	-5.255	0.5234	1.075e-23
rs144604092	11	116558713	CAGACACATTCACTCACACTCAGACACATTCTCTCACACACACACACAGCCACT	5.197	0.5177	1.077e-23
rs516226	11	116519655	T	4.32	0.4305	1.131e-23
rs5774606	1	62968433	ATTTTTTT	-5.271	0.5255	1.164e-23
rs35575186	8	126485227	A	4.254	0.4244	1.249e-23
rs12806224	11	116552815	C	5.17	0.5159	1.282e-23
rs12805061	11	116553025	G	5.17	0.5159	1.282e-23
rs11826999	11	116553778	A	5.17	0.5159	1.282e-23
rs767881265	1	63106174	A	-5.247	0.524	1.401e-23
rs283809	19	45387057	G	7.066	0.7059	1.441e-23
rs4871603	8	126480367	C	4.246	0.4244	1.501e-23
rs1570694	1	63103217	G	-5.233	0.5232	1.546e-23
rs11207992	1	63041800	G	-5.232	0.5231	1.557e-23
rs10789116	1	63042738	G	-5.232	0.5231	1.557e-23
rs3850634	1	63050598	G	-5.232	0.5231	1.557e-23
rs283808	19	45387034	C	7.06	0.7059	1.57e-23
rs12047226	1	63105538	C	-5.232	0.5232	1.591e-23
rs10789120	1	63101123	A	-5.232	0.5232	1.593e-23
rs995000	1	63107526	T	-5.231	0.5232	1.628e-23
rs12038768	1	63040728	T	-5.229	0.5231	1.633e-23
rs10889342	1	63018852	T	-5.229	0.5232	1.683e-23
rs12239736	1	63085997	A	-5.225	0.5228	1.71e-23
rs866289778	11	116725799	C	-4.237	0.424	1.741e-23
rs11207995	1	63049551	C	-5.225	0.5231	1.772e-23
rs10789114	1	63034222	C	-5.23	0.5237	1.812e-23
rs10789119	1	63098235	A	-5.224	0.5232	1.832e-23
rs947990	11	116557314	T	-8.799	0.8811	1.833e-23
rs12042319	1	63049819	A	-5.222	0.523	1.873e-23
rs10789113	1	63015199	T	-5.222	0.5231	1.902e-23
rs10889352	1	63099023	C	-5.222	0.5232	1.935e-23
rs71776858	1	63074527	C	-5.218	0.523	1.989e-23
rs10789118	1	63094692	G	-5.22	0.5232	2.012e-23
rs775677524	1	63070537	A	-5.217	0.5231	2.084e-23
rs283813	19	45389174	A	7.029	0.7048	2.091e-23
rs2029763	1	63013134	G	-5.217	0.5232	2.106e-23
rs11485618	1	63094207	G	-5.217	0.5232	2.127e-23
rs10889356	1	63155349	A	-5.187	0.5202	2.15e-23
rs774952375	1	63093661	G	-5.214	0.5232	2.238e-23
rs11207977	1	62977307	T	-5.212	0.5234	2.427e-23
rs11207996	1	63055470	A	-5.21	0.5232	2.43e-23
rs7930264	11	116870766	A	-4.182	0.4201	2.483e-23
rs11207994	1	63047987	T	-5.17	0.5193	2.519e-23
rs77835865	11	116555429	G	5.124	0.515	2.653e-23
rs10889338	1	62984897	T	-5.207	0.5234	2.654e-23
rs12116574	1	63037837	T	-5.204	0.5232	2.738e-23
rs10889348	1	63078222	T	-5.219	0.5249	2.837e-23
rs17120523	11	117094591	G	-6.238	0.6275	2.875e-23
rs61393465	1	63000731	G	-5.202	0.5233	2.888e-23
rs763015008	1	62974458	T	-5.202	0.5234	2.916e-23
rs11207982	1	63007182	T	-5.201	0.5233	2.92e-23
rs11207980	1	62992749	C	-5.196	0.5233	3.243e-23
rs61775910	1	62993403	A	-5.196	0.5233	3.243e-23
rs35904674	11	116666099	T	-9.429	0.9506	3.603e-23
rs10159255	1	63020816	A	-5.19	0.5233	3.614e-23
rs11378751	11	116666117	CA	-9.399	0.9487	4.062e-23
rs10889336	1	62980410	C	-5.183	0.5233	4.147e-23
rs35194512	1	63048277	C	-5.17	0.5221	4.215e-23
rs1018928800	1	62968909	T	-5.18	0.5234	4.47e-23
rs35529421	1	62965621	A	-5.177	0.5234	4.696e-23
rs797036643	7	72919961	G	-5.739	0.5802	4.74e-23
rs283810	19	45388241	G	6.943	0.7038	6.154e-23
rs11207970	1	62915473	T	-5.123	0.5195	6.367e-23
rs10889353	1	63118196	C	-5.159	0.5233	6.588e-23
rs1275539	2	27386799	T	-4.475	0.454	6.67e-23
rs35606865	11	116668843	C	-9.442	0.958	6.767e-23
rs79346928	1	62919978	CAT	-5.117	0.5194	7.118e-23
rs10493322	1	62905893	T	-5.114	0.5195	7.538e-23
rs60688353	1	62906089	CAA	-5.114	0.5195	7.538e-23
rs10158897	1	62912919	T	-5.114	0.5195	7.538e-23
rs3913007	1	62921586	C	-5.114	0.5195	7.538e-23
rs12037659	1	62923863	T	-5.114	0.5195	7.538e-23
rs636523	1	62920008	G	-5.107	0.5194	8.549e-23
rs11600380	11	116670182	C	-9.437	0.9602	8.828e-23
rs190712692	19	45425178	A	7.903	0.8052	1.004e-22
rs4344355	1	63153953	T	-4.998	0.5098	1.128e-22
rs3016352	11	116521748	G	-4.655	0.4751	1.197e-22
rs1449848907	11	116949706	T	-4.087	0.4171	1.2e-22
rs7932534	11	116992552	C	-3.866	0.396	1.677e-22
rs10892001	11	116505440	A	6.214	0.6365	1.706e-22
rs11356503	1	62929378	T	-5.082	0.5207	1.769e-22
rs78302396	11	116998116	G	6.685	0.6861	2.05e-22
rs998403	1	62928549	A	-5.068	0.5204	2.153e-22
rs34430945	7	73043665	C	-5.323	0.5468	2.224e-22
rs13234805	7	73049182	A	-5.323	0.5469	2.284e-22
rs1979722	1	62940097	A	-5.064	0.5204	2.328e-22
rs1145184	11	116513182	A	5.577	0.5733	2.359e-22
rs146228126	11	117045732	T	9.983	1.027	2.507e-22
rs10892002	11	116505492	C	6.186	0.6365	2.597e-22
rs79530380	11	116789188	A	7.779	0.801	2.775e-22
rs936652441	19	45376044	GTATTTAT	3.968	0.409	3.122e-22
rs10889333	1	62957030	A	-5.045	0.5205	3.331e-22
rs4350231	1	62922660	A	-5.042	0.5204	3.496e-22
rs10889334	1	62957199	G	-5.042	0.5204	3.513e-22
rs9436224	1	63048275	C	-4.87	0.5027	3.553e-22
rs12124284	1	62934027	A	-5.039	0.5204	3.719e-22
rs10789112	1	62957758	C	-5.036	0.5205	3.972e-22
rs7784668	7	73045483	C	-5.291	0.5471	4.193e-22
rs34958196	7	73043101	A	-5.294	0.5475	4.25e-22
rs61679753	19	45400747	A	7.596	0.7858	4.339e-22
rs1380397675	1	62969717	CA	-4.809	0.4977	4.53e-22
rs541578425	11	116627227	CA	-6.85	0.709	4.572e-22
rs78815801	7	73045938	C	-5.284	0.5473	4.904e-22
rs12800436	11	116558802	T	5.01	0.5194	5.351e-22
rs11216181	11	116774474	T	7.91	0.8202	5.379e-22
rs4666032	2	28254769	C	4.53	0.4705	6.307e-22
rs42129	7	72822848	A	-5.855	0.6084	6.574e-22
rs35352977	11	116552473	T	4.946	0.5141	6.79e-22
rs34465969	1	63048276	C	-4.842	0.5036	7.193e-22
rs188651594	11	116673091	A	11.93	1.242	7.951e-22
rs113073170	1	63101206	CAAA	-5.076	0.5287	8.209e-22
rs36091304	7	73047511	C	-5.08	0.5295	8.786e-22
rs34899589	7	73047520	C	-5.08	0.5295	8.786e-22
rs35855035	7	73047551	T	-5.08	0.5295	8.786e-22
rs111784051	19	45402262	G	7.53	0.7853	9.183e-22
rs13230514	7	73048095	G	-5.069	0.5295	1.071e-21
rs35703204	7	73047848	T	-5.068	0.5295	1.094e-21
rs10889360	1	63173918	T	-5.121	0.535	1.096e-21
rs11208007	1	63176083	T	-5.113	0.535	1.243e-21
rs11216137	11	116669828	A	-9.274	0.9704	1.256e-21
rs12294065	11	116671540	C	-9.274	0.9704	1.256e-21
rs35477610	11	116778703	T	-4.431	0.4643	1.41e-21
rs7518497	1	63177696	C	-5.106	0.535	1.431e-21
rs62466323	7	73048678	A	-5.052	0.5294	1.44e-21
rs13222090	7	73049387	C	-5.051	0.5294	1.468e-21
rs12136083	1	63163073	C	-5.087	0.5341	1.728e-21
rs781973969	7	73047410	CTTTTT	-5.045	0.5301	1.836e-21
rs77032723	8	19763992	T	-5.714	0.6005	1.853e-21
rs10889357	1	63160282	T	-5.082	0.5341	1.864e-21
rs74684611	2	27414639	C	-5.869	0.6169	1.91e-21
rs17145813	7	73046758	A	-5.04	0.5298	1.916e-21
rs11127131	2	28224116	T	4.54	0.4774	2.003e-21
rs17145817	7	73046779	G	-5.035	0.5296	2.022e-21
rs76136280	11	116788491	T	7.484	0.7878	2.173e-21
rs113667047	11	116818243	G	-4.276	0.4503	2.291e-21
rs1240768	11	116516653	C	-4.519	0.4764	2.529e-21
rs11216068	11	116505239	T	6.071	0.6401	2.536e-21
rs76942023	2	27691026	C	-5.141	0.5423	2.622e-21
rs34321592	7	73045204	A	-5.019	0.5297	2.782e-21
rs508487	11	117075566	T	5.731	0.6054	3.002e-21
rs2954030	8	126491304	T	3.981	0.4206	3.045e-21
rs1789403	11	116516506	C	-4.509	0.4764	3.089e-21
rs2304684	2	27466368	T	-5.73	0.6059	3.288e-21
rs12099358	11	116726048	A	7.438	0.7869	3.464e-21
rs78857232	11	116727465	T	7.441	0.7877	3.621e-21
rs11216168	11	116741553	A	7.429	0.7872	3.965e-21
rs6957745	7	73056750	C	-5.021	0.5322	4.063e-21
rs866425473	11	116908509	A	-4.32	0.4587	4.743e-21
rs2080586	11	116733316	C	7.433	0.7898	5.06e-21
rs4938317	11	116778275	C	7.435	0.7908	5.593e-21
rs75920871	11	116780095	T	7.435	0.7908	5.593e-21
rs11357208	11	116784303	C	7.435	0.7908	5.593e-21
rs11216187	11	116787148	T	7.435	0.7908	5.593e-21
rs61905145	11	116718415	A	7.401	0.7873	5.641e-21
rs373380661	19	45431683	GA	3.815	0.4063	6.179e-21
rs11820814	11	116765700	C	7.426	0.7909	6.233e-21
rs11216178	11	116766390	T	7.426	0.7909	6.233e-21
rs10892044	11	116766899	C	7.426	0.7909	6.233e-21
rs7777102	7	73058017	G	-4.998	0.5325	6.391e-21
rs35814008	7	73055461	C	-4.987	0.5313	6.427e-21
rs56314469	11	116794903	A	7.432	0.7924	6.881e-21
rs799166	7	73051932	G	-4.979	0.5311	7.16e-21
rs36019311	7	73051990	GTA	-4.973	0.5312	8.028e-21
rs12791103	11	116673315	T	-9.157	0.9782	8.118e-21
rs10892042	11	116760545	A	7.394	0.7899	8.234e-21
rs799165	7	73052057	A	-4.972	0.5312	8.365e-21
rs10892045	11	116784824	A	7.401	0.7909	8.395e-21
rs139894713	8	19846580	A	-11.35	1.213	8.674e-21
rs200408997	11	116713578	A	7.366	0.7875	8.688e-21
rs7941927	11	116838904	G	-4.298	0.4595	8.739e-21
rs75158858	11	116762829	A	7.396	0.7911	9.12e-21
rs888246	11	116724232	T	7.374	0.7891	9.528e-21
rs76523703	11	116749509	G	7.387	0.7906	9.729e-21
rs11827828	11	116755584	A	7.378	0.7902	1.024e-20
rs11216180	11	116773378	T	7.403	0.7929	1.032e-20
rs79290919	1	62954372	GA	-4.782	0.5124	1.058e-20
rs35340690	7	73043068	C	-4.955	0.5309	1.06e-20
rs1569209	8	19830170	G	-11.22	1.203	1.073e-20
rs201579941	11	116715390	A	7.365	0.7892	1.074e-20
rs157592	19	45424514	C	6.566	0.704	1.125e-20
rs12293222	11	116565309	A	4.167	0.4468	1.14e-20
rs117287138	11	116794879	A	7.409	0.7945	1.14e-20
rs79538491	11	116681919	G	6.427	0.6902	1.305e-20
rs141750997	11	116899678	ACCAAGGCTGGATGGAGTG	-4.285	0.4602	1.31e-20
rs17120111	11	116744018	T	7.372	0.7919	1.327e-20
rs4548653	11	116903316	A	-4.285	0.4602	1.329e-20
rs1168114	1	63156043	A	-4.65	0.4996	1.355e-20
rs236913	11	117086431	T	-3.697	0.3972	1.371e-20
rs74869266	8	19860197	C	-11.27	1.213	1.516e-20
rs7128865	11	116889441	A	-4.279	0.4604	1.523e-20
rs184090774	11	116712615	A	7.324	0.7885	1.62e-20
rs74341458	11	116751549	A	7.355	0.7923	1.693e-20
rs1473177	11	116759332	C	7.355	0.7923	1.693e-20
rs11216169	11	116744389	C	7.357	0.7927	1.742e-20
rs888245	11	116723737	G	7.318	0.7885	1.748e-20
rs75158858	11	116762829	ACC	7.362	0.7935	1.784e-20
rs112743256	11	116686906	C	-3.886	0.4191	1.86e-20
rs113443112	11	116879180	CAAAAGAG	-4.26	0.4597	2.004e-20
rs10892055	11	116868371	A	-4.252	0.4596	2.259e-20
rs60305269	7	73046268	CCTTTCTT	-4.946	0.5348	2.333e-20
rs1940626	11	116828121	C	-4.239	0.4587	2.474e-20
rs10892054	11	116868221	T	-4.248	0.4597	2.514e-20
rs3181	11	116907043	A	-4.254	0.4604	2.546e-20
rs7939934	11	116861268	T	-4.248	0.4598	2.573e-20
rs1815789	11	116834953	C	-4.237	0.4587	2.655e-20
rs721783	11	116907449	T	-4.253	0.4605	2.677e-20
rs1871756	11	116953645	A	-4.251	0.4604	2.679e-20
rs4938327	11	116906728	C	-4.252	0.4605	2.694e-20
rs74577941	11	116906958	A	-4.252	0.4605	2.694e-20
rs1815788	11	116834971	C	-4.235	0.4587	2.742e-20
rs566848448	7	72840443	C	-6.295	0.6819	2.754e-20
rs113224863	11	116837403	G	-4.234	0.4587	2.777e-20
rs76085257	8	19755127	A	-5.605	0.6072	2.806e-20
rs4620758	11	116945718	A	-4.247	0.4604	2.914e-20
rs13241452	7	73054575	A	-4.757	0.5158	2.988e-20
rs17482386	8	19753521	G	-5.572	0.6046	3.159e-20
rs7130213	11	116946652	A	-4.242	0.4604	3.203e-20
rs73597699	8	19756592	T	-5.676	0.616	3.243e-20
rs7118591	11	116908457	A	-4.243	0.4605	3.243e-20
rs7119185	11	116886096	T	-4.241	0.4605	3.356e-20
rs78571174	2	27838571	G	5.352	0.5814	3.491e-20
rs7101763	11	116941985	T	-4.237	0.4604	3.586e-20
rs799169	7	73050599	G	-4.736	0.5154	4.099e-20
rs1191459040	11	116904424	T	-4.224	0.4597	4.105e-20
rs799167	7	73051306	C	-4.734	0.5155	4.319e-20
rs61905155	11	116718929	T	7.236	0.7887	4.65e-20
rs34796476	11	116979973	CT	-4.394	0.4792	4.9e-20
rs10889335	1	62960101	G	-4.79	0.5224	4.939e-20
rs1748199	1	63057136	C	-4.618	0.504	5.202e-20
rs769915248	11	116784922	A	-4.217	0.4605	5.492e-20
rs2156122	11	116496623	A	5.933	0.648	5.571e-20
rs1748197	1	63056112	A	-4.614	0.5041	5.712e-20
rs2366636	1	63056670	A	-4.614	0.5041	5.712e-20
rs1163002163	11	116999722	T	-3.612	0.3947	5.861e-20
rs4938321	11	116852507	T	-4.21	0.4603	6.09e-20
rs146716184	2	27731593	C	5.76	0.6305	6.706e-20
rs141622900	19	45426792	A	7.481	0.8189	6.74e-20
rs7114844	11	116496187	A	5.917	0.6478	6.802e-20
rs61907604	11	116818407	G	-4.186	0.4583	6.902e-20
rs6589580	11	116819873	A	-4.185	0.4583	6.952e-20
rs112704540	11	116818527	G	-4.185	0.4583	6.999e-20
rs6589587	11	116875338	G	-4.198	0.4599	7.235e-20
rs7114993	11	116496310	T	5.91	0.6477	7.454e-20
rs6719175	2	27859351	A	3.953	0.4339	8.466e-20
rs799168	7	73050864	A	-4.686	0.5148	9.095e-20
rs588534	11	117068504	G	-3.583	0.3938	9.428e-20
rs7946423	11	116503403	T	5.849	0.6438	1.066e-19
rs1169851123	11	117036550	A	-4.196	0.4621	1.133e-19
rs150818831	2	27923018	A	3.778	0.4163	1.158e-19
rs113030965	11	116818247	G	-4.124	0.4546	1.191e-19
rs499713	11	117061961	C	-3.572	0.3938	1.22e-19
rs10892000	11	116498862	G	5.861	0.6467	1.302e-19
rs34502053	2	27854524	A	3.934	0.4341	1.312e-19
rs11083749	19	45384105	C	5.836	0.6446	1.426e-19
rs7107702	11	116804144	C	-4.146	0.4582	1.5e-19
rs7259004	19	45432557	C	4.427	0.4896	1.594e-19
rs12239737	1	63086001	A	-5.015	0.5555	1.81e-19
rs7606672	2	27370605	C	4.345	0.4816	1.882e-19
rs4502019	11	116502834	G	5.845	0.6482	1.993e-19
rs1333879590	2	27661044	C	-4.944	0.5488	2.114e-19
rs7259350	19	45432278	C	4.411	0.4895	2.119e-19
rs10750097	11	116664040	G	3.648	0.405	2.15e-19
rs58176010	11	116881447	A	7.293	0.81	2.257e-19
rs78123099	11	117024839	G	7.243	0.8047	2.306e-19
rs559517841	11	116486292	G	17.67	1.963	2.356e-19
rs61907594	11	116801811	T	6.856	0.7622	2.439e-19
rs79974099	11	116802581	A	6.856	0.7622	2.439e-19
rs111901638	11	116959848	A	6.86	0.7627	2.445e-19
rs11691585	2	27362371	G	4.331	0.4816	2.481e-19
rs144942164	11	116941900	C	8.618	0.9583	2.482e-19
rs34165484	19	45371685	A	3.603	0.4007	2.484e-19
rs1275518	2	27368491	G	4.33	0.4815	2.497e-19
rs3749147	2	27851918	A	3.904	0.4341	2.507e-19
rs34994196	19	45384332	GC	5.825	0.648	2.54e-19
rs1275514	2	27370530	C	4.328	0.4815	2.59e-19
rs79396901	8	19748448	C	-5.423	0.6035	2.608e-19
rs76690043	11	116801529	G	6.848	0.7622	2.659e-19
rs236916	11	117089628	G	-3.537	0.3937	2.659e-19
rs61907591	11	116796855	A	6.847	0.7622	2.683e-19
rs12550077	8	19751399	A	-5.429	0.6044	2.695e-19
rs1275515	2	27370232	C	4.325	0.4815	2.734e-19
rs11823918	11	116960497	C	6.85	0.7629	2.826e-19
rs534786674	11	116486489	T	17.62	1.962	2.875e-19
rs7934763	11	116792357	G	6.841	0.7621	2.887e-19
rs2075650	19	45395619	G	6.039	0.6734	3.11e-19
rs34404554	19	45395909	G	6.039	0.6734	3.11e-19
rs61903421	11	116961802	T	6.84	0.7629	3.153e-19
rs73597688	8	19755175	A	-5.191	0.5793	3.327e-19
rs11556505	19	45396144	T	6.029	0.6735	3.572e-19
rs112861901	8	19750951	C	-5.399	0.6031	3.619e-19
rs140007361	11	116737157	CTTTA	7.574	0.8463	3.689e-19
rs144015791	11	116805874	T	6.837	0.7641	3.743e-19
rs4938300	11	116567619	T	4.365	0.4879	3.771e-19
rs11216054	11	116498951	C	5.791	0.6474	3.817e-19
rs1985129	19	45384338	G	5.789	0.6476	4.075e-19
rs6975732	7	73056993	T	-4.599	0.5147	4.137e-19
rs148910068	11	116981311	T	-8.24	0.9224	4.265e-19
rs71352238	19	45394336	C	6.033	0.6755	4.359e-19
rs147501797	11	116909698	A	-7.491	0.839	4.448e-19
rs10503666	8	19744596	C	-5.392	0.604	4.475e-19
rs12543154	8	19755977	T	-5.244	0.5875	4.551e-19
rs7950381	11	116963897	A	6.807	0.7628	4.643e-19
rs7950501	11	116963965	T	6.807	0.7628	4.643e-19
rs57383565	11	116964394	AG	6.797	0.7624	5.009e-19
rs17482310	8	19746876	T	-5.357	0.6009	5.029e-19
rs12422076	11	116644288	G	-7.759	0.8704	5.054e-19
rs4425043	2	27733452	A	-5.201	0.5835	5.093e-19
rs57984552	11	116566672	A	-3.567	0.4003	5.184e-19
rs1441770	8	19757319	A	-5.201	0.584	5.446e-19
rs113345881	19	45431636	G	4.365	0.4901	5.447e-19
rs1441771	8	19757300	T	-5.239	0.5883	5.503e-19
rs6857	19	45392254	T	6.018	0.676	5.603e-19
rs151133350	8	19754304	CT	-5.116	0.575	5.907e-19
rs35073769	2	27731376	T	-5.191	0.5837	6.086e-19
rs138094414	8	19750240	C	-5.364	0.6033	6.245e-19
rs1473324	11	116821918	G	6.779	0.7635	6.953e-19
rs1473325	11	116822034	T	6.779	0.7635	6.953e-19
rs1013733741	11	116887039	GAA	7.508	0.846	7.219e-19
rs4316540	11	116819241	T	6.773	0.7634	7.387e-19
rs112297132	11	116819832	GA	6.773	0.7634	7.387e-19
rs61907605	11	116820071	A	6.773	0.7634	7.387e-19
rs112871012	19	45431897	A	4.351	0.4905	7.387e-19
rs111271293	19	45432089	C	4.351	0.4905	7.387e-19
rs494356	11	117071970	C	-3.491	0.3936	7.525e-19
rs116852373	11	116671577	A	-9.989	1.126	7.528e-19
rs61624438	11	116809945	A	6.767	0.7631	7.683e-19
rs1473327	11	116823996	T	6.771	0.7636	7.719e-19
rs149144614	11	116839004	A	7.019	0.7917	7.807e-19
rs7924318	11	116816630	G	6.762	0.7632	8.155e-19
rs7104023	11	116982602	T	-3.903	0.4405	8.2e-19
rs1226413899	2	27367589	C	4.095	0.4623	8.342e-19
rs527281380	1	62909949	A	-4.341	0.4901	8.393e-19
rs1224438315	19	45432126	AAAAAC	4.357	0.4919	8.423e-19
rs78888567	11	116567613	A	5.497	0.6206	8.443e-19
rs111327557	11	116817784	T	6.74	0.7612	8.61e-19
rs11463326	8	126474830	A	3.702	0.419	1.026e-18
rs7112111	11	116980858	G	-3.89	0.4403	1.033e-18
rs4938343	11	117003528	C	-3.485	0.3946	1.046e-18
rs1283870144	1	62935577	CAAA	-4.838	0.5478	1.055e-18
rs10102717	8	19756813	T	-5.154	0.5836	1.062e-18
rs192758922	11	116882235	A	6.759	0.7654	1.07e-18
rs1919482	8	19754718	T	-5.085	0.576	1.08e-18
rs764825165	11	116896285	C	6.756	0.7655	1.124e-18
rs1473326	11	116823672	C	6.753	0.7655	1.149e-18
rs71480312	11	116554088	T	5.041	0.5716	1.189e-18
rs404935	19	45372794	A	4.862	0.5514	1.201e-18
rs12472643	2	27739306	T	-5.207	0.5907	1.224e-18
rs12471703	2	27738854	T	-5.149	0.5842	1.235e-18
rs11127044	2	27740404	G	-5.159	0.5857	1.299e-18
rs11207998	1	63091471	C	-4.825	0.5479	1.321e-18
rs8179225	2	27737181	G	-5.145	0.5842	1.33e-18
rs8179229	2	27737900	T	-5.144	0.5842	1.339e-18
rs61903398	11	116941613	T	6.736	0.7651	1.36e-18
rs12048208	1	63055280	A	-4.826	0.5482	1.361e-18
rs12030293	1	63051688	T	-4.824	0.5481	1.403e-18
rs61903399	11	116942475	T	6.731	0.7651	1.434e-18
rs4938336	11	116948442	G	6.731	0.7651	1.434e-18
rs12025714	1	63031611	A	-4.824	0.5484	1.448e-18
rs556325904	19	45433327	TA	4.323	0.4917	1.501e-18
rs42131	7	72811587	T	-5.362	0.61	1.523e-18
rs113577777	11	116870295	GTTTTC	6.731	0.7659	1.569e-18
rs1208246755	19	45433148	A	4.317	0.4913	1.579e-18
rs4936359	11	116893724	A	6.728	0.7659	1.606e-18
rs4936360	11	116893769	C	6.728	0.7659	1.606e-18
rs17120233	11	116871223	G	6.728	0.7659	1.607e-18
rs75858236	11	116872263	G	6.728	0.7659	1.607e-18
rs77250716	11	116877353	C	6.728	0.7659	1.607e-18
rs61903417	11	116956157	G	6.721	0.7652	1.636e-18
rs61903418	11	116956665	A	6.721	0.7652	1.636e-18
rs10091649	8	19756421	G	-5.119	0.5831	1.698e-18
rs61905691	11	116880703	G	6.722	0.7658	1.705e-18
rs7125788	11	116883396	C	6.722	0.7658	1.705e-18
rs61905705	11	116883776	T	6.722	0.7658	1.705e-18
rs61905706	11	116883777	T	6.722	0.7658	1.705e-18
rs140947361	11	116884524	A	6.722	0.7658	1.705e-18
rs35190172	11	116885313	T	6.722	0.7658	1.705e-18
rs17120237	11	116891046	C	6.722	0.7658	1.705e-18
rs17120241	11	116915020	C	6.711	0.765	1.807e-18
rs4936362	11	116952200	T	6.709	0.7649	1.82e-18
rs4938333	11	116930888	G	6.705	0.7645	1.824e-18
rs61903394	11	116931898	A	6.705	0.7645	1.824e-18
rs73597690	8	19755626	A	-5.12	0.584	1.874e-18
rs4938326	11	116905464	C	6.708	0.765	1.874e-18
rs61905712	11	116909293	A	6.708	0.765	1.874e-18
rs745695755	11	116909424	T	6.708	0.765	1.874e-18
rs61905713	11	116909429	T	6.708	0.765	1.874e-18
rs61905709	11	116897834	T	6.706	0.765	1.883e-18
rs4938325	11	116898479	A	6.706	0.765	1.883e-18
rs7112191	11	116902056	A	6.706	0.765	1.883e-18
rs11826651	11	116920693	A	6.703	0.7647	1.895e-18
rs201806808	11	116927319	T	6.702	0.7649	1.972e-18
rs61905716	11	116919067	T	6.702	0.7649	1.98e-18
rs112151056	11	116919368	A	6.702	0.7649	1.98e-18
rs61905718	11	116919677	T	6.702	0.7649	1.98e-18
rs61905687	11	116862144	C	6.71	0.7663	2.058e-18
rs17120197	11	116845104	C	6.681	0.763	2.069e-18
rs112895963	11	116937159	T	6.693	0.7644	2.072e-18
rs61905719	11	116922714	T	6.697	0.7649	2.087e-18
rs111218525	11	116566538	T	4.283	0.4892	2.094e-18
rs1205331222	2	27686396	C	-4.625	0.5283	2.1e-18
rs7130531	11	116863833	T	6.705	0.7662	2.163e-18
rs11216221	11	116868137	C	6.705	0.7662	2.163e-18
rs7950213	11	116868654	A	6.705	0.7662	2.163e-18
rs7109876	11	116848648	A	6.7	0.7664	2.345e-18
rs80259223	11	116924318	A	6.691	0.7654	2.346e-18
rs1369385496	11	116892644	C	-3.536	0.4046	2.422e-18
rs59294170	11	116841446	T	6.704	0.7673	2.444e-18
rs7112967	11	116831912	T	6.692	0.766	2.477e-18
rs56134734	11	116833055	A	6.692	0.766	2.477e-18
rs61905677	11	116833655	G	6.692	0.766	2.477e-18
rs11823013	11	116839535	C	6.693	0.7664	2.561e-18
rs2293571	2	27729480	A	-5.087	0.5827	2.633e-18
rs61905678	11	116834785	T	6.687	0.7661	2.636e-18
rs61905679	11	116834787	T	6.687	0.7661	2.636e-18
rs61905680	11	116836031	A	6.687	0.7661	2.636e-18
rs778241891	11	116840258	T	6.687	0.7664	2.711e-18
rs61905681	11	116836209	C	6.68	0.7661	2.867e-18
rs530581427	11	116544783	ATATT	-6.898	0.7913	2.924e-18
rs412776	19	45379516	A	5.149	0.5908	2.976e-18
rs76972960	11	116916678	C	6.678	0.7668	3.136e-18
rs112120205	11	116899786	A	6.674	0.7667	3.25e-18
rs1659684	2	27384710	T	-3.892	0.4472	3.272e-18
rs77320801	11	116836349	T	6.68	0.7676	3.311e-18
rs12972156	19	45387459	G	5.915	0.6799	3.391e-18
rs12972970	19	45387596	A	5.91	0.6798	3.606e-18
rs116978945	11	116565690	T	5.411	0.6225	3.624e-18
rs474488	11	117068977	G	-3.426	0.3943	3.734e-18
rs1491544301	11	117091251	T	3.422	0.3939	3.8e-18
rs56115463	1	63005751	A	-4.764	0.5488	4.06e-18
rs58542926	19	19379549	T	-6.558	0.7557	4.13e-18
rs2293572	2	27728777	G	-5.059	0.583	4.136e-18
rs76483212	11	116561266	A	5.381	0.6205	4.342e-18
rs117010832	11	116732519	A	-6.064	0.6993	4.38e-18
rs12039115	1	62995263	T	-4.762	0.5492	4.417e-18
rs2272406	2	27892023	T	3.73	0.4303	4.562e-18
rs34342646	19	45388130	A	5.887	0.6795	4.668e-18
rs532088210	11	116638323	G	-9.932	1.147	4.82e-18
rs1275508	2	27374419	C	4.233	0.4889	4.866e-18
rs10635970	8	19745039	TA	-4.883	0.5649	5.569e-18
rs6988140	8	126480543	C	3.581	0.4145	5.872e-18
rs13400565	2	27766356	C	-4.829	0.5595	6.222e-18
rs1275510	2	27373739	A	4.214	0.4888	6.886e-18
rs641620	11	117074229	T	-3.41	0.3956	6.887e-18
rs184484728	2	27399755	G	-5.253	0.6097	7.162e-18
rs75350667	11	117024835	GA	-3.392	0.3943	7.917e-18
rs7254892	19	45389596	A	7.304	0.8494	8.182e-18
rs7128382	11	117023487	C	-3.389	0.3943	8.487e-18
rs4938347	11	117021759	A	-3.389	0.3943	8.52e-18
rs4938348	11	117021877	C	-3.389	0.3943	8.52e-18
rs4938350	11	117022276	G	-3.389	0.3943	8.52e-18
rs17410407	8	19739243	T	-5.031	0.5854	8.635e-18
rs57907894	19	45378525	C	3.423	0.3986	8.984e-18
rs113101476	19	45435466	CT	4.244	0.4941	9.006e-18
rs369779676	2	27764135	G	-4.959	0.5776	9.249e-18
rs9808282	2	27764165	T	-4.959	0.5776	9.249e-18
rs1168041	1	62960250	T	-4.347	0.5064	9.384e-18
rs201353310	2	27764102	T	-4.957	0.5775	9.466e-18
rs202095187	2	27764128	G	-4.939	0.5755	9.579e-18
rs4936366	11	117026885	A	-3.383	0.3944	9.839e-18
rs4938352	11	117027481	A	-3.383	0.3944	9.839e-18
rs13239670	7	73059019	C	-4.343	0.5065	1.018e-17
rs1871757	11	117030581	A	-3.38	0.3943	1.057e-17
rs114448690	19	45431453	A	4.261	0.4973	1.072e-17
rs4938324	11	116898153	TT	-4.031	0.4705	1.073e-17
rs4936361	11	116898154	C	-4.031	0.4705	1.073e-17
[truncated: 2,457 more rows]

## Sheet: TCHL_suggestive
Table S2e. Genome-wide suggestive SNPs for the trait of TCHL
SNP	CHR	BP	A1	BETA	SE	p
rs7412	19	45412079	T	-12.34	0.4143	1.654e-193
rs1065853	19	45413233	T	-12.29	0.4137	1.532e-192
rs72654473	19	45414399	A	-12.26	0.4156	1.052e-189
rs111784051	19	45402262	G	-11.88	0.4033	3.223e-189
rs61679753	19	45400747	A	-11.87	0.4036	1.282e-188
rs190712692	19	45425178	A	-12.02	0.4138	3.215e-184
rs141622900	19	45426792	A	-12.02	0.4209	5.03e-178
rs769446	19	45408628	C	-11.5	0.4082	2.689e-173
rs7254892	19	45389596	A	-11.68	0.4369	1.678e-156
rs1160983	19	45397229	A	-10.83	0.4229	6.321e-144
rs445925	19	45415640	A	-8.663	0.3722	2.648e-119
rs390082	19	45416831	G	-8.664	0.3723	2.896e-119
rs283808	19	45387034	C	-6.968	0.3643	2.747e-81
rs283809	19	45387057	G	-6.965	0.3643	3.106e-81
rs283810	19	45388241	G	-6.924	0.3632	9.353e-81
rs283813	19	45389174	A	-6.891	0.3638	8.797e-80
rs406315	19	45384116	G	-6.875	0.3682	1.427e-77
rs151193009	1	55509585	T	-14.5	0.8347	2.071e-67
rs406456	19	45382717	G	-5.199	0.3334	9.977e-55
rs1077835	15	58723426	G	3.014	0.2064	3.398e-48
rs1077834	15	58723479	C	3.013	0.2064	3.727e-48
rs2070895	15	58723939	A	3.011	0.2064	4.131e-48
rs13306206	2	21242731	A	14.44	0.999	2.749e-47
rs1800588	15	58723675	T	2.984	0.207	4.8e-47
rs34774090	19	11253886	CA	-3.231	0.225	1.175e-46
rs2738464	19	11242307	G	-3.236	0.2256	1.398e-46
rs1985129	19	45384338	G	-4.776	0.3348	4.313e-46
rs34994196	19	45384332	GC	-4.775	0.335	5.062e-46
rs1430841283	19	11243207	C	-3.134	0.2199	5.202e-46
rs3180023	19	11243209	C	-3.134	0.2199	5.202e-46
rs11083749	19	45384105	C	-4.665	0.3332	1.868e-44
rs7259455	19	11253310	C	-3.097	0.224	2.101e-43
rs536858685	2	21435740	A	13.77	1.009	2.428e-42
rs117186081	2	21430446	A	13.71	1.008	4.644e-42
rs565859810	2	21435293	T	13.71	1.008	4.644e-42
rs7733436	5	74666492	C	-2.723	0.204	1.363e-40
rs12654264	5	74648603	A	-2.719	0.204	1.877e-40
rs1199793768	19	11246043	CA	-2.978	0.2236	2.061e-40
rs3846662	5	74651084	A	-2.709	0.204	3.479e-40
rs10683134	5	74643998	A	-2.706	0.204	4.047e-40
rs6882842	5	74651909	G	-2.706	0.204	4.134e-40
rs3846661	5	74639178	A	-2.706	0.204	4.146e-40
rs3846663	5	74655726	C	-2.703	0.204	5.193e-40
rs3843482	5	74639259	T	-2.702	0.204	5.514e-40
rs11443896	5	74644785	T	-2.702	0.204	5.578e-40
rs17238379	5	74637352	G	-2.702	0.204	5.66e-40
rs10038095	5	74637711	A	-2.702	0.204	5.66e-40
rs2878419	5	74640490	C	-2.698	0.204	7.267e-40
rs35980001	15	58722590	GC	2.793	0.2121	1.541e-39
rs12916	5	74656539	T	-2.683	0.204	1.835e-39
rs11749783	5	74626082	T	-2.684	0.2041	1.907e-39
rs17244834	5	74642848	A	-2.682	0.2041	2.217e-39
rs5744552	5	74816944	C	-2.679	0.2039	2.359e-39
rs3843481	5	74628375	A	-2.672	0.2041	4.025e-39
rs6873472	5	74768347	C	-2.668	0.204	4.825e-39
rs36229491	16	56994244	TA	3.531	0.27	5.06e-39
rs17231506	16	56994528	T	3.531	0.27	5.06e-39
rs821840	16	56993886	G	3.545	0.2711	5.112e-39
rs10045497	5	74636484	C	-2.665	0.204	6.062e-39
rs6453131	5	74644706	T	-2.664	0.204	6.375e-39
rs763938651	5	74639544	CTTGTA	-2.664	0.204	6.601e-39
rs4704223	5	74773420	T	-2.661	0.204	7.874e-39
rs4704220	5	74757556	G	-2.661	0.204	8.27e-39
rs4704210	5	74635225	G	-2.66	0.204	8.831e-39
rs12446515	16	56987015	T	3.548	0.2723	8.969e-39
rs3843480	5	74624482	T	-2.659	0.2041	9.7e-39
rs5744680	5	74879890	G	-2.654	0.204	1.228e-38
rs6896136	5	74787310	T	-2.652	0.2041	1.52e-38
rs5744672	5	74877803	T	-2.65	0.204	1.593e-38
rs147592913	5	74622121	TTA	-2.649	0.204	1.739e-38
rs1883025	9	107664301	T	-3.059	0.2356	1.751e-38
rs247617	16	56990716	A	3.532	0.2724	2.09e-38
rs7703051	5	74625487	C	-2.645	0.2042	2.46e-38
rs4704208	5	74621671	A	-2.641	0.2041	2.936e-38
rs183130	16	56991363	T	3.524	0.2724	3.045e-38
rs56228609	16	56987765	T	3.531	0.2731	3.4e-38
rs6892023	5	74611574	G	-2.64	0.2042	3.461e-38
rs2878417	5	74617262	G	-2.638	0.2042	3.914e-38
rs261334	15	58726744	G	2.729	0.2112	3.952e-38
rs4703667	5	74613906	G	-2.637	0.2042	4.202e-38
rs1820164	5	74613914	G	-2.637	0.2042	4.249e-38
rs3764261	16	56993324	A	3.517	0.2723	4.295e-38
rs139566989	15	58726968	C	2.722	0.2108	4.455e-38
rs11957260	5	74608732	C	-2.635	0.2042	4.998e-38
rs4604177	5	74808880	C	-2.63	0.204	5.532e-38
rs7708283	5	74613910	G	-2.632	0.2042	5.803e-38
rs7702895	5	74612893	G	-2.63	0.2041	6.095e-38
rs247616	16	56989590	T	3.502	0.272	6.919e-38
rs429358	19	45411941	C	4.474	0.3479	8.477e-38
rs12149545	16	56993161	A	3.506	0.2732	1.171e-37
rs13306194	2	21252534	A	-4.03	0.3143	1.404e-37
rs56156922	16	56987369	C	3.473	0.271	1.474e-37
rs6878990	5	74689249	T	-2.596	0.2037	3.715e-37
rs2740488	9	107661742	C	-2.988	0.2348	4.584e-37
rs57825321	2	21247065	A	-3.998	0.3148	6.435e-37
rs2854725	2	21237786	G	-3.899	0.3078	9.942e-37
rs4704219	5	74748505	C	-2.581	0.2038	1.032e-36
rs4549504	5	74808237	G	-2.579	0.2037	1.13e-36
rs545737887	5	74820439	GA	-2.58	0.2039	1.177e-36
rs4704221	5	74759183	T	-2.573	0.2038	1.666e-36
rs4704227	5	74826735	G	-2.569	0.2037	2.058e-36
rs6453133	5	74692776	A	-2.565	0.2039	2.923e-36
rs2575876	9	107665739	A	-2.971	0.2362	3.115e-36
rs1196048056	5	74608651	CA	-2.549	0.2044	1.22e-35
rs7730495	5	74611233	G	-2.547	0.2045	1.473e-35
rs984976	5	74910870	A	-2.547	0.2047	1.677e-35
rs11748027	5	74909972	C	-2.536	0.2044	2.699e-35
rs7703282	5	74906963	A	-2.534	0.2044	3.19e-35
rs11405709	5	74625401	C	-2.524	0.204	3.919e-35
rs7730493	5	74611230	G	-2.512	0.2041	9.202e-35
rs200400920	5	74611232	TG	-2.512	0.2041	9.202e-35
rs7250183	19	11250396	T	-2.919	0.2372	9.391e-35
rs75627662	19	45413576	T	-3.537	0.2886	1.755e-34
rs7258950	19	11250139	A	-2.918	0.2401	6.291e-34
rs11667610	19	45355595	T	-6.319	0.5214	9.035e-34
rs5117	19	45418790	C	-3.479	0.2873	1.037e-33
rs10119	19	45406673	A	4.123	0.3406	1.095e-33
rs66626994	19	45428234	A	4.045	0.3351	1.637e-33
rs34954997	19	45417638	CTTCG	-3.472	0.2884	2.433e-33
rs111789331	19	45427125	A	4.043	0.3359	2.555e-33
rs8176636	9	136151579	T	2.781	0.2312	2.792e-33
rs532436	9	136149830	A	2.776	0.2313	3.816e-33
rs550057	9	136146597	T	2.773	0.2312	4.027e-33
rs600038	9	136151806	C	2.774	0.2313	4.22e-33
rs2519093	9	136141870	T	2.773	0.2313	4.488e-33
rs1433099	19	11242658	T	-2.758	0.2302	4.867e-33
rs782134971	9	136139907	G	2.767	0.2312	5.664e-33
rs34341	5	74934009	T	-2.447	0.2045	5.805e-33
rs2915966	19	11243254	T	-2.824	0.236	5.825e-33
rs507666	9	136149399	A	2.762	0.2313	7.889e-33
rs651007	9	136153875	T	2.757	0.2312	9.908e-33
rs649129	9	136154304	T	2.754	0.2312	1.135e-32
rs635634	9	136155000	T	2.762	0.232	1.18e-32
rs2335418	5	74603479	G	-2.452	0.206	1.238e-32
rs579459	9	136154168	C	2.752	0.2312	1.25e-32
rs1423527	5	74602699	C	-2.45	0.206	1.441e-32
rs10070119	5	74603955	C	-2.449	0.206	1.52e-32
rs369330343	5	74566173	T	-2.444	0.2057	1.547e-32
rs4704202	5	74574324	A	-2.443	0.2058	1.872e-32
rs495828	9	136154867	T	2.746	0.2314	1.924e-32
rs1544755	5	74568235	G	-2.44	0.2056	1.948e-32
rs10942734	5	74595194	A	-2.44	0.2057	1.966e-32
rs2126736	5	74574984	A	-2.438	0.2056	2.192e-32
rs111371860	19	45345787	T	-8.835	0.7453	2.258e-32
rs12740374	1	109817590	T	-5.148	0.4349	2.722e-32
rs7722186	5	74576285	G	-2.433	0.2056	2.962e-32
rs10059435	5	74584032	T	-2.432	0.2056	3.068e-32
rs4704200	5	74569856	G	-2.431	0.2056	3.25e-32
rs59409412	5	74586866	CT	-2.431	0.2056	3.263e-32
rs2032885	5	74613918	G	-2.442	0.2066	3.466e-32
rs4420638	19	45422946	G	3.872	0.3282	4.402e-32
rs72780134	2	21214832	A	-3.637	0.3083	4.482e-32
rs56131196	19	45422846	A	3.867	0.3283	5.305e-32
rs12721051	19	45422160	G	3.869	0.3285	5.379e-32
rs2112653	5	74562564	T	-2.422	0.2057	5.846e-32
rs12721046	19	45421254	A	3.862	0.3286	7.459e-32
rs10421035	19	45356674	G	-6.039	0.5141	8.094e-32
rs17699089	19	11343795	G	-2.672	0.2275	8.269e-32
rs1219363571	5	74736600	T	2.4	0.2045	8.833e-32
rs2278426	19	11350488	T	-2.676	0.2282	1.037e-31
rs79490663	2	21191063	G	-3.572	0.3049	1.188e-31
rs12971462	19	45356895	A	-5.956	0.5094	1.492e-31
rs72788559	2	21195522	T	-3.565	0.3049	1.521e-31
rs588136	15	58730498	C	2.443	0.2094	1.996e-31
rs646776	1	109818530	C	-5.043	0.4328	2.491e-31
rs660240	1	109817838	T	-5.044	0.4332	2.706e-31
rs79823619	2	21216287	C	-3.623	0.3112	2.748e-31
rs629301	1	109818306	G	-4.96	0.4262	2.808e-31
rs3832016	1	109818158	C	-5.041	0.4336	3.262e-31
rs6871667	5	74604742	G	-2.389	0.2055	3.368e-31
rs157592	19	45424514	C	4.219	0.3633	3.833e-31
rs34692794	19	11343547	TG	-2.631	0.2268	4.393e-31
rs1053878	9	136131651	A	2.729	0.2353	4.535e-31
rs611917	1	109815252	G	-5.01	0.4324	5.194e-31
rs3902354	1	109819296	C	-4.934	0.4262	5.94e-31
rs4804146	19	11256176	C	-2.685	0.232	6.142e-31
rs73052335	19	45420082	C	4.015	0.3472	6.997e-31
rs737337	19	11347493	C	-2.616	0.2269	1.035e-30
rs602633	1	109821511	T	-4.996	0.4343	1.342e-30
rs4970836	1	109821797	G	-4.902	0.4275	2.077e-30
rs4970837	1	109822008	G	-4.915	0.4287	2.146e-30
rs34966499	5	74621574	AT	2.345	0.2046	2.219e-30
rs11102967	1	109817245	C	-4.924	0.4298	2.332e-30
rs34266669	9	136126495	T	2.762	0.2412	2.61e-30
rs199969472	9	136126498	A	2.761	0.2412	2.703e-30
rs76700116	9	136126499	C	2.761	0.2412	2.703e-30
rs1865063	19	11341029	T	-2.613	0.2284	2.74e-30
rs35184739	9	136126539	ACT	2.759	0.2412	2.893e-30
rs1277930	1	109822143	G	-4.888	0.4275	3.023e-30
rs12463177	19	11341680	C	-2.607	0.2282	3.322e-30
rs583104	1	109821307	G	-4.809	0.4219	4.518e-30
rs9411474	9	136125716	G	2.753	0.2418	5.327e-30
rs3760782	19	11346550	T	-2.599	0.2283	5.486e-30
rs56322906	19	11346155	A	-2.6	0.2286	5.994e-30
rs10164442	2	21205563	G	-3.578	0.3149	6.761e-30
rs10172650	2	21205457	A	-3.579	0.3149	6.783e-30
rs184692007	5	74566577	A	-2.321	0.2044	7.362e-30
rs9411476	9	136127601	A	2.709	0.2385	7.408e-30
rs3745683	19	11348521	A	-2.592	0.2283	7.807e-30
rs737338	19	11347657	T	-2.595	0.2286	7.848e-30
rs12720838	2	21247211	T	-3.177	0.2805	1.072e-29
rs17766692	19	11342599	T	-2.576	0.2277	1.22e-29
rs112108870	19	11345315	GA	-2.566	0.2271	1.403e-29
rs11124924	2	21206275	C	-3.488	0.3088	1.459e-29
rs7528419	1	109817192	G	-4.853	0.4302	1.743e-29
rs7047076	9	136125329	T	2.729	0.242	1.911e-29
rs201349382	2	21197481	T	-3.559	0.316	2.086e-29
rs6597616	9	136122826	T	2.741	0.2439	2.773e-29
rs6597617	9	136122827	G	2.741	0.2439	2.773e-29
rs147906601	19	45369832	T	-10.79	0.9626	3.916e-29
rs599839	1	109822166	G	-4.686	0.4182	4.09e-29
rs10711851	9	136122918	T	2.733	0.2439	4.189e-29
rs7025839	9	136124190	A	2.725	0.2438	5.702e-29
rs4804153	19	11331531	T	-2.584	0.2313	5.872e-29
rs9411473	9	136124399	A	2.721	0.2437	6.491e-29
rs34607237	2	21240011	AT	-3.106	0.2788	8.273e-29
rs9411370	9	136124432	G	2.715	0.2439	9.764e-29
rs72786786	16	56985514	A	2.948	0.2651	1.027e-28
rs34494692	19	11344513	CT	-2.518	0.2265	1.141e-28
rs1260326	2	27730940	C	-2.287	0.2063	1.547e-28
rs12971537	19	11333358	T	-2.55	0.2302	1.709e-28
rs12974173	19	11333359	T	-2.55	0.2302	1.709e-28
rs4804575	19	11329641	A	-2.555	0.2307	1.77e-28
rs3826815	19	11332505	T	-2.548	0.2302	1.96e-28
rs72788558	2	21194868	C	-3.478	0.3149	2.455e-28
rs150856817	2	21239866	A	-3.417	0.3094	2.511e-28
rs61527302	9	136125994	A	2.717	0.2461	2.683e-28
rs570137570	5	74610557	CA	-2.284	0.207	2.792e-28
rs4804576	19	11331354	T	-2.541	0.2306	3.374e-28
rs4783961	16	56994894	A	2.597	0.2359	3.519e-28
rs9411372	9	136134068	A	2.557	0.2323	3.833e-28
rs8101801	19	11335477	A	-2.507	0.2281	4.539e-28
rs4804155	19	11334295	G	-2.502	0.2277	4.635e-28
rs3810308	19	11333596	C	-2.498	0.2277	5.619e-28
rs112401165	9	136122114	CGTGCA	2.717	0.2477	5.68e-28
rs7849280	9	136126636	G	2.689	0.2453	6.122e-28
rs4804154	19	11334179	T	-2.496	0.2278	6.474e-28
rs769449	19	45410002	A	4.247	0.3876	6.599e-28
[truncated: 8,150 more rows]

## Sheet: HDL_suggestive
Table S2f. Genome-wide suggestive SNPs for the trait of HDL
[truncated: 9,019 more rows]

[truncated: 2 more sheets: LDL_suggestive, TG_suggestive]
