# Supplementary material for: Dyslipidaemia—Genotype Interactions with Nutrient Intake and Cerebro-Cardiovascular Disease
Source: Biomedicines. 2022 Jul 6;10(7):1615. doi: 10.3390/biomedicines10071615 (PMC9312854; doi:10.3390/biomedicines10071615)
Supplement: Supplementary file 1 [file biomedicines-10-01615-s001.zip › Supplementary Table 3.xlsx]

## Sheet: Table S3
Table S3. Association between traits and SNP / genetic association between traits and CVDs (CCD, CAD, and IS) / genetic interaction with nutrient intake and CVDs
Trait	SNP	Positional candidate gene(s)		KoGES HEXA				Cardio-cerebrovascular disese (DL group)						interaction p-value								Coronary artery disease (DL group)						interaction p-value								Ischemic stroke (DL group)						interaction p-value
														model1				model2										model1				model2										model1				model2
				Beta	SE	p		A1	OR	L95	U95	p		Fat	Protein	Sugar		Fat	Protein	Sugar		A1	OR	L95	U95	p		Fat	Protein	Sugar		Fat	Protein	Sugar		A1	OR	L95	U95	p		Fat	Protein	Sugar		Fat	Protein	Sugar
TCHL	rs151193009	PCSK9		-14.5	0.8347	2.071e-67		T	1.294	0.8725	1.92	0.1997		>0.05	>0.05	>0.05		>0.05	>0.05	>0.05		T	1.516	0.9931	2.315	0.05385		>0.05	>0.05	>0.05		>0.05	>0.05	>0.05		T	0.9541	0.4222	2.156	0.91		>0.05	>0.05	>0.05		>0.05	>0.05	>0.05
TCHL	rs12740374	CELSR2		-5.148	0.4349	2.722e-32		T	0.998	0.8177	1.218	0.9846		>0.05	>0.05	>0.05		>0.05	>0.05	>0.05		T	1.13	0.9082	1.406	0.2728		>0.05	>0.05	>0.05		>0.05	>0.05	>0.05		T	0.6625	0.4304	1.02	0.06135		>0.05	>0.05	>0.05		>0.05	>0.05	>0.05
TCHL	rs646776	CELSR2		-5.043	0.4328	2.491e-31		C	0.9931	0.8146	1.211	0.9454		>0.05	>0.05	>0.05		>0.05	>0.05	>0.05		C	1.127	0.9067	1.4	0.2817		>0.05	>0.05	>0.05		>0.05	>0.05	>0.05		C	0.654	0.4251	1.006	0.05336		>0.05	>0.05	>0.05		>0.05	>0.05	>0.05
TCHL	rs1260326	GCKR		-2.287	0.2063	1.547e-28		C	1.085	0.9912	1.188	0.07707		0.3339	0.5432	0.5101		0.3101	0.5358	0.4331		C	1.076	0.9696	1.194	0.1679		0.1332	0.3272	0.08745		0.1247	0.3222	0.07149		C	1.103	0.9357	1.3	0.2425		0.5413	>0.05	0.09231		0.5478	0.9456	0.1059
TCHL	rs11748027	ANKDD1B		-2.536	0.2044	2.699e-35		C	0.9431	0.8616	1.032	0.2046		0.7648	0.7259	0.4998		0.7312	0.7086	0.5386		C	0.9833	0.8864	1.091	0.7499		0.6083	0.6142	0.85		0.595	0.6008	0.8967		C	0.859	0.7277	1.014	0.07245		0.8166	0.7908	0.332		>0.05	>0.05	>0.05
TCHL	rs6982502	TRIB1,LINC00861		1.833	0.2076	1.115e-18		C	0.9731	0.8892	1.065	0.5538		0.6021	0.7487	0.6758		0.6066	0.7378	0.628		C	0.9909	0.8933	1.099	0.8623		0.346	0.7128	0.4112		0.3502	0.7014	0.3811		C	0.9484	0.8045	1.118	0.5279		0.6376	0.9214	0.5781		0.6314	0.9194	0.594
TCHL	rs1883025	ABCA1		-3.059	0.2356	1.751e-38		T	0.9888	0.8913	1.097	0.8323		0.5144	0.4809	0.1354		0.4903	0.4887	0.1445		T	0.9945	0.8827	1.12	0.928		0.9837	0.346	0.1697		0.9964	0.3556	0.1633		T	0.9847	0.8151	1.19	0.8731		0.2948	0.9466	0.6348		0.2869	>0.05	0.7043
TCHL	rs2575876	ABCA1		-2.971	0.2362	3.115e-36		A	0.993	0.8949	1.102	0.8942		0.5196	0.3911	0.1174		0.4958	0.4003	0.1266		A	0.9964	0.8843	1.123	0.9533		0.9842	0.2723	0.1468		0.9969	0.2811	0.1427		A	1.003	0.8309	1.212	0.9722		0.308	>0.05	0.6429		0.2938	0.9424	0.7073
TCHL	rs532436	ABO		2.776	0.2313	3.816e-33		A	0.9088	0.8206	1.006	0.06616		0.9501	0.2728	0.705		0.999	0.246	0.8151		A	0.8874	0.7885	0.9987	0.04746		0.99	0.1684	0.8481		0.9747	0.1453	0.7692		A	0.9307	0.7735	1.12	0.4468		0.9385	>0.05	0.3188		0.9683	0.9475	0.3572
TCHL	rs56156922	HERPUD1,CETP		3.473	0.271	1.474e-37		C	0.9058	0.7989	1.027	0.1231		0.7672	0.2865	0.5701		0.7921	0.3021	0.4868		C	0.8401	0.7242	0.9745	0.02139		0.68	0.3939	0.4685		0.6942	0.4216	0.4096		C	1.063	0.8551	1.321	0.5825		0.9617	0.2602	0.9764		>0.05	>0.05	>0.05
TCHL	rs77303550	DHODH,HP		-2.328	0.2374	1.109e-22		T	0.9804	0.8807	1.091	0.7175		0.4773	0.8252	0.9515		0.4568	0.7822	0.8847		T	0.9683	0.8556	1.096	0.6095		0.9003	0.9939	0.7011		0.8802	0.9572	0.7315		T	0.9908	0.8155	1.204	0.9257		>0.05	0.956	0.4268		0.9549	0.962	0.3647
TCHL	rs3786247	LIPG		2.102	0.205	1.179e-24		G	0.99	0.9044	1.084	0.8279		0.4978	0.9857	0.8912		0.4698	0.9675	0.8464		G	0.9924	0.8944	1.101	0.8859		0.2389	0.9158	0.6706		0.2276	0.9197	0.5827		G	0.966	0.8195	1.139	0.6807		0.6087	0.8098	0.6522		>0.05	>0.05	>0.05
TCHL	rs769446	APOE		-11.5	0.4082	2.689e-173		NA	NA	NA	NA	NA		NA	NA	NA		NA	NA	NA		NA	NA	NA	NA	NA		NA	NA	NA		NA	NA	NA		NA	NA	NA	NA	NA		NA	NA	NA		NA	NA	NA
TCHL	rs7412	APOE		-12.34	0.4143	1.654e-193		NA	NA	NA	NA	NA		NA	NA	NA		NA	NA	NA		NA	NA	NA	NA	NA		NA	NA	NA		NA	NA	NA		NA	NA	NA	NA	NA		NA	NA	NA		NA	NA	NA
HDL	rs325	LPL		2.284	0.1097	6.858e-96		C	0.9845	0.8531	1.136	0.8309		0.9308	0.5281	0.3953		0.9087	0.5422	0.3954		C	1.016	0.8634	1.196	0.8451		0.6026	0.2551	0.2813		0.5772	0.264	0.2793		C	0.9547	0.7333	1.243	0.7306		>0.05	0.1437	0.7478		0.9658	>0.05	>0.05
HDL	rs11570891	LPL		2.289	0.1097	2.977e-96		T	0.9802	0.8492	1.131	0.7843		0.9254	0.5322	0.3913		0.9005	0.547	0.3854		T	1.01	0.858	1.189	0.903		0.5958	0.2579	0.2747		0.5664	0.2681	0.2668		T	0.9556	0.7342	1.244	0.7356		>0.05	0.1442	0.742		>0.05	>0.05	>0.05
HDL	rs1883025	ABCA1		-1.406	0.08388	6.887e-63		T	0.9888	0.8913	1.097	0.8323		0.5144	0.4809	0.1354		0.4903	0.4887	0.1445		T	0.9945	0.8827	1.12	0.928		0.9837	0.346	0.1697		0.9964	0.3556	0.1633		T	0.9847	0.8151	1.19	0.8731		0.2948	0.9466	0.6348		0.2869	>0.05	0.7043
HDL	rs2575876	ABCA1		-1.423	0.08409	4.7e-64		A	0.993	0.8949	1.102	0.8942		0.5196	0.3911	0.1174		0.4958	0.4003	0.1266		A	0.9964	0.8843	1.123	0.9533		0.9842	0.2723	0.1468		0.9969	0.2811	0.1427		A	1.003	0.8309	1.212	0.9722		0.308	>0.05	0.6429		0.2938	0.9424	0.7073
HDL	rs3741297	ZPR1		-3.998	0.1332	2.226e-196		T	0.8855	0.7585	1.034	0.1238		0.1687	0.6284	0.6562		0.1787	0.632	0.649		T	0.8893	0.7442	1.063	0.1965		0.06911	0.5186	0.2343		0.07382	0.5276	0.2261		T	0.9359	0.7093	1.235	0.6398		0.9701	0.9564	0.9276		0.9704	0.9618	0.9279
HDL	rs651821	APOA5		-2.657	0.07873	3.224e-247		C	0.9449	0.8593	1.039	0.2418		0.6632	0.6421	0.2405		0.681	0.6578	0.2478		C	0.9643	0.8649	1.075	0.5129		0.7027	0.4651	0.1011		0.7233	0.4808	0.1061		C	0.9127	0.767	1.086	0.3034		0.8337	>0.05	0.5417		>0.05	>0.05	>0.05
HDL	rs79105258	CUX2		-1.056	0.09472	7.995e-29		A	0.8878	0.7856	1.003	0.05638		0.8814	0.8177	0.2121		0.9256	0.8137	0.2177		A	0.9456	0.8235	1.086	0.4278		0.8236	0.8598	0.4563		0.7889	0.8636	0.467		A	0.763	0.6045	0.963	0.02277		0.5498	0.9582	0.2922		0.556	0.9627	0.285
HDL	rs671	ALDH2		-1.436	0.1006	3.895e-46		A	0.8924	0.7822	1.018	0.09022		0.9166	0.5152	0.0752		0.9554	0.5564	0.08667		A	0.9641	0.8311	1.118	0.6294		0.7868	0.4832	0.2364		0.761	0.5219	0.2726		A	0.7193	0.5576	0.9279	0.01121		0.5354	0.9589	0.16		0.5288	0.9505	0.1424
HDL	rs67053123	SCARB1,UBC		0.5906	0.09101	8.667e-11		A	0.9165	0.8165	1.029	0.139		0.5039	0.3871	0.06667		0.4684	0.4134	0.07604		A	0.9225	0.8078	1.054	0.2338		0.1663	0.4814	0.3073		0.1422	0.5501	0.3739		A	0.8818	0.7127	1.091	0.2472		0.9568	0.9522	0.8985		0.9634	>0.05	>0.05
HDL	rs2070895	LIPC		1.967	0.07328	9.167e-158		A	0.8956	0.8176	0.9811	0.01775		0.878	0.004283	0.2036		0.8387	0.006115	0.1843		A	0.9287	0.8365	1.031	0.1653		0.2142	0.01517	0.09455		0.1926	0.02184	0.08525		A	0.8565	0.7251	1.012	0.06848		>0.05	0.8785	0.5526		>0.05	>0.05	0.5965
HDL	rs12446515	HERPUD1-CETP		3.856	0.09594	0		T	0.8864	0.7806	1.007	0.06299		0.8024	0.2689	0.4922		0.8203	0.2811	0.4183		T	0.8299	0.7145	0.9639	0.01463		0.6992	0.3839	0.4238		0.7058	0.4068	0.3727		T	1.023	0.8197	1.276	0.8417		0.9274	0.2505	0.9074		>0.05	>0.05	>0.05
HDL	rs56156922	HERPUD1,CETP		3.866	0.09546	0		C	0.9058	0.7989	1.027	0.1231		0.7672	0.2865	0.5701		0.7921	0.3021	0.4868		C	0.8401	0.7242	0.9745	0.02139		0.68	0.3939	0.4685		0.6942	0.4216	0.4096		C	1.063	0.8551	1.321	0.5825		0.9617	0.2602	0.9764		>0.05	>0.05	>0.05
HDL	rs2303790	CETP		6.266	0.1745	3.312e-279		G	0.8095	0.6328	1.036	0.09265		0.9649	0.8163	0.2918		>0.05	0.8304	0.3158		G	0.8671	0.658	1.143	0.3112		>0.05	0.792	0.396		>0.05	0.7898	0.3917		G	0.6566	0.3984	1.082	0.0988		>0.05	0.9739	0.9565		>0.05	>0.05	>0.05
HDL	rs11082764	LIPG		1.158	0.07297	1.473e-56		G	0.9915	0.9058	1.085	0.854		0.4992	0.9821	0.8959		0.4724	0.9611	0.8556		G	0.9918	0.8938	1.101	0.8773		0.2397	0.9168	0.6714		0.228	0.9192	0.5836		G	0.9723	0.8248	1.146	0.7383		0.6078	0.8139	0.6465		>0.05	>0.05	>0.05
HDL	rs429358	APOE		-1.778	0.124	1.488e-46		C	0.9717	0.8394	1.125	0.7003		0.8402	0.8589	0.01365		0.8071	0.7974	0.01545		C	0.9859	0.8339	1.166	0.8685		>0.05	0.9139	0.03185		0.963	0.8134	0.04034		C	0.9166	0.6978	1.204	0.5313		0.4419	0.9654	0.232		>0.05	>0.05	>0.05
LDL	rs151193009	PCSK9		-14.49	0.7562	1.511e-81		T	1.294	0.8725	1.92	0.1997		>0.05	>0.05	>0.05		>0.05	>0.05	>0.05		T	1.516	0.9931	2.315	0.05385		>0.05	>0.05	>0.05		>0.05	>0.05	>0.05		T	0.9541	0.4222	2.156	0.91		>0.05	>0.05	>0.05		>0.05	>0.05	>0.05
LDL	rs12740374	CELSR2		-5.774	0.3945	2.039e-48		T	0.998	0.8177	1.218	0.9846		>0.05	>0.05	>0.05		>0.05	>0.05	>0.05		T	1.13	0.9082	1.406	0.2728		>0.05	>0.05	>0.05		>0.05	>0.05	>0.05		T	0.6625	0.4304	1.02	0.06135		>0.05	>0.05	>0.05		>0.05	>0.05	>0.05
LDL	rs660240	CELSR2		-5.611	0.3931	3.855e-46		T	0.993	0.814	1.211	0.9444		>0.05	>0.05	>0.05		>0.05	>0.05	>0.05		T	1.128	0.9073	1.403	0.2781		>0.05	>0.05	>0.05		>0.05	>0.05	>0.05		T	0.6517	0.4232	1.003	0.05185		>0.05	>0.05	>0.05		>0.05	>0.05	>0.05
LDL	rs3846661	HMGCR		-2.568	0.1851	1.061e-43		A	0.9435	0.8622	1.032	0.2057		0.6471	0.8921	0.5694		0.6308	0.8921	0.5829		A	0.9854	0.8886	1.093	0.7799		0.5212	0.7845	0.8811		0.5234	0.792	0.9036		A	0.8558	0.7257	1.009	0.06431		0.8878	0.8219	0.4115		>0.05	>0.05	>0.05
LDL	rs12654264	HMGCR		-2.58	0.1851	4.509e-44		A	0.9438	0.8625	1.033	0.2086		0.6499	0.8738	0.5883		0.6309	0.8748	0.5962		A	0.9816	0.8851	1.089	0.7249		0.5268	0.7738	0.8866		0.5263	0.7834	0.9051		A	0.865	0.7336	1.02	0.08463		0.8936	0.8314	0.4329		>0.05	>0.05	>0.05
LDL	rs532436	ABO		2.829	0.2099	2.364e-41		A	0.9088	0.8206	1.006	0.06616		0.9501	0.2728	0.705		0.999	0.246	0.8151		A	0.8874	0.7885	0.9987	0.04746		0.99	0.1684	0.8481		0.9747	0.1453	0.7692		A	0.9307	0.7735	1.12	0.4468		0.9385	>0.05	0.3188		0.9683	0.9475	0.3572
LDL	rs77303550	DHODH,HP		-2.173	0.2154	6.461e-24		T	0.9804	0.8807	1.091	0.7175		0.4773	0.8252	0.9515		0.4568	0.7822	0.8847		T	0.9683	0.8556	1.096	0.6095		0.9003	0.9939	0.7011		0.8802	0.9572	0.7315		T	0.9908	0.8155	1.204	0.9257		>0.05	0.956	0.4268		0.9549	0.962	0.3647
LDL	rs217184	HPR		-2.015	0.2127	2.886e-21		C	0.9628	0.866	1.07	0.4834		0.483	0.7565	0.9436		0.4529	0.7211	0.983		C	0.935	0.827	1.057	0.2829		0.9227	0.9654	0.5401		0.8895	0.926	0.5754		C	1.014	0.838	1.227	0.887		>0.05	>0.05	0.3696		>0.05	0.9575	0.3186
LDL	rs2738464	LDLR		-3.363	0.2047	1.619e-60		G	0.9119	0.8237	1.01	0.07576		0.7135	0.7908	0.9869		0.7065	0.8097	0.9119		G	0.9513	0.847	1.068	0.399		0.8366	0.5535	0.5662		0.8607	0.5789	0.5214		G	0.8691	0.7206	1.048	0.1423		>0.05	0.4063	0.2429		>0.05	>0.05	0.2712
LDL	rs7254892	TOMM40		-14.86	0.3946	1.068e-306		NA	NA	NA	NA	NA		NA	NA	NA		NA	NA	NA		NA	NA	NA	NA	NA		NA	NA	NA		NA	NA	NA		NA	NA	NA	NA	NA		NA	NA	NA		NA	NA	NA
LDL	rs769446	APOE		-15.04	0.3685	0		NA	NA	NA	NA	NA		NA	NA	NA		NA	NA	NA		NA	NA	NA	NA	NA		NA	NA	NA		NA	NA	NA		NA	NA	NA	NA	NA		NA	NA	NA		NA	NA	NA
LDL	rs7412	APOE		-16.02	0.3736	0		NA	NA	NA	NA	NA		NA	NA	NA		NA	NA	NA		NA	NA	NA	NA	NA		NA	NA	NA		NA	NA	NA		NA	NA	NA	NA	NA		NA	NA	NA		NA	NA	NA
TG	rs1260326	GCKR		-9.226	0.3975	1.259e-118		C	1.085	0.9912	1.188	0.07707		0.3339	0.5432	0.5101		0.3101	0.5358	0.4331		C	1.076	0.9696	1.194	0.1679		0.1332	0.3272	0.08745		0.1247	0.3222	0.07149		C	1.103	0.9357	1.3	0.2425		0.5413	>0.05	0.09231		0.5478	0.9456	0.1059
TG	rs35469118	KLHL8,MIR5705		2.32	0.4159	2.453e-08		T	1.014	0.9223	1.115	0.7756		>0.05	>0.05	>0.05		>0.05	>0.05	>0.05		T	0.9629	0.8629	1.074	0.4985		>0.05	>0.05	>0.05		>0.05	>0.05	>0.05		T	1.146	0.9674	1.358	0.1148		0.6282	0.6524	0.6206		>0.05	>0.05	>0.05
TG	rs1059611	LPL		-11.32	0.5942	1.108e-80		C	0.989	0.8573	1.141	0.8796		0.9314	0.5248	0.4056		0.9077	0.5387	0.3974		C	1.016	0.8629	1.195	0.8522		0.6037	0.2561	0.2822		0.5744	0.2654	0.2751		C	0.9712	0.7475	1.262	0.8271		>0.05	0.1462	0.73		>0.05	>0.05	0.7445
TG	rs174551	FADS1		2.843	0.4337	5.549e-11		C	0.9413	0.852	1.04	0.2341		0.1064	0.6473	0.723		0.111	0.6744	0.766		C	0.9736	0.8687	1.091	0.645		0.05175	0.4953	0.2046		0.05554	0.5471	0.2509		C	0.834	0.6925	1.004	0.0557		0.9622	0.9491	0.13		0.9662	>0.05	>0.05
TG	rs2075291	APOA5		24.25	0.7324	4.096e-238		A	0.8859	0.7584	1.035	0.1261		0.1659	0.6289	0.6475		0.178	0.6349	0.6413		A	0.8877	0.7425	1.061	0.1916		0.06733	0.5165	0.2267		0.07327	0.5299	0.2202		A	0.9417	0.7136	1.243	0.6714		0.9602	0.9673	0.9326		>0.05	0.9592	0.9311
TG	rs651821	APOA5		19.23	0.4255	0		C	0.9449	0.8593	1.039	0.2418		0.6632	0.6421	0.2405		0.681	0.6578	0.2478		C	0.9643	0.8649	1.075	0.5129		0.7027	0.4651	0.1011		0.7233	0.4808	0.1061		C	0.9127	0.767	1.086	0.3034		0.8337	>0.05	0.5417		>0.05	>0.05	>0.05
TG	rs75627662	APOE		8.525	0.5583	1.528e-52		T	0.9436	0.8304	1.072	0.3737		0.6545	0.17	0.05156		0.6754	0.1735	0.04779		T	0.9669	0.8356	1.119	0.6515		>0.05	0.189	0.1257		>0.05	0.1843	0.1331		T	0.8531	0.6702	1.086	0.1971		0.5509	>0.05	0.204		0.5708	0.966	>0.05
TG	rs438811	APOC1		8.64	0.532	3.624e-59		T	0.9253	0.8188	1.046	0.2128		0.534	0.2843	0.03778		0.5263	0.2895	0.03774		T	0.9497	0.826	1.092	0.4686		>0.05	0.3218	0.07604		>0.05	0.3174	0.0851		T	0.8506	0.6764	1.07	0.1665		0.6164	>0.05	0.2803		0.616	0.96	>0.05
** model 1 is adjusted for age, sex and intake each proportion of carbohydrate, protein and fat.
** model 2 is adjusted for age, sex, BMI, intake each proportion of carbohydrate, protein and fat, smoking status, alcohol intake, exercise status, PC1, and PC2. PC1 and PC2 were obtained through a principal component analysis, which was conducted to reduce the bias of genomic data due to the regional differences in sample collection.
